# Supplementary material for: Phased T2T genome assemblies facilitate the mining of disease-resistance genes in Vitis davidii
Source: Hortic Res. 2024 Nov 6;12(2):uhae306. doi: 10.1093/hr/uhae306 (PMC11817892; doi:10.1093/hr/uhae306)
Supplement: Web_Material_uhae306 [file web_material_uhae306.zip]

Archive with 2 entries (2 files):
- Supplementary_tables.xlsx
- Supplement_Figure.pdf
