# Supplementary material for: Phased T2T genome assemblies facilitate the mining of disease-resistance genes in Vitis davidii
Source: Hortic Res. 2024 Nov 6;12(2):uhae306. doi: 10.1093/hr/uhae306 (PMC11817892; doi:10.1093/hr/uhae306)
Supplement: Web_Material_uhae306 [file web_material_uhae306.zip › Supplementary_tables.xlsx]

## Sheet: Table S1
Supplementary Table 1. Comparison of grape species sequence and assembly quality
Plant material	Species	Methods	Deepth (×)	N50 (Mb)	Quality	BUSCO score	Reference
Vitis acerifolia, Vitis aestivalis, Vitis arizonica, Vitis berlandieri, Vitis girdiana, Vitis monticola, Vitis mustangensis, Vitis riparia, and Vitis rupestris	North American wild grape species	SMRT	114~255	0.31~1.14		exceeding 95%	A super-pangenome of the North American wild grape species
Vitis vinifera L. ‘PN40024’	Cultivated species	HiFi	42	25.9	T2T&gapfree	98.5	The complete reference genome for grapevine (Vitis vinifera L.) genetics and breeding
Vitis vinifera L. ‘Yan73’	Cultivated species	HiFi,Hi-C,ONT		25.2	T2T	98.4	The haplotype-resolved T2T genome of teinturier cultivar Yan73 reveals the genetic basis of anthocyanin biosynthesis in grapes
Vitis vinifera L. ‘Thompson Seedless’	Cultivated species	HiFi,Hi-C,ONT	118, 121	26.3	T2T&gapfree	98.5	Telomere-to-telomere and gap-free genome assembly of a susceptible grapevine species (Thompson Seedless) to facilitate grape functional genomics
Vitis vinifera L. ‘Cabernet Sauvignon’	Cultivated species	SMRT	147	23.21		96.6	The genetic basis of sex determination in grapes
Vitis vinifera L. ‘Cabernet Franc’	Cultivated species	SMRT, PacBio RS II, and HiC		5.74		95.6	Rootstock influences the effect of grapevine leafroll-associated viruses on berry development and metabolism via abscisic acid signalling
Vitis vinifera L. ‘Chardonnay’	Cultivated species	PacBio RSII and HiSeq4000	52, 142	1.24		93.4	The population genetics of structural variants in grapevine domestication
Vitis vinifera L. ‘Merlot’	Cultivated species	SMRT	64	0.81		93.9	The genetic basis of sex determination in grapes
Vitis vinifera L. ‘Nebbiolo’	Cultivated species	PacBio, Bionano Genomics and Illumina	247	5.37		94.8	‘Nebbiolo’ genome assembly allows surveying the occurrence and functional implications of genomic structural variations in grapevines (Vitis vinifera L.)
Vitis vinifera L. ‘Shine Muscat’	Cultivated species	HiC, WGS (Paired End), WGS (Mate Pair), and WGS (10X Genomics)		23.9		96.3	De novo whole-genome assembly in an interspeciffc hybrid table grape, ‘Shine Muscat’
Vitis retordii	Chinese wild grape species	HiFi, HiC	106, 132	28.1	T2T&gapfree	98.6	Population genomics highlights structural variations in local adaptation to saline coastal environments in woolly grape

## Sheet: Table S2
Supplementary Table 2. Summary of the data sequenced.
	Technology	Total bases	Coverage (×)	No. of reads
Vd	HiFi	31730156123	52	1847229
	Hi-C	27019841850	62	180132279
		27019841850	62	180132279
MF	HiFi	33669274414	68	1950168
	Hi-C	31936031415	65	218494750
		31936031415	65	218494750

## Sheet: Table S3
Supplementary Table 3. GC content
	Vd_H1		Vd_H2		MF_H1		MF_H2
	Length (bp)	GC content (%)	Length (bp)	GC content (%)	Length (bp)	GC content (%)	Length (bp)	GC content (%)
chr01	25797129	35.32	24548601	34.66	24123418	34.64	24785467	34.65
chr02	22886920	35.06	23183835	35.09	21572430	35.17	21657591	35.08
chr03	21534340	35.21	21150198	35.08	22079049	34.61	21938646	34.82
chr04	27415599	34.85	26932931	34.94	27007758	34.84	25983259	34.89
chr05	25875857	35.02	27396032	35.22	25303681	35.05	26418055	35.46
chr06	24676216	35.24	26183117	35.74	23454342	35.02	24360297	35.54
chr07	32127408	34.6	31811903	34.79	30485211	34.73	31327366	34.56
chr08	22665407	35.02	22385837	34.96	25188896	35.24	25257810	35.24
chr09	29631347	34.17	27454840	33.99	24255331	34.69	25022435	34.9
chr10	27796506	34.92	26664156	34.79	26161579	34.52	27355533	35.37
chr11	21458118	35.66	21267573	35.22	20808272	34.95	20033478	35.14
chr12	29361327	34.87	27847766	34.75	25231513	35.09	22684437	35.19
chr13	31826278	34.59	33766498	34.92	30526205	34.75	29660763	34.67
chr14	33803019	35.15	31928577	35.05	29554220	34.62	28904457	34.55
chr15	22797482	34.63	24203111	35	22026889	34.84	21318834	34.77
chr16	30404829	34.82	29449698	34.61	25153287	34.76	25099884	34.12
chr17	19485548	35.62	19171355	35.59	20876353	36.33	21042060	36.24
chr18	39211563	34.58	39294062	34.69	37931743	34.79	38760512	34.81
chr19	29728230	34.72	28661401	34.72	28004323	34.72	25345901	34.66
Genome	518483123	0.349094	513301491	0.349114	489744500	0.348903	486956785	0.349567

## Sheet: Table S4
Supplementary Table 4. BUSCO assessments for genomic data.												Supplementary Table 4. BUSCO assessments for genomic data.
Assembly	Complete (C)		Single-copy (S)		Duplicated (D)		Fragmented (F)		Missing (M)			Assembly	Complete (C)		Single-copy (S)		Duplicated (D)		Fragmented (F)		Missing (M)
	Count	%	Count	%	Count	%	Count	%	Count	%			Count	%	Count	%	Count	%	Count	%	Count	%
Vd_H1	1589	98.4	1558	96.5	31	1.9	18	1.1	7	0.5		Vd_H1	1589	98.4	1558	96.5	31	1.9	18	1.1	7	0.5
Vd_H2	1582	98.0	1546	95.8	36	2.2	16	1.0	16	1.0		Vd_H2	1582	98.0	1546	95.8	36	2.2	16	1.0	16	1.0
MF_H1	1588	98.4	1569	97.2	19	1.2	18	1.1	8	0.5		MF_H1	1588	98.4	1569	97.2	19	1.2	18	1.1	8	0.5
MF_H2	1587	94.4	1560	96.7	27	1.7	15	0.9	12	0.7		MF_H2	1587	94.4	1560	96.7	27	1.7	15	0.9	12	0.7

## Sheet: Table S5
Supplementary Table 5. The TEs sequences account.
		Vd_H1			Vd_H2			MF_H1			MF_H2
Class		Count	bpMasked	%masked	Count	bpMasked	%masked	Count	bpMasked	%masked	Count	bpMasked	%masked
LTR	Copia	68322	52241600	0.1008	65786	50088762	0.0976	48828	41839806	0.0854	51423	40609050	0.0834
	Gypsy	50824	69652823	0.1343	119673	64883376	0.1264	55753	75702699	0.1546	64512	77123576	0.1584
	unknown	50535	31917209	0.0616	55824	32623513	0.0636	51640	27641277	0.0564	43189	26516599	0.0545
TIR	CACTA	32966	15281743	0.0295	29496	13071472	0.0255	29064	13173791	0.0269	25619	10758613	0.0221
	Mutator	47590	21257494	0.041	53775	18984574	0.037	43191	20273371	0.0414	51413	22515671	0.0462
	PIF_Harbinger	16038	6533940	0.0126	18759	7751107	0.0151	10530	3864577	0.0079	14999	5444725	0.0112
	Tc1_Mariner	8184	2681335	0.0052	5607	2205911	0.0043	3763	1180511	0.0024	3907	1262974	0.0026
	hAT	16454	7086436	0.0137	16571	6682433	0.013	16831	8418265	0.0172	13938	7020455	0.0144
	polinton	49	24272	0	0	0	0	0	0	0	0	0	0
nonLTR	LINE_element	215	83502	0.0002	799	269055	0.0005	1576	562962	0.0011	1216	762582	0.0016
	unknown	488	346467	0.0007	241	27400	0.0001	0	0	0	161	22701	0
nonTIR	helitron	17686	4901655	0.0095	22063	8751953	0.0171	22693	7262112	0.0148	13031	5034906	0.0103
repeat_region		119078	44927501	0.0867	125430	46922603	0.0914	100926	35922362	0.0733	97881	35272054	0.0724
Total		428429	256935977	0.4956	514024	252262159	0.4915	384795	235841733	0.4816	381289	232343906	0.4771

## Sheet: Table S6
Supplementary Table 6. Location of centromeres in the grape genome.
Haplotype	Chr	Start (bp)	End (bp)
Vd_H1	1	14653500	16511086
	2	12347556	13161174
	3	13449056	15079959
	4	13353209	14849058
	5	12847709	13889723
	6	11626114	12494534
	7	14082504	14498336
	8	6639153	7618269
	9	19275683	20379351
	10	20293453	21592435
	11	14196110	15677447
	12	11689994	12709155
	13	12428946	13092555
	14	16347081	17588367
	15	6107364	6518556
	16	9458522	11726665
	17	13891181	15055755
	18	15199561	17074964
	19	18372978	19961062
Vd_H2	1	14465793	15280360
	2	12683549	13411904
	3	13472677	15091712
	4	13431836	15073359
	5	13016453	14664807
	6	11623538	13853014
	7	13827972	15449797
	8	6703842	8145041
	9	17515092	18787988
	10	19553383	20560462
	11	14405601	15318684
	12	11582171	12602232
	13	12074023	13798221
	14	14538068	15761423
	15	6339171	7344950
	16	10089709	11991273
	17	13463929	14607253
	18	15111006	17053040
	19	17406685	19898895
MF_H1	1	14305685	14879139
	2	12804014	13531347
	3	12296589	12778303
	4	13544026	14303280
	5	12738405	13517688
	6	10565269	12051341
	7	12510177	13089349
	8	7826272	8452615
	9	14652116	15824874
	10	19777268	20451989
	11	13807330	14102102
	12	11187674	12090415
	13	12296589	12778303
	14	13788976	14269509
	15	7221909	7394597
	16	8526829	10810210
	17	14855369	16519701
	18	15144307	18583085
	19	18696256	20009314
MF_H2	1	14646449	15226814
	2	12874094	13775348
	3	14442378	15176178
	4	11871974	13710411
	5	11654684	14291022
	6	9820836	13401516
	7	13170420	13892553
	8	7767368	8522491
	9	14109648	17312865
	10	20000704	21796749
	11	13795600	14440859
	12	10890479	12176104
	13	12484366	13174744
	14	14127597	14302652
	15	7142318	7318635
	16	9134882	10382840
	17	14644127	16734279
	18	14153162	18357216
	19	16106530	17338967

## Sheet: Table S7
Supplementary Table 7. Structural variations between PNT2T and one of the Vd or MF haplotypes.
Haplotypes	Chr	Count
		Deletion(DEL)	Insertion(INS)	Break(BND)	Duplication(DUP)	Inversion(INV)
Vd_H1	1	970	959	12	0	0
	2	772	748	16	1	1
	3	668	645	22	0	0
	4	1053	931	24	2	2
	5	983	848	26	1	1
	6	908	949	24	1	1
	7	1221	1222	16	1	1
	8	949	864	10	1	1
	9	1007	956	22	2	2
	10	1074	945	14	2	2
	11	789	733	8	1	1
	12	940	882	22	3	3
	13	1129	1095	24	1	1
	14	1172	1083	16	1	1
	15	670	710	14	1	1
	16	894	889	12	0	0
	17	815	723	12	0	0
	18	1460	1363	12	2	2
	19	964	956	20	4	3
Vd_H2	1	1001	949	10	2	0
	2	776	745	16	1	0
	3	683	646	12	0	0
	4	1000	939	26	1	0
	5	945	847	12	2	2
	6	911	929	20	3	1
	7	1196	1166	14	1	1
	8	917	886	6	1	1
	9	987	912	22	0	1
	10	1006	924	12	1	1
	11	802	735	16	2	1
	12	933	883	10	0	1
	13	1167	1116	24	0	1
	14	1202	1044	12	2	2
	15	697	710	12	1	0
	16	853	817	12	0	0
	17	794	723	14	1	0
	18	1391	1268	8	3	1
	19	916	923	14	0	3
MF_H1	1	699	732	6	1	2
	2	617	553	16	1	0
	3	654	755	14	0	0
	4	734	710	16	2	3
	5	934	841	28	1	0
	6	803	816	20	0	2
	7	973	1008	10	1	0
	8	857	837	16	0	1
	9	877	882	12	2	2
	10	828	873	16	1	2
	11	624	634	8	0	1
	12	609	684	28	0	1
	13	873	851	28	2	1
	14	1010	950	18	2	1
	15	430	474	12	0	0
	16	781	726	16	0	0
	17	563	556	10	0	1
	18	1163	1279	8	0	1
	19	782	880	22	0	0
MF_H2	1	713	812	4	0	2
	2	617	634	8	0	0
	3	610	656	4	1	0
	4	803	746	28	1	2
	5	843	813	34	1	1
	6	829	810	10	0	1
	7	1053	1088	14	0	0
	8	863	873	12	1	2
	9	772	792	18	1	1
	10	859	902	28	0	2
	11	605	631	12	2	0
	12	680	697	36	1	2
	13	1018	995	6	1	0
	14	1020	952	12	1	0
	15	502	548	18	0	0
	16	819	818	16	1	0
	17	574	531	10	1	1
	18	1127	1267	12	0	0
	19	730	732	2	2	2

## Sheet: Table S8
Supplementary Table 8. Allele specific expression (ASE) in MF genome.
Gene	Heterozygous SNPs (hSNPs)	Position of hSNPs	Genotype of hSNPs in high allele	Genotype of hSNPs in low allele	Counts of high allele	Counts of low allele	P value	FDR
PN000005	11	chr01:89891|89924|90281|90958|94084|94255|94338|95419|95844|102912|102987|	0|0|0|0|0|0|0|0|0|0|0|	1|1|1|1|1|1|1|1|1|1|1|	1335	0	0	0
PN000014	7	chr01:253627|253629|253647|253661|253674|253723|254054|	1|0|1|1|1|0|1|	0|1|0|0|0|1|0|	960	135	2.26999e-230	1.01258e-229
PN000030	5	chr01:385910|388511|388613|388691|388795|	0|0|0|0|0|	1|1|1|1|1|	1341	144	0	0
PN000034	5	chr01:392588|393567|394137|394167|394966|	1|1|1|1|0|	0|0|0|0|1|	2769	0	0	0
PN000036	10	chr01:414686|418691|418785|418972|419047|419076|422978|423206|423237|423269|	1|1|1|0|0|1|0|0|0|0|	0|0|0|1|1|0|1|1|1|1|	921	22	2.71185e-248	1.27306e-247
PN000038	22	chr01:436117|436124|436314|436374|436421|436841|437135|437636|437930|438398|438443|438474|438507|438769|438830|439159|439299|439545|439935|440228|440274|440284|	1|1|1|0|1|1|1|1|1|1|1|1|1|1|1|1|1|1|1|1|1|1|	0|0|0|1|0|0|0|0|0|0|0|0|0|0|0|0|0|0|0|0|0|0|	1915	20	0	0
PN000054	9	chr01:568165|568192|568341|568377|568730|569500|569829|571117|575566|	1|0|0|0|1|1|0|1|0|	0|1|1|1|0|0|1|0|1|	1790	3	0	0
PN000056	10	chr01:582876|582955|582975|583052|583112|583433|583496|584843|585504|586053|	1|1|1|1|1|1|1|1|1|1|	0|0|0|0|0|0|0|0|0|0|	1028	2	6.5633e-296	3.44579e-295
PN000059	4	chr01:598156|599007|599085|599086|	1|1|1|1|	0|0|0|0|	2926	96	0	0
PN000060	3	chr01:601757|603819|603946|	1|1|1|	0|0|0|	21665	26	0	0
PN000063	4	chr01:624918|625144|629427|629440|	1|1|1|1|	0|0|0|0|	1078	3	3.24656e-318	1.79111e-317
PN000075	8	chr01:724119|724179|724311|724543|724559|724744|724868|726132|	1|1|1|1|1|1|1|1|	0|0|0|0|0|0|0|0|	5818	14	0	0
PN000077	7	chr01:727933|728307|728357|731613|731753|732143|732163|	0|1|1|1|1|1|0|	1|0|0|0|0|0|1|	861	4	6.14374e-249	2.89024e-248
PN000078	8	chr01:733268|733354|733358|733360|734475|734645|734647|734681|	1|1|1|1|1|0|1|1|	0|0|0|0|0|1|0|0|	835	0	1.41772e-244	6.57908e-244
PN000102	10	chr01:914788|914842|915370|916214|916227|917049|917287|917974|918158|918258|	1|1|1|1|1|1|1|1|1|1|	0|0|0|0|0|0|0|0|0|0|	6045	1092	0	0
PN000110	17	chr01:949488|949613|949666|949839|950466|950497|951193|951210|951304|951691|951828|951904|952033|952034|952052|952104|952218|	1|1|1|1|1|1|1|1|1|1|1|1|1|1|1|1|1|	0|0|0|0|0|0|0|0|0|0|0|0|0|0|0|0|0|	1183	8	0	0
PN000111	8	chr01:957013|959495|959533|959544|959554|959580|959603|959627|	1|1|1|1|1|1|1|1|	0|0|0|0|0|0|0|0|	4787	1098	0	0
PN000122	5	chr01:1061653|1063610|1063631|1063666|1064839|	1|1|1|1|1|	0|0|0|0|0|	943	1	3.42424e-278	1.73039e-277
PN000127	10	chr01:1087102|1089315|1089696|1090057|1091067|1091123|1091135|1091175|1091185|1091236|	1|1|1|0|1|1|1|0|0|1|	0|0|0|1|0|0|0|1|1|0|	1195	47	3.71452e-304	1.98688e-303
PN000134	6	chr01:1133298|1133329|1133373|1133408|1133518|1133617|	1|1|1|1|1|1|	0|0|0|0|0|0|	3621	7	0	0
PN000135	3	chr01:1140232|1145131|1145403|	0|1|0|	1|0|1|	1110	0	0	0
PN000144	14	chr01:1265907|1265999|1267768|1267793|1268056|1268236|1268311|1268441|1268625|1268644|1268683|1269129|1269267|1274569|	1|1|1|1|1|1|1|0|1|1|1|1|1|1|	0|0|0|0|0|0|0|1|0|0|0|0|0|0|	4581	9	0	0
PN000145	16	chr01:1276985|1277215|1277419|1277503|1278076|1280411|1280616|1280679|1284329|1286715|1286901|1286947|1286989|1287034|1287094|1287113|	1|1|1|1|1|1|1|1|1|1|1|1|1|1|1|1|	0|0|0|0|0|0|0|0|0|0|0|0|0|0|0|0|	1064	1	1.47503e-302	7.85526e-302
PN000146	21	chr01:1297666|1297725|1297845|1299122|1299153|1299156|1299160|1299213|1299841|1299918|1299931|1300000|1300127|1300151|1300169|1300262|1301122|1301161|1301203|1301239|1301488|	1|1|1|0|1|1|0|1|1|0|1|1|0|0|1|1|1|1|1|1|1|	0|0|0|1|0|0|1|0|0|1|0|0|1|1|0|0|0|0|0|0|0|	8993	24	0	0
PN000147	13	chr01:1305044|1305251|1305308|1305380|1305413|1305425|1305446|1305475|1305593|1305629|1305733|1305738|1305776|	0|0|0|0|0|0|0|0|0|0|1|0|0|	1|1|1|1|1|1|1|1|1|1|0|1|1|	2812	99	0	0
PN000149	13	chr01:1322875|1324219|1324333|1326624|1326630|1326669|1326726|1330295|1330360|1330444|1330469|1330502|1330503|	0|0|0|0|0|0|0|1|1|0|0|0|0|	1|1|1|1|1|1|1|0|0|1|1|1|1|	4970	122	0	0
PN000152	31	chr01:1344821|1344851|1347822|1347934|1347946|1348060|1348101|1348163|1348173|1348201|1348202|1349723|1349845|1349918|1349952|1349977|1350575|1355988|1355991|1356197|1356296|1356643|1356681|1356690|1356721|1356771|1356803|1356834|1358881|1358911|1358972|	0|0|0|0|0|0|0|0|0|0|0|0|0|0|0|0|0|0|0|0|0|0|0|0|0|0|0|0|0|1|1|	1|1|1|1|1|1|1|1|1|1|1|1|1|1|1|1|1|1|1|1|1|1|1|1|1|1|1|1|1|0|0|	3103	5	0	0
PN000155	10	chr01:1383625|1384544|1385729|1385745|1385981|1386004|1386024|1386221|1386253|1386383|	1|0|0|1|0|1|0|1|0|1|	0|1|1|0|1|0|1|0|1|0|	956	3	1.83511e-272	9.13861e-272
PN000158	23	chr01:1428202|1428234|1428236|1428323|1428380|1428397|1428458|1428460|1429521|1429795|1430724|1430740|1441330|1442892|1442907|1445492|1447999|1448011|1448220|1453829|1454764|1454768|1454797|	0|0|0|0|0|0|0|0|0|0|0|0|0|0|1|0|0|0|0|1|1|1|1|	1|1|1|1|1|1|1|1|1|1|1|1|1|1|0|1|1|1|1|0|0|0|0|	2314	45	0	0
PN000167	21	chr01:1512378|1512432|1512505|1512512|1512924|1512993|1513776|1513778|1513795|1513922|1513926|1519820|1519821|1519839|1519867|1519887|1519890|1519908|1520486|1520488|1520573|	0|0|0|0|0|0|0|0|0|0|0|1|1|1|1|0|1|0|0|0|1|	1|1|1|1|1|1|1|1|1|1|1|0|0|0|0|1|0|1|1|1|0|	8846	905	0	0
PN000173	13	chr01:1549183|1549220|1549281|1549392|1549559|1549613|1549663|1549789|1551064|1557198|1557280|1557288|1557535|	0|0|1|0|0|1|0|0|0|0|1|0|0|	1|1|0|1|1|0|1|1|1|1|0|1|1|	4107	12	0	0
PN000178	5	chr01:1600225|1600266|1600269|1603277|1603392|	0|0|0|0|1|	1|1|1|1|0|	1541	74	0	0
PN000183	7	chr01:1643404|1645110|1647193|1648573|1650551|1650747|1650751|	0|0|0|1|0|0|0|	1|1|1|0|1|1|1|	3730	21	0	0
PN000191	21	chr01:1702772|1702834|1703933|1704104|1704335|1704401|1705739|1706045|1706395|1706475|1706533|1706713|1706767|1706770|1706803|1706868|1706988|1707090|1707094|1707100|1707119|	0|0|0|0|1|1|1|1|0|0|1|0|0|1|1|0|0|1|1|1|1|	1|1|1|1|0|0|0|0|1|1|0|1|1|0|0|1|1|0|0|0|0|	1552	28	0	0
PN000194	7	chr01:1723813|1723878|1723897|1723957|1724021|1724114|1724900|	0|0|1|1|0|0|0|	1|1|0|0|1|1|1|	1350	4	0	0
PN000202	43	chr01:1799435|1799436|1799437|1799509|1799563|1800706|1804245|1804458|1804541|1805088|1805439|1805683|1807278|1807279|1807962|1808157|1808996|1809052|1809354|1819581|1819714|1829795|1830446|1830487|1830699|1830869|1830893|1832829|1833208|1833310|1834615|1834765|1834827|1835233|1835273|1835464|1835992|1836021|1836910|1837521|1839691|1839932|1840102|	1|1|1|0|1|0|1|1|1|1|1|0|1|1|1|1|1|0|1|1|1|1|1|1|1|1|1|1|0|0|1|1|1|1|0|1|1|1|1|1|1|0|1|	0|0|0|1|0|1|0|0|0|0|0|1|0|0|0|0|0|1|0|0|0|0|0|0|0|0|0|0|1|1|0|0|0|0|1|0|0|0|0|0|0|1|0|	902	2	5.88688e-231	2.63038e-230
PN000205	19	chr01:1851172|1851176|1851204|1851210|1851464|1851479|1851545|1851675|1852698|1853597|1853618|1854663|1855778|1855779|1856039|1856600|1856889|1857092|1857140|	1|1|1|0|1|0|0|1|1|0|1|1|1|1|1|0|1|1|1|	0|0|0|1|0|1|1|0|0|1|0|0|0|0|0|1|0|0|0|	7359	14	0	0
PN000207	14	chr01:1883266|1883317|1883358|1883396|1884077|1884088|1884089|1885353|1886543|1886660|1886949|1887312|1887360|1887496|	1|1|1|1|0|0|0|1|0|0|1|0|0|0|	0|0|0|0|1|1|1|0|1|1|0|1|1|1|	8517	423	0	0
PN000216	7	chr01:2001641|2001929|2003255|2005946|2016834|2020311|2021897|	1|1|1|1|1|1|1|	0|0|0|0|0|0|0|	1282	3	0	0
PN000239	13	chr01:2201360|2201376|2201605|2201651|2201661|2201689|2201873|2202855|2202879|2203017|2203074|2203128|2204160|	1|0|1|1|1|0|0|1|1|1|0|1|0|	0|1|0|0|0|1|1|0|0|0|1|0|1|	1056	22	1.12243e-286	5.76813e-286
PN000240	6	chr01:2210746|2211000|2211009|2211325|2211349|2211383|	1|0|1|0|0|0|	0|1|0|1|1|1|	904	0	1.45622e-267	7.16097e-267
PN000241	43	chr01:2212694|2212720|2212721|2212775|2212780|2212825|2212913|2213169|2213484|2215191|2215193|2215203|2215601|2215789|2216023|2217028|2217063|2217128|2217438|2217477|2217543|2217606|2217795|2217847|2218127|2218418|2218424|2218522|2218546|2218609|2218848|2219027|2219135|2219159|2219204|2219210|2219900|2219931|2219946|2219947|2220160|2220245|2220769|	1|1|1|1|0|0|1|1|1|1|1|0|1|1|0|1|0|1|1|1|1|1|1|1|1|0|1|1|1|0|1|1|1|1|1|0|1|1|1|1|1|1|0|	0|0|0|0|1|1|0|0|0|0|0|1|0|0|1|0|1|0|0|0|0|0|0|0|0|1|0|0|0|1|0|0|0|0|0|1|0|0|0|0|0|0|1|	17958	1005	0	0
PN000258	27	chr01:2454120|2454131|2454309|2454322|2454351|2454391|2454397|2454400|2454502|2454559|2454909|2455982|2456160|2456177|2456425|2456709|2457025|2457356|2457436|2457473|2460919|2461199|2461326|2461604|2461650|2464063|2464301|	0|0|0|0|0|0|0|0|0|0|0|1|1|0|0|0|0|1|0|0|1|0|1|1|1|0|0|	1|1|1|1|1|1|1|1|1|1|1|0|0|1|1|1|1|0|1|1|0|1|0|0|0|1|1|	3426	131	0	0
PN000259	8	chr01:2467269|2467476|2469004|2470198|2470449|2470631|2471109|2471288|	0|0|0|0|0|0|1|0|	1|1|1|1|1|1|0|1|	2297	61	0	0
PN000279	12	chr01:2636711|2637943|2639665|2640073|2640140|2640193|2640269|2640274|2640296|2643345|2643672|2643732|	0|0|0|0|0|0|0|0|0|0|0|0|	1|1|1|1|1|1|1|1|1|1|1|1|	1841	89	0	0
PN000286	10	chr01:2714886|2714934|2714985|2716780|2723122|2723140|2723675|2723687|2723729|2724826|	0|0|0|0|0|0|0|0|1|0|	1|1|1|1|1|1|1|1|0|1|	2020	1	0	0
PN000287	11	chr01:2724868|2724878|2725188|2725545|2725671|2725742|2726234|2726272|2726306|2726324|2726617|	1|0|1|1|1|1|1|0|0|1|0|	0|1|0|0|0|0|0|1|1|0|1|	35684	144	0	0
PN000299	10	chr01:2857280|2857282|2858656|2860076|2860077|2860091|2864346|2864615|2864665|2864670|	0|0|1|1|1|0|1|0|1|1|	1|1|0|0|0|1|0|1|0|0|	4629	7	0	0
PN000307	14	chr01:2926185|2926271|2926305|2926330|2926345|2926454|2930416|2936298|2937548|2940300|2940552|2940557|2942385|2943732|	0|0|0|0|1|0|0|0|1|0|1|1|0|1|	1|1|1|1|0|1|1|1|0|1|0|0|1|0|	1345	139	0	0
PN000312	11	chr01:2972547|2972582|2972641|2972716|2972801|2972876|2972896|2972980|2973053|2973132|2974456|	0|0|0|1|1|1|1|0|0|1|0|	1|1|1|0|0|0|0|1|1|0|1|	6902	48	0	0
PN000313	36	chr01:2987592|2987598|2987881|2988460|2989980|2993994|2995429|2995440|2995441|2996492|2996517|2996721|2996774|2996775|2996871|2996972|2997082|2997160|2997214|2997253|2997261|2997350|2997435|2997583|2997617|2997721|2997726|2997751|2998466|2998486|2998633|2998690|2998738|2998759|2998803|2998934|	1|1|1|0|1|1|0|0|1|1|1|0|1|1|1|1|0|1|1|0|1|1|1|1|1|1|1|1|1|1|1|1|1|1|1|1|	0|0|0|1|0|0|1|1|0|0|0|1|0|0|0|0|1|0|0|1|0|0|0|0|0|0|0|0|0|0|0|0|0|0|0|0|	4804	19	0	0
PN000314	17	chr01:3005139|3005286|3005288|3005301|3005381|3005718|3005983|3006009|3006876|3007681|3007699|3007865|3009419|3009609|3009625|3009683|3009748|	1|0|0|1|1|0|1|0|1|1|1|0|1|1|1|0|1|	0|1|1|0|0|1|0|1|0|0|0|1|0|0|0|1|0|	7650	24	0	0
PN000329	7	chr01:3205168|3205171|3205294|3205297|3205408|3207326|3207742|	1|0|1|1|1|1|1|	0|1|0|0|0|0|0|	2750	18	0	0
PN000336	3	chr01:3282794|3282836|3282971|	0|0|0|	1|1|1|	1330	1	0	0
PN000339	10	chr01:3296462|3296526|3296655|3296680|3296681|3296682|3296973|3297811|3297943|3299781|	1|1|1|1|1|1|1|1|0|1|	0|0|0|0|0|0|0|0|1|0|	2374	7	0	0
PN000344	6	chr01:3337476|3337587|3339666|3340035|3341296|3352336|	0|0|1|0|0|0|	1|1|0|1|1|1|	1032	2	7.94027e-302	4.22185e-301
PN000348	5	chr01:3364573|3364773|3365815|3365851|3365933|	1|1|1|1|0|	0|0|0|0|1|	925	3	5.57467e-268	2.74843e-267
PN000354	14	chr01:3408382|3408426|3408435|3408452|3408563|3408720|3408789|3423981|3424464|3426141|3430788|3430847|3430902|3430909|	1|0|0|0|0|0|0|0|0|1|0|1|1|0|	0|1|1|1|1|1|1|1|1|0|1|0|0|1|	1627	3	0	0
PN000359	4	chr01:3478180|3478316|3479199|3479613|	0|0|1|0|	1|1|0|1|	1369	3	0	0
PN000372	31	chr01:3586936|3586938|3587057|3587127|3587139|3587234|3587450|3587690|3587717|3587736|3587823|3588319|3588410|3595235|3595296|3595313|3595317|3595344|3595393|3595515|3595623|3595720|3595783|3595923|3596057|3596074|3596079|3596080|3596082|3596146|3596193|	0|0|0|0|0|0|0|0|0|0|1|0|0|0|0|0|0|0|0|1|1|1|1|1|0|0|0|0|0|0|0|	1|1|1|1|1|1|1|1|1|1|0|1|1|1|1|1|1|1|1|0|0|0|0|0|1|1|1|1|1|1|1|	2419	42	0	0
PN000376	25	chr01:3616899|3616908|3616916|3616917|3616978|3617080|3617095|3617102|3617202|3617208|3617319|3617360|3617392|3621773|3621799|3621831|3622799|3622820|3622854|3622878|3623119|3623152|3623166|3623263|3623532|	0|1|0|1|0|0|1|0|0|0|0|0|0|0|1|0|1|0|0|1|0|1|1|0|1|	1|0|1|0|1|1|0|1|1|1|1|1|1|1|0|1|0|1|1|0|1|0|0|1|0|	2015	11	0	0
PN000386	32	chr01:3688623|3688631|3688800|3688886|3688976|3689418|3689489|3692689|3692731|3692929|3692959|3694691|3694982|3695184|3695336|3695346|3695480|3695516|3695525|3695564|3695574|3695575|3699438|3699556|3699635|3699639|3699677|3699709|3699783|3699816|3699851|3699857|	1|1|0|1|0|0|0|0|0|0|0|0|0|0|0|0|0|0|0|0|0|0|0|0|0|0|0|0|0|0|0|0|	0|0|1|0|1|1|1|1|1|1|1|1|1|1|1|1|1|1|1|1|1|1|1|1|1|1|1|1|1|1|1|1|	4461	220	0	0
PN000387	15	chr01:3705989|3706434|3706576|3706631|3709999|3711722|3711742|3711820|3711823|3711879|3711894|3711965|3712145|3712163|3712172|	1|1|1|0|0|1|0|1|0|0|0|0|0|0|0|	0|0|0|1|1|0|1|0|1|1|1|1|1|1|1|	1268	13	0	0
PN000388	12	chr01:3714987|3715758|3715811|3715843|3716041|3716158|3716172|3716625|3717192|3717384|3717445|3717659|	1|1|1|1|0|1|1|1|1|1|0|0|	0|0|0|0|1|0|0|0|0|0|1|1|	6726	377	0	0
PN000396	20	chr01:3785786|3785791|3785981|3786014|3786242|3786459|3786460|3786461|3786466|3786681|3787062|3787121|3787145|3789177|3790193|3790452|3791121|3791184|3791360|3791412|	1|1|1|1|0|1|0|0|1|0|0|0|0|1|1|1|1|0|1|1|	0|0|0|0|1|0|1|1|0|1|1|1|1|0|0|0|0|1|0|0|	6339	253	0	0
PN000411	5	chr01:3852328|3852334|3852338|3852976|3853039|	0|0|0|1|0|	1|1|1|0|1|	1581	100	0	0
PN000415	13	chr01:3899712|3899824|3899901|3899911|3901506|3901543|3901662|3901912|3902904|3902991|3903018|3903066|3904248|	1|1|1|1|0|1|1|1|0|0|1|1|0|	0|0|0|0|1|0|0|0|1|1|0|0|1|	9083	501	0	0
PN000416	36	chr01:3905666|3905949|3905982|3906011|3906027|3918743|3919341|3919412|3919508|3920770|3922065|3922066|3922394|3922478|3925212|3925315|3925480|3925532|3925543|3925630|3931306|3931307|3934306|3935071|3936053|3936144|3936318|3936433|3936489|3936542|3936746|3936775|3936783|3936925|3937156|3937231|	0|0|0|0|0|0|0|0|0|0|0|0|0|0|0|0|0|0|0|0|0|0|0|0|0|0|0|0|0|0|0|0|0|0|0|0|	1|1|1|1|1|1|1|1|1|1|1|1|1|1|1|1|1|1|1|1|1|1|1|1|1|1|1|1|1|1|1|1|1|1|1|1|	3912	19	0	0
PN000422	6	chr01:3971630|3971670|3974338|3974584|3975463|3976514|	0|0|0|0|0|0|	1|1|1|1|1|1|	1413	10	0	0
PN000430	9	chr01:4024719|4024800|4025033|4025045|4025082|4025443|4032740|4032792|4032837|	1|0|1|0|1|1|0|0|0|	0|1|0|1|0|0|1|1|1|	934	31	2.59583e-256	1.24352e-255
PN000433	6	chr01:4044019|4044255|4044318|4049782|4049813|4049821|	0|1|1|0|0|0|	1|0|0|1|1|1|	3018	0	0	0
PN000434	5	chr01:4051303|4051396|4051607|4051741|4053399|	0|0|0|0|0|	1|1|1|1|1|	2860	110	0	0
PN000435	8	chr01:4054925|4054934|4055031|4056570|4061809|4061941|4062406|4062499|	1|0|0|0|0|0|0|0|	0|1|1|1|1|1|1|1|	2556	3	0	0
PN000438	8	chr01:4076486|4076601|4076872|4076988|4076991|4077079|4077144|4077431|	0|0|1|1|0|0|1|0|	1|1|0|0|1|1|0|1|	4883	11	0	0
PN000443	13	chr01:4116025|4116222|4116764|4117607|4117902|4118540|4118570|4118582|4120289|4120314|4120414|4120460|4120723|	0|1|1|1|1|1|1|1|1|1|1|1|1|	1|0|0|0|0|0|0|0|0|0|0|0|0|	1583	141	0	0
PN000444	32	chr01:4128690|4128716|4128789|4128793|4128900|4129050|4129121|4129124|4129143|4129448|4129489|4129490|4129504|4129515|4129546|4129630|4129752|4129780|4129947|4129987|4129993|4130038|4130326|4130331|4130420|4130519|4130528|4130529|4130578|4130587|4130630|4130686|	1|1|1|1|1|1|1|1|1|1|1|1|1|1|1|1|1|1|1|0|1|1|0|1|0|0|0|0|1|1|1|1|	0|0|0|0|0|0|0|0|0|0|0|0|0|0|0|0|0|0|0|1|0|0|1|0|1|1|1|1|0|0|0|0|	91630	601	0	0
PN000445	6	chr01:4133992|4134631|4134848|4134902|4135151|4135439|	1|1|0|0|0|0|	0|0|1|1|1|1|	1469	99	0	0
PN000447	17	chr01:4154453|4154660|4154711|4154737|4154744|4154808|4155045|4160881|4160882|4162545|4163787|4163824|4163828|4163902|4163907|4163910|4163977|	1|1|1|1|1|1|1|1|1|1|1|1|1|1|1|1|1|	0|0|0|0|0|0|0|0|0|0|0|0|0|0|0|0|0|	1470	5	0	0
PN000453	17	chr01:4220613|4220698|4220789|4222268|4222504|4222534|4222810|4222852|4223056|4223060|4223134|4223377|4223386|4226270|4226432|4227147|4228012|	1|1|1|1|1|1|1|1|1|1|1|1|1|1|1|1|1|	0|0|0|0|0|0|0|0|0|0|0|0|0|0|0|0|0|	1281	13	0	0
PN000454	17	chr01:4228012|4233189|4233210|4234562|4234721|4234909|4234998|4235030|4235436|4235462|4235602|4235603|4238847|4238890|4240604|4244005|4244104|	1|1|1|1|1|1|1|1|1|1|1|1|1|1|1|1|1|	0|0|0|0|0|0|0|0|0|0|0|0|0|0|0|0|0|	1095	6	1.69609e-304	9.07956e-304
PN000479	12	chr01:4599185|4599287|4600911|4602053|4602526|4602760|4602777|4606933|4609642|4609770|4609925|4609929|	1|1|1|1|1|1|1|1|1|1|1|1|	0|0|0|0|0|0|0|0|0|0|0|0|	2114	89	0	0
PN000487	3	chr01:4650376|4650834|4651835|	1|1|1|	0|0|0|	4630	62	0	0
PN000515	21	chr01:4875916|4876246|4876441|4876464|4876692|4878578|4878641|4878742|4880182|4880207|4880740|4880899|4881095|4881365|4881580|4881591|4881874|4881930|4882087|4882163|4882252|	0|0|0|1|0|1|1|0|1|1|1|1|1|0|1|1|0|1|1|1|0|	1|1|1|0|1|0|0|1|0|0|0|0|0|1|0|0|1|0|0|0|1|	7648	17	0	0
PN000520	13	chr01:4897972|4897975|4905317|4910417|4911939|4912002|4912003|4912190|4912212|4912262|4912346|4912383|4912510|	0|1|1|1|1|0|1|1|1|1|1|1|1|	1|0|0|0|0|1|0|0|0|0|0|0|0|	5508	115	0	0
PN000525	34	chr01:4961650|4961658|4967303|4968081|4969757|4969758|4969770|4969782|4969784|4969803|4970049|4970176|4970208|4970224|4972487|4972794|4972825|4972881|4972884|4972902|4972929|4974732|4974790|4974807|4975034|4975036|4975039|4975082|4975175|4975203|4975207|4975212|4975273|4975298|	0|0|1|0|0|0|1|0|0|0|0|0|0|0|0|0|0|1|0|0|0|1|1|0|1|1|0|0|0|0|0|0|0|1|	1|1|0|1|1|1|0|1|1|1|1|1|1|1|1|1|1|0|1|1|1|0|0|1|0|0|1|1|1|1|1|1|1|0|	6696	18	0	0
PN000542	6	chr01:5085808|5085977|5086249|5086885|5086904|5086960|	1|0|1|1|0|1|	0|1|0|0|1|0|	6091	12	0	0
PN000554	10	chr01:5247386|5247406|5247409|5247520|5247530|5247692|5249138|5249336|5249580|5249613|	1|1|1|1|1|1|1|1|1|1|	0|0|0|0|0|0|0|0|0|0|	10000	11	0	0
PN000555	13	chr01:5258712|5258729|5258806|5263460|5263606|5263607|5263632|5264012|5264338|5264339|5264354|5264461|5264486|	0|0|0|0|0|0|1|0|0|0|0|0|0|	1|1|1|1|1|1|0|1|1|1|1|1|1|	3145	54	0	0
PN000556	15	chr01:5265126|5265196|5265257|5265272|5265298|5265301|5265338|5265557|5265909|5267000|5267363|5267608|5267754|5267813|5267932|	0|0|0|0|0|0|0|0|0|0|0|0|0|1|1|	1|1|1|1|1|1|1|1|1|1|1|1|1|0|0|	1960	38	0	0
PN000560	10	chr01:5307729|5307790|5307856|5307859|5307902|5308049|5308053|5308597|5308726|5312764|	1|0|0|1|0|1|1|1|1|0|	0|1|1|0|1|0|0|0|0|1|	2235	2	0	0
PN000561	16	chr01:5331583|5331643|5331673|5331735|5331772|5331799|5331873|5332145|5332151|5332209|5332283|5332328|5332342|5332405|5332406|5332426|	1|1|1|1|1|1|1|1|1|1|1|1|1|1|1|0|	0|0|0|0|0|0|0|0|0|0|0|0|0|0|0|1|	2673	328	0	0
PN000569	6	chr01:5376103|5376188|5376190|5377314|5395440|5395448|	1|1|1|1|1|1|	0|0|0|0|0|0|	794	1	2.53923e-232	1.13954e-231
PN000581	30	chr01:5550727|5550746|5550826|5550893|5550945|5550982|5555762|5556488|5558293|5558366|5558596|5558720|5558756|5558855|5558937|5559053|5559055|5559095|5559110|5559148|5559149|5559190|5559226|5559292|5559342|5559373|5559374|5559429|5559597|5559621|	0|0|0|1|0|1|1|1|0|1|0|1|0|1|0|1|0|0|1|0|0|1|1|1|1|1|1|0|1|1|	1|1|1|0|1|0|0|0|1|0|1|0|1|0|1|0|1|1|0|1|1|0|0|0|0|0|0|1|0|0|	1725	25	0	0
PN000583	16	chr01:5567039|5567041|5567139|5567142|5567184|5567199|5567241|5567280|5567409|5567469|5571612|5571832|5571991|5572009|5572023|5572082|	1|0|0|0|1|1|1|1|1|1|1|1|1|0|1|1|	0|1|1|1|0|0|0|0|0|0|0|0|0|1|0|0|	2347	69	0	0
PN000591	8	chr01:5638696|5638698|5638798|5638955|5638997|5639023|5639590|5639729|	1|1|0|1|0|1|1|1|	0|0|1|0|1|0|0|0|	2605	30	0	0
PN000595	14	chr01:5652839|5652865|5652866|5653034|5653523|5653742|5653779|5654016|5656978|5656992|5657092|5657258|5657274|5657423|	0|0|1|0|0|0|0|1|1|1|1|0|1|1|	1|1|0|1|1|1|1|0|0|0|0|1|0|0|	2278	9	0	0
PN000598	7	chr01:5705120|5707559|5707560|5707593|5707600|5708493|5708630|	0|0|0|1|0|0|0|	1|1|1|0|1|1|1|	4826	11	0	0
PN000601	12	chr01:5735430|5735431|5735489|5735670|5735683|5735703|5735711|5735751|5736287|5736640|5736641|5736649|	0|0|0|0|0|0|0|0|0|0|0|0|	1|1|1|1|1|1|1|1|1|1|1|1|	3530	156	0	0
PN000602	14	chr01:5740951|5742050|5743321|5743623|5748333|5749925|5749940|5750029|5750080|5750103|5750107|5750163|5750192|5750201|	0|0|0|0|0|0|0|0|0|0|0|0|0|0|	1|1|1|1|1|1|1|1|1|1|1|1|1|1|	1271	84	0	0
PN000604	7	chr01:5769345|5769395|5769491|5771575|5771583|5772795|5772814|	0|1|0|1|1|1|1|	1|0|1|0|0|0|0|	1310	1	0	0
PN000607	13	chr01:5800501|5800607|5801511|5801955|5802115|5802181|5802266|5802376|5802724|5802732|5802760|5802874|5802984|	0|0|1|0|0|0|0|0|0|0|0|0|0|	1|1|0|1|1|1|1|1|1|1|1|1|1|	4806	8	0	0
PN000616	4	chr01:5874972|5875017|5875038|5875264|	1|0|0|0|	0|1|1|1|	2666	2	0	0
PN000623	12	chr01:5976078|5977126|5977229|5977239|5977252|5977393|5977634|5982092|5982200|5982216|5982228|5982468|	0|1|0|0|0|1|0|0|0|0|0|0|	1|0|1|1|1|0|1|1|1|1|1|1|	5058	15	0	0
PN000627	9	chr01:6005157|6005158|6005170|6005172|6005216|6005498|6005499|6005500|6005783|	0|0|0|0|0|0|0|0|0|	1|1|1|1|1|1|1|1|1|	3688	4	0	0
PN000630	16	chr01:6026971|6026972|6027044|6027068|6027074|6027341|6027402|6027850|6029702|6029715|6030517|6030605|6033429|6034429|6034649|6034759|	0|0|0|0|1|0|0|1|0|0|1|0|0|0|1|0|	1|1|1|1|0|1|1|0|1|1|0|1|1|1|0|1|	1691	4	0	0
PN000632	18	chr01:6041911|6041960|6041962|6041975|6041981|6042001|6042012|6042091|6042396|6042429|6042752|6042767|6042968|6043008|6043544|6044407|6044622|6044828|	0|0|0|1|1|0|1|1|1|1|1|1|0|0|1|0|1|1|	1|1|1|0|0|1|0|0|0|0|0|0|1|1|0|1|0|0|	1504	2	0	0
PN000650	8	chr01:6220754|6221078|6221669|6222010|6222095|6222573|6222660|6229310|	1|0|0|1|0|0|0|1|	0|1|1|0|1|1|1|0|	5675	8	0	0
PN000658	10	chr01:6278878|6280587|6281095|6281439|6281481|6281682|6284750|6284825|6284930|6284948|	0|0|0|0|0|0|0|0|0|0|	1|1|1|1|1|1|1|1|1|1|	3096	0	0	0
PN000662	13	chr01:6351202|6351287|6351290|6351315|6351365|6351914|6352107|6352563|6352716|6353567|6353789|6356348|6356352|	0|0|0|0|1|0|0|0|0|0|0|0|0|	1|1|1|1|0|1|1|1|1|1|1|1|1|	1573	30	0	0
PN000668	14	chr01:6408917|6413471|6413775|6413832|6413849|6415791|6415810|6415943|6415963|6415964|6415965|6415985|6415988|6416430|	0|0|0|0|1|0|0|0|0|0|0|0|0|0|	1|1|1|1|0|1|1|1|1|1|1|1|1|1|	8313	14	0	0
PN000688	9	chr01:6660318|6660403|6662857|6669399|6671211|6671334|6671353|6671450|6671539|	1|1|0|1|0|1|1|0|1|	0|0|1|0|1|0|0|1|0|	927	2	4.60733e-268	2.27403e-267
PN000689	8	chr01:6686497|6688606|6688829|6689517|6689641|6690497|6690538|6691011|	0|0|0|1|1|1|0|0|	1|1|1|0|0|0|1|1|	1486	2	0	0
PN000692	6	chr01:6737796|6738063|6738224|6738306|6738357|6738576|	1|1|1|0|0|0|	0|0|0|1|1|1|	809	4	2.97092e-231	1.32969e-230
PN000693	10	chr01:6741393|6741481|6741550|6741599|6741635|6764083|6764288|6769309|6769655|6769726|	0|0|0|0|0|0|0|1|1|0|	1|1|1|1|1|1|1|0|0|1|	1021	96	5.84703e-250	2.75454e-249
PN000702	9	chr01:6834061|6834086|6834099|6834103|6834110|6834204|6834249|6834294|6834309|	1|1|1|1|1|1|0|1|1|	0|0|0|0|0|0|1|0|0|	2341	42	0	0
PN000705	9	chr01:6860894|6861140|6861178|6861336|6861350|6861351|6861402|6861453|6861482|	0|0|0|0|0|0|0|0|0|	1|1|1|1|1|1|1|1|1|	1009	0	1.42487e-295	7.47187e-295
PN000710	7	chr01:6906978|6907029|6911229|6911787|6913465|6913531|6913581|	0|1|1|1|0|1|1|	1|0|0|0|1|0|0|	3223	1	0	0
PN000713	8	chr01:6936028|6936157|6938093|6938132|6941277|6942036|6942144|6942159|	0|0|0|1|0|1|1|1|	1|1|1|0|1|0|0|0|	6032	70	0	0
PN000715	10	chr01:6947924|6948144|6948385|6949146|6949265|6949511|6952043|6952891|6953021|6953038|	1|0|1|1|0|1|1|1|1|1|	0|1|0|0|1|0|0|0|0|0|	1038	23	2.75452e-273	1.37633e-272
PN000728	25	chr01:7050093|7050262|7050322|7050742|7051360|7051417|7051418|7051590|7051643|7051876|7051894|7051957|7052195|7052299|7052403|7055037|7055055|7055067|7055121|7055215|7055251|7055356|7055357|7055364|7055396|	1|1|1|0|0|0|0|0|0|0|0|0|0|0|0|0|0|0|0|0|0|0|0|0|0|	0|0|0|1|1|1|1|1|1|1|1|1|1|1|1|1|1|1|1|1|1|1|1|1|1|	3856	3	0	0
PN000729	45	chr01:7057171|7057172|7057193|7057201|7057231|7057325|7057424|7057428|7057432|7057556|7057571|7057605|7057635|7057663|7057819|7057843|7057905|7058135|7058151|7058170|7058205|7058215|7058300|7058336|7058345|7059084|7059096|7059632|7059693|7059766|7059775|7061532|7064583|7066564|7066620|7066624|7066660|7066667|7066750|7067480|7067573|7067654|7067655|7067863|7068481|	0|0|0|0|0|0|0|0|0|0|0|0|0|0|0|0|0|0|0|0|0|0|0|0|0|0|0|0|1|0|0|0|0|0|0|0|0|0|0|0|0|0|0|0|0|	1|1|1|1|1|1|1|1|1|1|1|1|1|1|1|1|1|1|1|1|1|1|1|1|1|1|1|1|0|1|1|1|1|1|1|1|1|1|1|1|1|1|1|1|1|	1882	8	0	0
PN000731	22	chr01:7076866|7077160|7077227|7077283|7077307|7081401|7083792|7083807|7089502|7089542|7090177|7091626|7091713|7091752|7091793|7091812|7091932|7092123|7092310|7092332|7092380|7092428|	1|0|0|0|0|0|0|0|0|0|0|0|0|0|0|0|0|0|0|1|0|0|	0|1|1|1|1|1|1|1|1|1|1|1|1|1|1|1|1|1|1|0|1|1|	1691	149	0	0
PN000740	13	chr01:7154455|7154490|7154532|7154557|7154638|7154644|7154653|7154659|7154704|7154887|7155063|7155142|7155210|	0|0|0|0|0|0|0|0|0|0|0|0|0|	1|1|1|1|1|1|1|1|1|1|1|1|1|	21460	1344	0	0
PN000741	31	chr01:7171647|7171719|7171989|7172001|7172031|7172099|7172118|7172147|7172159|7172257|7172541|7172550|7172557|7172585|7172594|7172653|7172654|7172661|7183042|7183055|7183110|7183125|7183366|7183400|7183404|7184374|7184418|7184469|7184624|7184702|7184710|	0|0|1|0|0|0|0|0|0|0|0|0|0|1|0|0|0|0|0|0|0|0|0|0|0|0|0|0|0|0|0|	1|1|0|1|1|1|1|1|1|1|1|1|1|0|1|1|1|1|1|1|1|1|1|1|1|1|1|1|1|1|1|	6673	12	0	0
PN000750	9	chr01:7224866|7225274|7228619|7228624|7228640|7231322|7231936|7232131|7232185|	1|1|1|1|1|0|1|0|1|	0|0|0|0|0|1|0|1|0|	2214	18	0	0
PN000754	7	chr01:7248463|7248701|7249380|7249445|7249704|7250985|7251254|	0|0|1|1|1|1|0|	1|1|0|0|0|0|1|	2869	9	0	0
PN000765	11	chr01:7408389|7408851|7408854|7408975|7409624|7409761|7412395|7412517|7412549|7412646|7412692|	1|1|1|0|0|0|0|0|0|1|1|	0|0|0|1|1|1|1|1|1|0|0|	10316	14	0	0
PN000767	9	chr01:7430104|7430156|7430189|7430214|7430230|7430734|7431013|7433478|7433574|	1|1|1|0|1|1|1|1|1|	0|0|0|1|0|0|0|0|0|	1061	29	3.19766e-287	1.64453e-286
PN000775	14	chr01:7514502|7514613|7514715|7522177|7522215|7523664|7523859|7523865|7523898|7523942|7523947|7523964|7523976|7523977|	1|1|1|1|1|1|1|1|1|1|1|1|1|1|	0|0|0|0|0|0|0|0|0|0|0|0|0|0|	1131	2	5.92879e-323	3.31024e-322
PN000777	19	chr01:7531948|7532090|7532773|7532797|7532800|7533193|7533439|7533928|7535381|7536527|7536608|7538208|7538257|7539004|7539162|7539173|7539232|7539291|7539332|	1|1|1|1|1|1|1|1|1|0|1|1|1|1|1|1|1|1|1|	0|0|0|0|0|0|0|0|0|1|0|0|0|0|0|0|0|0|0|	8041	97	0	0
PN000787	9	chr01:7591810|7591826|7591841|7593069|7593123|7596096|7597611|7597646|7597834|	1|1|1|1|1|1|1|1|1|	0|0|0|0|0|0|0|0|0|	3323	42	0	0
PN000793	19	chr01:7651587|7651637|7651661|7651686|7651687|7651691|7651847|7652308|7652317|7654509|7654673|7654691|7654733|7654959|7654991|7655001|7655004|7655039|7655120|	0|1|0|1|1|0|1|1|1|1|1|1|0|0|1|0|1|1|1|	1|0|1|0|0|1|0|0|0|0|0|0|1|1|0|1|0|0|0|	3645	118	0	0
PN000799	30	chr01:7733748|7733861|7733891|7733893|7733918|7733974|7733981|7734051|7734319|7735439|7739955|7740099|7740395|7742201|7742217|7742228|7742503|7745866|7746161|7746330|7746384|7747005|7747335|7749890|7749915|7750102|7750843|7753330|7753402|7753409|	0|0|0|0|0|0|0|0|0|0|0|0|0|0|0|0|0|0|0|0|0|0|0|0|1|0|0|0|0|0|	1|1|1|1|1|1|1|1|1|1|1|1|1|1|1|1|1|1|1|1|1|1|1|1|0|1|1|1|1|1|	10283	32	0	0
PN000815	20	chr01:7974580|7974607|7974624|7974838|7974947|7975332|7975335|7976346|7976750|7976756|7976790|7977092|7977096|7977338|7977387|7977617|7977655|7977710|7977747|7977748|	0|0|0|0|0|0|0|1|1|1|1|1|1|1|1|1|1|1|0|1|	1|1|1|1|1|1|1|0|0|0|0|0|0|0|0|0|0|0|1|0|	24705	2308	0	0
PN000816	5	chr01:7998580|7999137|7999478|7999552|7999745|	1|1|0|0|1|	0|0|1|1|0|	818	3	5.68888e-236	2.58429e-235
PN000817	15	chr01:8001943|8002051|8002077|8002098|8002103|8002107|8002148|8002823|8002865|8003049|8007579|8007645|8008931|8008942|8009653|	1|1|1|1|1|1|1|1|1|1|1|1|1|1|1|	0|0|0|0|0|0|0|0|0|0|0|0|0|0|0|	1858	8	0	0
PN000840	8	chr01:8160785|8160896|8160914|8160945|8161049|8161160|8170097|8170214|	0|0|0|0|0|0|0|0|	1|1|1|1|1|1|1|1|	7119	6	0	0
PN000842	8	chr01:8182435|8182999|8183038|8183251|8184127|8184148|8184181|8184278|	0|0|0|0|0|1|1|0|	1|1|1|1|1|0|0|1|	12159	544	0	0
PN000858	16	chr01:8355691|8355964|8356090|8356750|8356780|8356827|8356828|8356981|8357174|8357423|8357441|8357606|8357618|8357818|8357869|8357879|	0|0|1|0|0|0|0|1|1|1|1|1|1|1|0|1|	1|1|0|1|1|1|1|0|0|0|0|0|0|0|1|0|	12538	238	0	0
PN000860	11	chr01:8382206|8382747|8382776|8382783|8382867|8382956|8383017|8383229|8383278|8383292|8383349|	1|0|0|0|1|0|0|0|0|1|1|	0|1|1|1|0|1|1|1|1|0|0|	16239	2270	0	0
PN000862	14	chr01:8406396|8406461|8406497|8406530|8409916|8409925|8410001|8411015|8412941|8415243|8415276|8415304|8416485|8416493|	1|0|0|0|0|0|0|0|0|0|0|0|0|0|	0|1|1|1|1|1|1|1|1|1|1|1|1|1|	4205	17	0	0
PN000864	8	chr01:8429254|8429258|8429504|8429591|8429804|8429866|8431091|8431271|	0|0|0|0|0|0|0|0|	1|1|1|1|1|1|1|1|	2799	177	0	0
PN000915	23	chr01:9190879|9190880|9190896|9190907|9191046|9191061|9191440|9191996|9192020|9192051|9192087|9193879|9204644|9204807|9204814|9205170|9205489|9205514|9205846|9208355|9208941|9208954|9208958|	1|1|1|1|1|1|1|1|1|1|1|1|1|0|0|1|1|0|0|1|1|0|0|	0|0|0|0|0|0|0|0|0|0|0|0|0|1|1|0|0|1|1|0|0|1|1|	6547	87	0	0
PN000918	12	chr01:9232874|9232961|9233640|9233760|9234525|9234751|9234753|9234754|9234756|9234985|9235105|9235109|	1|0|1|1|1|0|0|1|1|1|1|1|	0|1|0|0|0|1|1|0|0|0|0|0|	6199	525	0	0
PN000924	22	chr01:9266200|9266221|9266341|9266364|9266386|9266566|9272210|9275058|9275107|9275477|9275983|9276084|9276090|9276255|9276264|9276292|9276388|9276638|9276639|9276683|9276996|9277090|	1|1|1|1|1|1|1|1|0|1|1|1|0|1|1|1|1|1|1|1|1|1|	0|0|0|0|0|0|0|0|1|0|0|0|1|0|0|0|0|0|0|0|0|0|	1254	21	0	0
PN000926	9	chr01:9302329|9302896|9302905|9303004|9303067|9303331|9304378|9304539|9305563|	0|0|1|1|1|0|0|0|1|	1|1|0|0|0|1|1|1|0|	3687	229	0	0
PN000928	29	chr01:9336687|9336730|9338834|9338852|9338888|9339160|9340386|9340480|9340837|9342272|9343370|9345845|9345872|9348166|9358905|9361283|9361285|9361311|9361326|9361327|9361347|9361369|9361386|9361391|9361423|9361459|9361471|9361581|9361636|	0|0|1|0|1|0|0|1|0|0|1|1|0|0|0|1|0|1|0|0|1|0|0|1|0|1|0|1|0|	1|1|0|1|0|1|1|0|1|1|0|0|1|1|1|0|1|0|1|1|0|1|1|0|1|0|1|0|1|	4864	17	0	0
PN000972	3	chr01:9881834|9881846|9893879|	1|1|1|	0|0|0|	1857	4	0	0
PN000973	49	chr01:9920454|9920667|9920693|9920962|9921629|9938140|9938260|9941908|9964465|9964633|9965296|9965379|9965409|9965570|9969689|9969717|9971748|9971818|9972058|9972318|9972350|9972382|9972448|9972834|9974622|9974696|9974701|9974722|9974739|9974748|9974783|9974784|9974805|9974810|9974864|9975003|9975015|9975052|9975069|9975081|9975112|9975114|9975125|9975154|9975182|9975193|9975222|9975253|9975268|	1|0|0|0|0|1|0|1|1|0|1|1|0|0|1|0|1|1|1|0|0|1|0|1|1|1|0|1|0|0|1|1|1|1|0|1|1|1|1|1|0|0|1|0|1|1|1|1|1|	0|1|1|1|1|0|1|0|0|1|0|0|1|1|0|1|0|0|0|1|1|0|1|0|0|0|1|0|1|1|0|0|0|0|1|0|0|0|0|0|1|1|0|1|0|0|0|0|0|	2301	32	0	0
PN000980	30	chr01:10012601|10012799|10013127|10013173|10013180|10013839|10013980|10014012|10014111|10014125|10014348|10014616|10014781|10015145|10020820|10020996|10021645|10021915|10022469|10022905|10023105|10023429|10023464|10023658|10023672|10024012|10024059|10024483|10024558|10024954|	0|0|1|1|1|1|1|0|1|0|1|1|1|1|1|1|1|1|0|1|1|0|1|0|1|1|0|0|1|0|	1|1|0|0|0|0|0|1|0|1|0|0|0|0|0|0|0|0|1|0|0|1|0|1|0|0|1|1|0|1|	10032	19	0	0
PN000982	3	chr01:10034599|10035179|10035338|	0|0|0|	1|1|1|	2353	5	0	0
PN000986	4	chr01:10109831|10110032|10110218|10110875|	0|0|0|0|	1|1|1|1|	797	1	1.92484e-235	8.73208e-235
PN001475	15	chr01:21939671|21939752|21939792|21939825|21939863|21939896|21939917|21940040|21940071|21940092|21940677|21940817|21940827|21940842|21940852|	1|1|1|1|1|1|1|1|1|1|1|1|1|1|1|	0|0|0|0|0|0|0|0|0|0|0|0|0|0|0|	13975	17	0	0
PN001497	9	chr01:22215838|22215839|22215866|22215869|22218122|22226422|22226464|22228126|22232840|	1|1|1|1|1|1|1|1|1|	0|0|0|0|0|0|0|0|0|	17142	879	0	0
PN001498	22	chr01:22253437|22265374|22265442|22265443|22265452|22266930|22266959|22269788|22270547|22270638|22275116|22297688|22298022|22305642|22305678|22308569|22308590|22312176|22313352|22313481|22313555|22313586|	1|1|1|1|1|1|1|1|1|1|1|1|1|1|1|1|1|1|1|1|1|1|	0|0|0|0|0|0|0|0|0|0|0|0|0|0|0|0|0|0|0|0|0|0|	1128	1	4.00037e-316	2.19699e-315
PN001529	10	chr01:22768919|22768968|22769229|22769621|22769710|22769720|22769721|22769753|22769930|22777932|	1|1|1|1|1|1|1|1|1|1|	0|0|0|0|0|0|0|0|0|0|	1730	4	0	0
PN001589	5	chr01:23715940|23716035|23717806|23718451|23730830|	1|1|1|1|1|	0|0|0|0|0|	861	2	5.82465e-251	2.75079e-250
PN001613	10	chr01:23972893|23972928|23973094|23973107|23973140|23973202|23975180|23975185|23975386|23975825|	1|1|1|1|1|1|1|1|1|1|	0|0|0|0|0|0|0|0|0|0|	2035	4	0	0
PN001615	16	chr01:23979458|23979560|23980266|23986764|23986765|23986787|23986795|23986829|23986869|23987135|23987145|23987148|23987204|23987213|23987274|23987283|	1|1|1|1|1|1|1|1|1|1|1|1|1|1|1|1|	0|0|0|0|0|0|0|0|0|0|0|0|0|0|0|0|	2192	2	0	0
PN001636	7	chr01:24205913|24205932|24207371|24207554|24207593|24214531|24214581|	1|1|1|1|1|1|1|	0|0|0|0|0|0|0|	935	0	1.11211e-275	5.58606e-275
PN001638	4	chr01:24227064|24227700|24227921|24232782|	1|1|1|1|	0|0|0|0|	1339	23	0	0
PN001642	23	chr01:24266661|24266664|24266925|24266946|24267004|24267643|24267878|24267996|24268143|24268161|24268445|24268896|24268970|24269097|24269214|24269268|24269431|24270076|24270107|24270596|24270638|24271710|24271884|	0|0|0|0|0|0|0|0|0|0|0|0|0|0|0|0|0|0|0|0|0|0|0|	1|1|1|1|1|1|1|1|1|1|1|1|1|1|1|1|1|1|1|1|1|1|1|	3979	8	0	0
PN001644	5	chr01:24283455|24283544|24286027|24286250|24286255|	0|0|0|0|0|	1|1|1|1|1|	1089	0	0	0
PN001653	16	chr01:24346797|24348086|24348636|24348761|24348888|24348915|24349386|24349685|24349802|24349845|24349899|24349923|24349928|24350488|24350533|24350587|	0|0|0|0|0|0|0|0|0|0|0|0|0|0|0|0|	1|1|1|1|1|1|1|1|1|1|1|1|1|1|1|1|	5506	10	0	0
PN001687	9	chr01:24665774|24665953|24666417|24666641|24666893|24667798|24668351|24669923|24670014|	0|0|0|0|0|0|0|0|0|	1|1|1|1|1|1|1|1|1|	1186	7	0	0
PN001688	12	chr01:24682320|24682326|24682333|24682371|24683305|24683338|24686443|24687756|24688693|24688756|24689070|24689226|	0|0|0|0|0|0|0|0|0|0|0|0|	1|1|1|1|1|1|1|1|1|1|1|1|	5758	47	0	0
PN001760	20	chr01:25356773|25356903|25356905|25356951|25356958|25357049|25357050|25357061|25357097|25357133|25358427|25361605|25361895|25362155|25363523|25381011|25383891|25384056|25384090|25384142|	0|0|0|0|0|0|0|0|0|0|0|0|0|0|0|0|0|0|0|0|	1|1|1|1|1|1|1|1|1|1|1|1|1|1|1|1|1|1|1|1|	1810	90	0	0
PN001766	14	chr01:25434164|25434229|25434609|25434612|25434710|25434734|25435107|25435119|25437211|25437709|25437774|25437865|25438923|25439188|	0|0|0|0|0|0|0|0|0|0|0|0|0|0|	1|1|1|1|1|1|1|1|1|1|1|1|1|1|	5388	600	0	0
PN001767	8	chr01:25437709|25437774|25437865|25438923|25439188|25439359|25439850|25442743|	0|0|0|0|0|0|0|0|	1|1|1|1|1|1|1|1|	3868	40	0	0
PN001790	15	chr01:25672587|25672630|25672663|25674396|25674433|25674490|25674544|25674693|25674742|25674757|25674954|25675008|25675047|25675090|25675115|	1|0|0|1|1|0|1|1|0|0|0|0|1|0|0|	0|1|1|0|0|1|0|0|1|1|1|1|0|1|1|	5481	3	0	0
PN001791	5	chr01:25687271|25687292|25687451|25687658|25687757|	0|0|0|0|0|	1|1|1|1|1|	9038	10	0	0
PN001800	7	chr01:25792427|25792525|25793817|25794224|25795239|25795271|25795273|	0|1|0|0|0|0|0|	1|0|1|1|1|1|1|	1327	5	0	0
PN001810	26	chr01:25884761|25884873|25885287|25885428|25885476|25885825|25886607|25887121|25887175|25887225|25887245|25887649|25888898|25889632|25889735|25889778|25890033|25890055|25890277|25890630|25890811|25890925|25891196|25891224|25891293|25891391|	0|0|0|0|1|0|0|0|0|0|0|0|0|0|0|1|1|0|0|0|0|0|0|0|0|1|	1|1|1|1|0|1|1|1|1|1|1|1|1|1|1|0|0|1|1|1|1|1|1|1|1|0|	1777	130	0	0
PN001811	5	chr01:25900900|25901035|25901050|25901068|25901086|	0|0|0|0|0|	1|1|1|1|1|	10343	591	0	0
PN001813	33	chr01:25920624|25920690|25920735|25920864|25921593|25921605|25921623|25921628|25921638|25921671|25930120|25930128|25930228|25930252|25930254|25930401|25930417|25930496|25930521|25931904|25932008|25933172|25933343|25934722|25934854|25937502|25937786|25938100|25939603|25939621|25939739|25940487|25940813|	1|0|0|0|0|0|0|1|1|0|0|0|0|0|0|0|0|0|0|0|0|0|0|0|0|0|0|0|1|0|0|1|0|	0|1|1|1|1|1|1|0|0|1|1|1|1|1|1|1|1|1|1|1|1|1|1|1|1|1|1|1|0|1|1|0|1|	3891	333	0	0
PN001818	9	chr01:25970154|25970181|25970370|25970512|25970513|25970529|25970541|25991687|25991733|	1|0|1|0|0|0|0|0|0|	0|1|0|1|1|1|1|1|1|	887	1	9.64531e-257	4.62885e-256
PN001827	5	chr01:26164824|26166106|26166736|26176267|26181174|	1|1|1|1|1|	0|0|0|0|0|	1602	0	0	0
PN001829	3	chr01:26190598|26190629|26190710|	0|0|0|	1|1|1|	10470	12	0	0
PN001830	9	chr01:26207215|26209379|26210941|26211939|26211966|26213983|26214068|26214091|26214182|	0|0|0|0|0|0|0|0|0|	1|1|1|1|1|1|1|1|1|	1666	6	0	0
PN001833	7	chr01:26234595|26234600|26234682|26235277|26235516|26235606|26235710|	1|0|0|0|0|0|0|	0|1|1|1|1|1|1|	1185	3	0	0
PN001840	10	chr01:26319936|26319959|26319982|26320053|26322285|26322291|26322301|26322302|26322314|26322837|	1|1|1|0|1|1|1|1|1|1|	0|0|0|1|0|0|0|0|0|0|	4981	874	0	0
PN001850	11	chr01:26467110|26467117|26467124|26467213|26467245|26467327|26467350|26481899|26482556|26482573|26482594|	0|1|0|0|0|0|0|0|0|0|0|	1|0|1|1|1|1|1|1|1|1|1|	942	5	1.15916e-266	5.68343e-266
PN001853	19	chr01:26507790|26507802|26507825|26507882|26507991|26507992|26508193|26508238|26508267|26508401|26508518|26508661|26508758|26508782|26508814|26508915|26508985|26508986|26509012|	1|1|1|1|1|1|1|1|1|1|1|1|1|1|0|1|1|1|1|	0|0|0|0|0|0|0|0|0|0|0|0|0|0|1|0|0|0|0|	2742	54	0	0
PN001867	20	chr01:26636797|26636820|26636912|26636973|26636981|26637048|26637063|26637118|26637725|26637908|26640379|26641269|26641881|26641889|26641933|26642113|26642123|26642124|26642126|26642282|	1|0|1|0|1|1|0|1|0|1|0|1|1|0|1|1|1|0|1|1|	0|1|0|1|0|0|1|0|1|0|1|0|0|1|0|0|0|1|0|0|	12082	935	0	0
PN001870	17	chr01:26667173|26667599|26668233|26668347|26668655|26668659|26668661|26668740|26668830|26669088|26669102|26669125|26669153|26669211|26669220|26669658|26669674|	0|1|1|0|0|0|0|0|0|1|1|0|0|0|0|1|0|	1|0|0|1|1|1|1|1|1|0|0|1|1|1|1|0|1|	15094	61	0	0
PN001872	4	chr01:26700819|26700876|26700896|26701312|	1|1|0|0|	0|0|1|1|	3954	4	0	0
PN001876	10	chr01:26785754|26785755|26786290|26787433|26787444|26787483|26787494|26788715|26789026|26789659|	0|0|0|1|0|0|0|0|0|1|	1|1|1|0|1|1|1|1|1|0|	1422	1	0	0
PN001889	14	chr01:26872934|26873103|26873180|26873381|26873655|26873767|26873831|26873906|26873916|26874329|26874456|26874469|26874652|26874748|	0|0|0|0|1|0|0|0|0|0|0|0|0|0|	1|1|1|1|0|1|1|1|1|1|1|1|1|1|	1428	6	0	0
PN001892	4	chr01:26896015|26896399|26896414|26898742|	0|1|0|1|	1|0|1|0|	14488	14	0	0
PN001902	17	chr01:27025997|27026125|27026705|27026711|27028384|27028593|27028698|27028893|27030082|27030109|27031829|27032109|27032301|27032387|27032446|27032448|27032508|	0|0|1|1|1|0|1|0|0|1|0|0|0|0|0|0|0|	1|1|0|0|0|1|0|1|1|0|1|1|1|1|1|1|1|	1451	25	0	0
PN001910	14	chr01:27116599|27116710|27116826|27116885|27117976|27118221|27118876|27123077|27123192|27123411|27123436|27123466|27123595|27123808|	0|0|0|0|0|0|1|0|0|0|0|0|0|0|	1|1|1|1|1|1|0|1|1|1|1|1|1|1|	1142	10	3.14982e-316	1.73059e-315
PN001930	22	chr01:27397807|27397911|27400382|27400438|27400459|27400480|27401543|27402115|27402208|27403646|27403691|27403845|27403873|27404026|27404138|27404682|27405497|27405897|27406503|27406506|27406642|27406643|	1|1|1|1|1|0|1|1|0|0|0|0|1|1|1|1|0|1|1|0|0|1|	0|0|0|0|0|1|0|0|1|1|1|1|0|0|0|0|1|0|0|1|1|0|	5463	312	0	0
PN001933	6	chr01:27415826|27415876|27415968|27416209|27416218|27417823|	0|0|1|0|0|0|	1|1|0|1|1|1|	1498	6	0	0
PN001943	6	chr01:27493494|27493769|27496448|27496583|27497054|27501787|	0|1|1|1|0|1|	1|0|0|0|1|0|	1079	39	7.65836e-292	3.98002e-291
PN001950	3	chr01:27537989|27541328|27541549|	0|1|0|	1|0|1|	3223	7	0	0
PN001954	15	chr01:27567433|27568324|27568397|27568448|27568605|27568607|27568642|27568993|27568996|27570251|27571024|27571247|27571595|27571642|27571702|	0|0|0|0|1|0|1|1|1|0|0|0|0|1|0|	1|1|1|1|0|1|0|0|0|1|1|1|1|0|1|	2129	2	0	0
PN001973	8	chr01:27709734|27709796|27709830|27721679|27724520|27728058|27729401|27730332|	1|0|1|1|1|0|1|0|	0|1|0|0|0|1|0|1|	1786	7	0	0
PN001994	3	chr02:77808|78088|83332|	1|0|1|	0|1|0|	1986	265	0	0
PN001998	3	chr02:114152|114230|114814|	0|0|1|	1|1|0|	1240	46	2.98063e-311	1.61634e-310
PN002002	14	chr02:153417|153527|153558|153752|153873|154219|154351|154364|154365|155868|155942|156823|157406|157596|	1|0|1|1|0|1|0|1|1|1|1|0|0|1|	0|1|0|0|1|0|1|0|0|0|0|1|1|0|	3910	92	0	0
PN002009	12	chr02:203484|203568|203707|203797|203851|203887|204047|204221|204491|204572|204680|209710|	1|0|1|1|1|1|1|1|1|1|1|1|	0|1|0|0|0|0|0|0|0|0|0|0|	1652	353	5.49611e-243	2.5373e-242
PN002010	6	chr02:235825|237842|238121|238496|238800|238862|	0|0|1|0|1|0|	1|1|0|1|0|1|	8392	119	0	0
PN002014	10	chr02:247616|247794|247797|247853|247910|251613|252121|252139|252655|252760|	1|1|1|1|1|1|1|1|1|1|	0|0|0|0|0|0|0|0|0|0|	4772	581	0	0
PN002018	9	chr02:282886|282914|282916|282982|282997|283534|283711|283797|284062|	1|1|0|0|1|0|0|1|0|	0|0|1|1|0|1|1|0|1|	15744	275	0	0
PN002019	19	chr02:295451|295464|295603|295771|295942|296248|296367|296479|296498|296530|297808|297913|298061|298088|298135|298142|298161|298262|298288|	0|1|1|1|1|1|1|1|1|1|1|1|1|1|1|1|1|1|1|	1|0|0|0|0|0|0|0|0|0|0|0|0|0|0|0|0|0|0|	15067	418	0	0
PN002020	6	chr02:302828|302864|310278|310356|310444|310464|	1|0|0|0|0|0|	0|1|1|1|1|1|	2251	117	0	0
PN002023	18	chr02:318425|318436|318728|319086|321002|321045|326562|326583|326591|326613|326615|327015|327173|327793|327801|327903|327904|327963|	1|1|0|1|1|1|1|1|1|1|1|1|1|1|1|0|1|0|	0|0|1|0|0|0|0|0|0|0|0|0|0|0|0|1|0|1|	6084	227	0	0
PN002027	11	chr02:335306|335663|335674|335698|336268|336293|336338|336383|336560|336608|336771|	0|0|0|0|0|0|0|0|0|0|0|	1|1|1|1|1|1|1|1|1|1|1|	2526	190	0	0
PN002032	18	chr02:380268|380448|380451|380480|380551|380554|380688|380743|380857|380875|380881|381170|381214|381970|382302|382314|383582|386024|	1|0|1|1|1|1|1|1|0|0|0|0|0|0|1|0|1|0|	0|1|0|0|0|0|0|0|1|1|1|1|1|1|0|1|0|1|	4123	622	0	0
PN002033	9	chr02:394368|394503|394511|395120|395175|395985|401772|401906|402020|	0|1|0|1|1|1|1|0|0|	1|0|1|0|0|0|0|1|1|	6249	982	0	0
PN002048	46	chr02:522831|523195|523203|523324|523386|523609|523723|523758|524020|524021|524166|524342|524679|524901|525135|525191|525211|525360|525424|525504|525538|525644|525687|525704|525744|526222|526244|526268|526306|526327|526342|526358|526455|526460|526504|526509|526606|526814|527998|528101|528154|529024|529077|529109|529119|529299|	0|0|0|0|0|0|0|1|0|0|0|0|1|0|1|1|1|1|1|0|1|1|1|1|1|0|1|0|0|0|1|0|0|1|0|0|0|0|1|1|0|1|0|1|0|1|	1|1|1|1|1|1|1|0|1|1|1|1|0|1|0|0|0|0|0|1|0|0|0|0|0|1|0|1|1|1|0|1|1|0|1|1|1|1|0|0|1|0|1|0|1|0|	1850	292	6.42285e-323	3.60668e-322
PN002051	17	chr02:555675|558953|563628|563673|563851|563868|563898|563970|563994|564186|564201|564209|564248|564251|564257|564303|564320|	0|1|1|1|1|1|1|1|1|0|1|1|1|1|1|0|1|	1|0|0|0|0|0|0|0|0|1|0|0|0|0|0|1|0|	6493	322	0	0
PN002053	5	chr02:578903|579207|579357|580757|580772|	1|0|0|1|0|	0|1|1|0|1|	2844	176	0	0
PN002068	15	chr02:684544|684583|684688|686081|686642|687029|687739|687791|687961|688084|688169|688189|688440|688507|688604|	0|1|1|1|1|1|1|1|1|1|1|1|1|1|1|	1|0|0|0|0|0|0|0|0|0|0|0|0|0|0|	1416	26	0	0
PN002070	25	chr02:691955|691964|691974|691990|692140|692177|692193|692209|692330|692346|692679|692832|693366|693370|693375|693462|693579|693581|693632|693769|693788|693794|693825|693843|693939|	1|0|1|1|0|1|1|1|0|1|1|1|1|1|1|1|1|1|1|1|1|1|1|1|1|	0|1|0|0|1|0|0|0|1|0|0|0|0|0|0|0|0|0|0|0|0|0|0|0|0|	2744	12	0	0
PN002078	9	chr02:790522|790648|790653|791681|791728|791823|792477|794177|794355|	0|0|0|1|1|1|1|0|1|	1|1|1|0|0|0|0|1|0|	1356	129	0	0
PN002082	9	chr02:840513|840514|840548|840552|840797|850345|850432|850504|850766|	0|1|1|1|1|0|0|0|0|	1|0|0|0|0|1|1|1|1|	9454	3085	0	0
PN002097	7	chr02:958031|958059|958144|958158|958791|958797|965061|	1|1|0|0|1|1|1|	0|0|1|1|0|0|0|	1916	176	0	0
PN002102	9	chr02:1028481|1028595|1028676|1029272|1029375|1029396|1029642|1029870|1029875|	1|1|1|1|0|0|1|1|0|	0|0|0|0|1|1|0|0|1|	3885	38	0	0
PN002106	10	chr02:1048672|1048785|1048872|1048941|1049053|1049158|1049238|1050131|1050235|1050463|	1|1|1|1|1|1|1|1|1|1|	0|0|0|0|0|0|0|0|0|0|	1830	46	0	0
PN002116	24	chr02:1128835|1129045|1129515|1129519|1129532|1129566|1129587|1129629|1129655|1129664|1129679|1129703|1129749|1131192|1132237|1132312|1132330|1132369|1132390|1132474|1132534|1132612|1132660|1132813|	1|1|0|1|0|1|1|1|0|1|1|1|0|0|1|0|1|1|1|1|1|1|1|0|	0|0|1|0|1|0|0|0|1|0|0|0|1|1|0|1|0|0|0|0|0|0|0|1|	3345	589	0	0
PN002120	10	chr02:1168580|1168585|1168716|1170665|1170979|1171263|1171321|1171531|1171540|1174834|	0|1|1|0|1|1|1|1|0|0|	1|0|0|1|0|0|0|0|1|1|	3176	464	0	0
PN002121	12	chr02:1189062|1189106|1189113|1189250|1189252|1189259|1189347|1189514|1189523|1189897|1190980|1196660|	1|0|0|1|1|0|0|0|1|1|0|1|	0|1|1|0|0|1|1|1|0|0|1|0|	2236	511	0	0
PN002122	6	chr02:1198171|1198278|1198383|1198464|1198509|1201469|	1|0|0|0|0|1|	0|1|1|1|1|0|	6928	767	0	0
PN002127	12	chr02:1246585|1246690|1246886|1252007|1252204|1252915|1254257|1254303|1254355|1254364|1254382|1254623|	1|0|0|0|1|1|1|1|1|1|1|1|	0|1|1|1|0|0|0|0|0|0|0|0|	935	6	6.41713e-263	3.11772e-262
PN002131	4	chr02:1278229|1281718|1282316|1283452|	0|1|1|1|	1|0|0|0|	8046	6	0	0
PN002141	13	chr02:1340688|1340780|1340788|1340847|1340851|1342018|1346093|1346105|1346128|1346159|1346219|1346241|1346246|	0|0|1|1|0|1|1|1|1|1|1|1|1|	1|1|0|0|1|0|0|0|0|0|0|0|0|	2826	327	0	0
PN002191	8	chr02:1673420|1673480|1677234|1677348|1677379|1680208|1680297|1680306|	1|1|1|1|1|1|1|1|	0|0|0|0|0|0|0|0|	2132	92	0	0
PN002194	15	chr02:1693151|1693166|1693594|1693683|1693922|1694007|1694067|1694626|1694695|1696369|1696420|1696424|1696707|1696747|1696833|	1|1|1|1|1|1|1|1|1|1|1|1|1|1|1|	0|0|0|0|0|0|0|0|0|0|0|0|0|0|0|	1593	62	0	0
PN002196	21	chr02:1708607|1708659|1708662|1708665|1708682|1708701|1708712|1708733|1708767|1709973|1710012|1710418|1711927|1712104|1712149|1712185|1712221|1712242|1712287|1712357|1712470|	1|0|1|1|1|1|1|1|1|1|1|0|1|1|1|1|1|1|1|0|1|	0|1|0|0|0|0|0|0|0|0|0|1|0|0|0|0|0|0|0|1|0|	21189	1828	0	0
PN002197	52	chr02:1713402|1713430|1713466|1713552|1713557|1713987|1714612|1715051|1715162|1715458|1715479|1715487|1715490|1715559|1716333|1716384|1718846|1719250|1719277|1719286|1719990|1720096|1720162|1721910|1721915|1721921|1721979|1722113|1722115|1722128|1722155|1722159|1722167|1722173|1722188|1722212|1722252|1722259|1722334|1722335|1722348|1722389|1722433|1722469|1722486|1722539|1722559|1722579|1722653|1…	1|1|1|1|1|1|1|1|1|1|1|0|1|1|1|1|1|1|1|1|1|1|1|0|0|0|1|1|1|1|0|1|0|0|0|1|0|0|1|1|0|1|0|0|0|0|1|0|0|0|0|0|	0|0|0|0|0|0|0|0|0|0|0|1|0|0|0|0|0|0|0|0|0|0|0|1|1|1|0|0|0|0|1|0|1|1|1|0|1|1|0|0|1|0|1|1|1|1|0|1|1|1|1|1|	11300	1747	0	0
PN002199	19	chr02:1727248|1727289|1727436|1727502|1727509|1727642|1729323|1730347|1732919|1733268|1733416|1733461|1734151|1734354|1734390|1734498|1735014|1735403|1736950|	1|1|1|1|1|1|1|1|1|1|1|1|1|1|1|1|1|1|1|	0|0|0|0|0|0|0|0|0|0|0|0|0|0|0|0|0|0|0|	2821	302	0	0
PN002203	16	chr02:1743230|1743269|1743509|1743540|1743574|1743763|1744786|1744985|1745211|1745219|1746074|1746321|1746597|1747200|1747358|1747403|	1|1|1|1|1|1|1|1|0|1|1|1|1|0|1|0|	0|0|0|0|0|0|0|0|1|0|0|0|0|1|0|1|	1653	119	0	0
PN002213	3	chr02:1825869|1825884|1826709|	0|0|0|	1|1|1|	1652	1	0	0
PN002218	8	chr02:1894785|1894896|1894907|1895143|1895270|1895454|1905206|1906015|	1|1|0|1|1|0|0|1|	0|0|1|0|0|1|1|0|	956	1	2.07203e-278	1.04747e-277
PN002224	15	chr02:1926962|1927026|1927073|1927444|1927761|1928105|1928134|1929917|1930010|1934537|1936574|1936577|1936790|1936887|1936968|	1|0|1|1|0|1|0|1|0|1|1|0|0|0|0|	0|1|0|0|1|0|1|0|1|0|0|1|1|1|1|	874	5	6.77476e-245	3.14827e-244
PN002228	6	chr02:1947340|1947838|1947870|1948426|1948446|1948459|	0|0|0|1|1|1|	1|1|1|0|0|0|	1085	124	3.34229e-252	1.58293e-251
PN002233	15	chr02:1965413|1965588|1965696|1965739|1965778|1965801|1965927|1967589|1969181|1969249|1970118|1970204|1970223|1972374|1973783|	1|1|1|1|1|1|1|1|1|1|1|1|1|1|1|	0|0|0|0|0|0|0|0|0|0|0|0|0|0|0|	3710	509	0	0
PN002240	21	chr02:2038419|2038460|2038468|2038521|2038547|2038598|2038685|2038742|2038994|2039076|2039090|2039745|2040021|2040174|2040295|2040306|2040329|2040338|2040360|2040371|2040386|	0|0|1|0|0|0|0|0|1|1|1|1|1|1|1|1|1|1|0|1|1|	1|1|0|1|1|1|1|1|0|0|0|0|0|0|0|0|0|0|1|0|0|	11774	1261	0	0
PN002242	5	chr02:2055319|2055330|2055479|2055588|2063583|	1|1|1|1|1|	0|0|0|0|0|	820	1	4.54926e-241	2.09078e-240
PN002243	13	chr02:2064223|2064260|2064297|2064339|2064476|2064477|2064561|2064575|2064583|2064834|2064837|2064899|2065324|	1|1|1|1|1|1|1|1|1|1|0|1|1|	0|0|0|0|0|0|0|0|0|0|1|0|0|	13230	1752	0	0
PN002251	6	chr02:2136385|2136465|2136560|2136811|2137773|2137942|	1|1|1|1|1|0|	0|0|0|0|0|1|	3249	392	0	0
PN002261	14	chr02:2186857|2186963|2187023|2187024|2187075|2197653|2198159|2199090|2199407|2199640|2199872|2199973|2199974|2200049|	1|1|1|1|1|1|1|0|1|1|1|1|1|1|	0|0|0|0|0|0|0|1|0|0|0|0|0|0|	1884	312	0	0
PN002262	20	chr02:2201501|2201991|2202537|2202588|2202630|2203068|2209127|2209356|2209674|2210277|2211897|2219049|2219188|2219535|2221930|2222640|2222695|2222912|2222937|2224454|	1|0|0|0|1|0|0|1|0|0|1|1|1|1|1|0|1|0|0|1|	0|1|1|1|0|1|1|0|1|1|0|0|0|0|0|1|0|1|1|0|	3849	295	0	0
PN002264	3	chr02:2229978|2229999|2230278|	1|1|0|	0|0|1|	6530	11	0	0
PN002265	13	chr02:2232539|2232839|2233338|2233544|2234242|2234593|2234616|2234800|2234997|2234999|2235018|2236342|2236415|	1|1|1|1|1|1|1|1|1|1|1|1|0|	0|0|0|0|0|0|0|0|0|0|0|0|1|	3521	185	0	0
PN002307	5	chr02:2602809|2602845|2602848|2606778|2608559|	1|0|1|1|1|	0|1|0|0|0|	1165	1	0	0
PN002309	3	chr02:2615630|2616613|2617595|	0|1|0|	1|0|1|	2375	1	0	0
PN002335	7	chr02:2838468|2838745|2838952|2839381|2840296|2840359|2840441|	1|0|1|1|0|1|1|	0|1|0|0|1|0|0|	2325	64	0	0
PN002349	8	chr02:2975491|2975612|2979540|2980040|2980253|2980258|2980266|2980680|	0|1|0|1|0|0|0|1|	1|0|1|0|1|1|1|0|	928	3	5.11821e-268	2.52525e-267
PN002353	3	chr02:3013019|3013086|3015045|	1|0|1|	0|1|0|	5565	1	0	0
PN002354	14	chr02:3019297|3019358|3020330|3020827|3020888|3020926|3022530|3022572|3022704|3022707|3022720|3022746|3022784|3023548|	1|0|0|1|0|1|0|0|0|1|0|0|0|0|	0|1|1|0|1|0|1|1|1|0|1|1|1|1|	1247	41	9.07714e-304	4.8495e-303
PN002381	18	chr02:3293225|3293226|3293248|3293423|3293424|3293443|3293544|3293691|3295329|3295439|3295585|3295631|3296551|3296623|3296642|3297589|3297786|3298379|	0|0|1|1|1|0|1|1|1|0|0|1|1|0|1|1|0|1|	1|1|0|0|0|1|0|0|0|1|1|0|0|1|0|0|1|0|	1892	26	0	0
PN002384	32	chr02:3311326|3311365|3311402|3311403|3311428|3311435|3313338|3316327|3316523|3316543|3316570|3316573|3316915|3316932|3317122|3317147|3317151|3317330|3317542|3317615|3317630|3317634|3317740|3317783|3317940|3318009|3318031|3318037|3318199|3318720|3318851|3318875|	0|0|1|0|0|0|1|1|0|0|0|1|1|1|1|0|1|1|1|0|1|1|1|1|1|0|0|1|1|1|1|0|	1|1|0|1|1|1|0|0|1|1|1|0|0|0|0|1|0|0|0|1|0|0|0|0|0|1|1|0|0|0|0|1|	3922	166	0	0
PN002655	14	chr02:5716735|5716860|5716901|5716947|5716953|5716957|5716994|5717290|5717353|5717497|5718194|5720366|5720643|5720672|	1|1|1|1|1|1|1|1|1|1|1|1|0|1|	0|0|0|0|0|0|0|0|0|0|0|0|1|0|	6722	242	0	0
PN002660	9	chr02:5779274|5779323|5783359|5783747|5784981|5786493|5786592|5786810|5786814|	0|0|1|0|0|0|1|1|0|	1|1|0|1|1|1|0|0|1|	3719	301	0	0
PN002668	10	chr02:5892560|5892737|5894928|5896435|5897442|5897805|5897828|5897868|5898553|5899981|	1|0|1|1|1|0|1|0|1|0|	0|1|0|0|0|1|0|1|0|1|	1414	61	0	0
PN002671	17	chr02:5926796|5926899|5926939|5926949|5926952|5926960|5926988|5926989|5926993|5927015|5927073|5927709|5928780|5932618|5934138|5937002|5937016|	1|1|1|1|0|1|1|1|1|1|1|1|0|0|0|0|0|	0|0|0|0|1|0|0|0|0|0|0|0|1|1|1|1|1|	1823	30	0	0
PN002674	14	chr02:5949148|5949161|5949303|5949449|5949493|5949540|5951131|5951138|5951209|5951294|5951343|5951377|5951401|5951464|	0|0|1|1|1|0|0|0|0|1|1|1|1|1|	1|1|0|0|0|1|1|1|1|0|0|0|0|0|	2952	107	0	0
PN002676	26	chr02:5975162|5975345|5975379|5975445|5975824|5976247|5976662|5977795|5977796|5978372|5978414|5978423|5979006|5979065|5979150|5979275|5979318|5979393|5979450|5979503|5979525|5979527|5979566|5979643|5979650|5979652|	0|0|0|0|0|0|1|1|0|0|0|0|0|0|0|0|0|1|0|0|0|0|0|0|1|0|	1|1|1|1|1|1|0|0|1|1|1|1|1|1|1|1|1|0|1|1|1|1|1|1|0|1|	2556	214	0	0
PN002679	12	chr02:6007331|6007569|6007647|6007669|6007678|6007751|6007777|6007784|6008159|6008252|6008462|6008524|	0|0|0|0|0|0|0|0|0|1|1|1|	1|1|1|1|1|1|1|1|1|0|0|0|	3401	74	0	0
PN002682	10	chr02:6024996|6025008|6025066|6025078|6025176|6025245|6025422|6025464|6025665|6025703|	0|0|1|1|0|1|0|1|1|1|	1|1|0|0|1|0|1|0|0|0|	50379	4953	0	0
PN002732	12	chr02:6585023|6585147|6585167|6585214|6585238|6585287|6587958|6587969|6587970|6588093|6588100|6588107|	1|0|1|0|0|0|1|0|0|1|1|1|	0|1|0|1|1|1|0|1|1|0|0|0|	4229	317	0	0
PN002758	9	chr02:6920373|6924624|6925989|6926007|6926171|6926211|6926228|6926372|6926389|	1|0|1|1|1|1|1|1|1|	0|1|0|0|0|0|0|0|0|	8384	106	0	0
PN002764	33	chr02:6973240|6973321|6973341|6973381|6973401|6973424|6973445|6973482|6973560|6973562|6973564|6973608|6973615|6973710|6973808|6973855|6973867|6973870|6973954|6973964|6973965|6974001|6974065|6974307|6974346|6974460|6974480|6974586|6974601|6974667|6974745|6974813|6974835|	1|1|1|1|1|1|1|1|1|1|1|1|1|1|1|1|1|1|1|1|1|1|1|1|1|1|1|1|1|1|1|1|1|	0|0|0|0|0|0|0|0|0|0|0|0|0|0|0|0|0|0|0|0|0|0|0|0|0|0|0|0|0|0|0|0|0|	6842	56	0	0
PN002786	9	chr02:7245355|7245482|7249468|7249564|7249588|7249736|7249988|7250041|7250186|	0|1|0|0|0|1|0|1|0|	1|0|1|1|1|0|1|0|1|	5758	358	0	0
PN002787	6	chr02:7263523|7263641|7263685|7263799|7264213|7264354|	1|1|1|1|1|1|	0|0|0|0|0|0|	1970	260	0	0
PN002788	9	chr02:7270869|7271165|7271218|7272630|7272867|7273017|7273161|7279692|7279755|	0|1|1|1|1|0|1|1|0|	1|0|0|0|0|1|0|0|1|	1269	175	4.20629e-284	2.15083e-283
PN002789	35	chr02:7290540|7290685|7290727|7290847|7290931|7292121|7316011|7316262|7316606|7317072|7318014|7318615|7332876|7346852|7347076|7347838|7358426|7359165|7359238|7374964|7376092|7388579|7388804|7389002|7389200|7389534|7389593|7389812|7399767|7402761|7403171|7407529|7426346|7426357|7426941|	1|1|1|1|1|1|1|1|1|1|1|1|1|1|1|1|1|1|1|1|0|1|1|1|1|1|1|1|1|1|1|1|1|1|1|	0|0|0|0|0|0|0|0|0|0|0|0|0|0|0|0|0|0|0|0|1|0|0|0|0|0|0|0|0|0|0|0|0|0|0|	1293	95	9.92757e-267	4.87111e-266
PN002807	12	chr02:7553473|7554290|7560919|7564536|7569307|7571963|7572057|7572299|7572345|7572356|7572617|7572692|	0|0|0|0|0|0|0|0|1|0|0|0|	1|1|1|1|1|1|1|1|0|1|1|1|	7143	185	0	0
PN002838	16	chr02:7837651|7837685|7838431|7839107|7839113|7839218|7839297|7839766|7839799|7841876|7843186|7843255|7843278|7843296|7843298|7843394|	1|1|1|1|1|0|1|1|1|1|0|0|1|1|0|1|	0|0|0|0|0|1|0|0|0|0|1|1|0|0|1|0|	44499	722	0	0
PN002840	9	chr02:7870680|7870698|7870741|7870784|7870825|7870878|7870906|7874213|7877196|	1|1|1|1|1|1|0|1|1|	0|0|0|0|0|0|1|0|0|	1701	40	0	0
PN002841	6	chr02:7885692|7885713|7885722|7885753|7885819|7897237|	1|1|1|0|1|1|	0|0|0|1|0|0|	3511	140	0	0
PN002843	16	chr02:7937862|7937889|7937890|7938050|7938064|7938082|7938117|7939232|7939454|7940703|7940806|7940821|7943253|7943409|7945921|7946045|	0|0|0|1|1|1|1|1|1|1|1|1|1|1|0|0|	1|1|1|0|0|0|0|0|0|0|0|0|0|0|1|1|	1899	209	0	0
PN002853	6	chr02:8083032|8083147|8087678|8090744|8090884|8091005|	0|1|1|0|0|1|	1|0|0|1|1|0|	1863	216	0	0
PN002858	10	chr02:8167258|8167307|8167321|8167608|8167861|8167892|8167901|8168856|8168896|8169043|	1|0|0|1|0|0|0|0|0|1|	0|1|1|0|1|1|1|1|1|0|	2361	73	0	0
PN002860	15	chr02:8173848|8173931|8173985|8174093|8174203|8174823|8174826|8193001|8193131|8193191|8193259|8199694|8199712|8199801|8199806|	1|1|0|0|0|0|0|1|0|1|0|0|0|0|0|	0|0|1|1|1|1|1|0|1|0|1|1|1|1|1|	1476	68	0	0
PN002865	6	chr02:8278987|8279269|8281721|8283703|8291406|8295312|	0|1|1|1|1|0|	1|0|0|0|0|1|	1623	134	0	0
PN002897	14	chr02:8671802|8671832|8671976|8672033|8672147|8672439|8672450|8672558|8672621|8672656|8672831|8672901|8673095|8673260|	1|1|1|1|1|0|0|0|0|0|0|1|0|1|	0|0|0|0|0|1|1|1|1|1|1|0|1|0|	952	36	9.19456e-230	4.09052e-229
PN002900	9	chr02:8738987|8738988|8739010|8739017|8739178|8742628|8742681|8743206|8746685|	0|0|1|1|1|1|1|1|1|	1|1|0|0|0|0|0|0|0|	2116	275	0	0
PN002901	8	chr02:8747158|8747271|8747898|8749206|8750185|8750227|8750308|8750411|	1|0|1|0|0|0|0|0|	0|1|0|1|1|1|1|1|	7480	573	0	0
PN002907	7	chr02:8869723|8869735|8870220|8870446|8870738|8871098|8871116|	0|0|0|0|0|0|0|	1|1|1|1|1|1|1|	7090	721	0	0
PN002910	6	chr02:8914018|8917935|8918523|8918596|8921360|8921672|	1|0|0|0|0|1|	0|1|1|1|1|0|	5630	598	0	0
PN002916	5	chr02:9001125|9002500|9003003|9003005|9003207|	0|0|0|0|0|	1|1|1|1|1|	10864	1789	0	0
PN002934	10	chr02:9263866|9264824|9265833|9265842|9265862|9265867|9265875|9265918|9265919|9265938|	0|0|0|0|0|0|0|0|0|0|	1|1|1|1|1|1|1|1|1|1|	1800	48	0	0
PN002936	14	chr02:9289329|9289334|9289374|9289447|9289452|9289570|9289671|9289803|9289842|9289850|9289863|9289864|9290669|9290900|	0|0|0|0|0|0|0|0|0|0|0|0|0|0|	1|1|1|1|1|1|1|1|1|1|1|1|1|1|	3009	112	0	0
PN002937	12	chr02:9303303|9303430|9303451|9303481|9303511|9303530|9303531|9303580|9303601|9303695|9303952|9303995|	0|0|0|0|0|0|0|0|0|0|0|0|	1|1|1|1|1|1|1|1|1|1|1|1|	825	3	2.04142e-231	9.13984e-231
PN002938	24	chr02:9304516|9304523|9304561|9304569|9304655|9304700|9304839|9304965|9305872|9306361|9309398|9309451|9309463|9309470|9309504|9309506|9309629|9309649|9309729|9309731|9309850|9309856|9309914|9309940|	0|0|0|0|0|0|0|0|0|0|0|0|0|0|0|0|0|0|0|0|0|0|0|0|	1|1|1|1|1|1|1|1|1|1|1|1|1|1|1|1|1|1|1|1|1|1|1|1|	8520	865	0	0
PN002939	9	chr02:9311561|9311672|9311835|9311917|9311950|9311966|9314484|9314727|9314728|	0|0|0|0|0|0|0|0|0|	1|1|1|1|1|1|1|1|1|	10512	2010	0	0
PN002960	6	chr02:9751919|9751980|9752033|9752057|9752285|9752391|	0|0|0|0|0|0|	1|1|1|1|1|1|	886	8	1.87595e-249	8.83139e-249
PN002962	5	chr02:9788559|9798978|9798984|9799186|9799203|	0|0|0|0|0|	1|1|1|1|1|	1338	48	0	0
PN002968	26	chr02:9840546|9840592|9840742|9841039|9842288|9842355|9842888|9857324|9857729|9858116|9858491|9858589|9858627|9858679|9858855|9858945|9859533|9859582|9859794|9859810|9859834|9859847|9859865|9859948|9888745|9888809|	0|0|0|0|0|0|0|0|0|0|0|0|0|0|0|0|0|0|0|0|0|0|0|0|0|0|	1|1|1|1|1|1|1|1|1|1|1|1|1|1|1|1|1|1|1|1|1|1|1|1|1|1|	2282	377	0	0
PN002975	27	chr02:9996542|9996559|9996862|9996887|9996912|10000809|10000813|10000866|10000875|10000937|10000999|10001222|10001355|10001471|10001565|10001577|10001741|10001848|10002020|10004416|10004433|10004533|10004634|10004686|10006998|10007039|10007104|	0|0|0|0|0|0|0|0|0|0|0|0|0|0|0|0|0|0|0|0|0|0|0|0|0|0|0|	1|1|1|1|1|1|1|1|1|1|1|1|1|1|1|1|1|1|1|1|1|1|1|1|1|1|1|	10684	270	0	0
PN003011	8	chr02:10434546|10435650|10436455|10436675|10436678|10438614|10438761|10439252|	0|0|0|0|0|0|0|0|	1|1|1|1|1|1|1|1|	2880	255	0	0
PN003012	5	chr02:10472180|10472704|10472779|10473449|10473572|	0|0|0|0|0|	1|1|1|1|1|	1969	674	3.47337e-244	1.61017e-243
PN003142	9	chr02:14265187|14265188|14265189|14265190|14265363|14265450|14265493|14265626|14265795|	0|0|0|0|0|0|0|0|0|	1|1|1|1|1|1|1|1|1|	2469	387	0	0
PN003171	21	chr02:15090140|15090249|15090270|15090281|15090282|15090331|15090358|15090374|15090395|15090482|15096847|15097003|15107638|15108191|15108199|15108374|15108423|15108515|15108554|15108617|15108759|	0|0|0|1|0|0|0|0|0|1|0|0|0|0|0|0|0|0|0|0|0|	1|1|1|0|1|1|1|1|1|0|1|1|1|1|1|1|1|1|1|1|1|	4959	1140	0	0
PN003193	17	chr02:15508590|15508641|15508691|15508758|15508763|15508788|15508802|15508806|15508876|15508955|15508959|15509123|15520903|15521049|15530971|15533572|15550411|	1|0|1|1|1|1|1|1|1|1|1|0|1|1|1|1|1|	0|1|0|0|0|0|0|0|0|0|0|1|0|0|0|0|0|	1049	49	9.36235e-249	4.39974e-248
PN003201	28	chr02:15673707|15673751|15673763|15673768|15676491|15676498|15676620|15676636|15676673|15676825|15676829|15676840|15676879|15676905|15676923|15676948|15685231|15685292|15685303|15685469|15685930|15692886|15692888|15692889|15694975|15695150|15695158|15702818|	1|0|1|0|0|0|0|0|1|0|0|0|0|1|1|1|0|0|0|1|1|1|1|1|1|0|1|1|	0|1|0|1|1|1|1|1|0|1|1|1|1|0|0|0|1|1|1|0|0|0|0|0|0|1|0|0|	1724	397	3.49727e-240	1.60619e-239
PN003206	15	chr02:15704219|15704240|15704252|15704306|15704311|15704860|15704882|15704975|15705075|15705243|15705295|15705336|15705359|15705500|15705789|	1|1|1|1|1|0|0|0|1|0|1|1|1|0|0|	0|0|0|0|0|1|1|1|0|1|0|0|0|1|1|	9406	1322	0	0
PN003212	13	chr02:15798610|15798620|15798987|15799153|15799196|15799349|15799471|15799512|15799535|15799550|15799649|15799670|15799712|	0|1|1|1|1|1|0|0|0|0|1|0|1|	1|0|0|0|0|0|1|1|1|1|0|1|0|	6352	335	0	0
PN003337	11	chr02:18096659|18096769|18096777|18096785|18096802|18096929|18096941|18096954|18096966|18097051|18097235|	1|1|1|1|1|1|1|1|1|1|1|	0|0|0|0|0|0|0|0|0|0|0|	14964	387	0	0
PN003339	4	chr02:18158433|18158585|18204067|18254459|	1|1|1|1|	0|0|0|0|	31243	59	0	0
PN003346	9	chr02:18203928|18203992|18203994|18204067|18204171|18204205|18204215|18204216|18204253|	1|1|1|1|1|1|1|1|1|	0|0|0|0|0|0|0|0|0|	42141	1754	0	0
PN003359	7	chr02:18342375|18344690|18346606|18347509|18348186|18349804|18350462|	1|1|1|1|1|1|1|	0|0|0|0|0|0|0|	3637	532	0	0
PN003371	19	chr02:18579899|18579997|18579998|18580014|18580049|18580059|18580068|18580094|18580102|18580106|18580119|18580120|18580147|18580219|18580253|18580306|18580342|18580384|18592348|	1|1|1|1|1|1|1|1|1|1|1|1|1|1|1|1|1|1|1|	0|0|0|0|0|0|0|0|0|0|0|0|0|0|0|0|0|0|0|	3176	200	0	0
PN003381	60	chr02:18752146|18752203|18752246|18752247|18752330|18752338|18752377|18752499|18752504|18752520|18752536|18752542|18752574|18752643|18752688|18766063|18766085|18766107|18766130|18766139|18766160|18766163|18766169|18766191|18766200|18766208|18766209|18766242|18766266|18766296|18766323|18766324|18766327|18766337|18766352|18766395|18766400|18766401|18766445|18766448|18766449|18766457|18766458|187665…	1|1|1|1|1|1|1|1|1|1|1|1|1|1|1|1|1|1|1|1|1|1|1|1|1|1|1|1|1|1|1|1|1|1|1|1|1|1|1|1|1|1|1|1|1|1|1|1|1|1|1|1|1|1|1|1|1|1|1|1|	0|0|0|0|0|0|0|0|0|0|0|0|0|0|0|0|0|0|0|0|0|0|0|0|0|0|0|0|0|0|0|0|0|0|0|0|0|0|0|0|0|0|0|0|0|0|0|0|0|0|0|0|0|0|0|0|0|0|0|0|	1166	129	1.4472e-229	6.43624e-229
PN003391	13	chr02:18914304|18914359|18914368|18914445|18914586|18914865|18915027|18915033|18915086|18915205|18915249|18915619|18915740|	1|1|1|1|1|1|1|1|1|1|1|1|1|	0|0|0|0|0|0|0|0|0|0|0|0|0|	34404	3918	0	0
PN003393	13	chr02:18921513|18921563|18921584|18921635|18921650|18921677|18921718|18922039|18925102|18925145|18925176|18928740|18931255|	1|1|1|1|1|1|1|1|1|1|1|1|1|	0|0|0|0|0|0|0|0|0|0|0|0|0|	992	32	8.62786e-251	4.07322e-250
PN003416	7	chr02:19393452|19393497|19393537|19393545|19402049|19402256|19402267|	1|1|1|1|1|1|1|	0|0|0|0|0|0|0|	1620	142	0	0
PN003444	7	chr02:19804130|19804645|19804650|19804675|19807023|19807387|19807998|	1|1|1|1|1|1|1|	0|0|0|0|0|0|0|	7246	381	0	0
PN003472	14	chr02:20247179|20247741|20248736|20248758|20273030|20273075|20273456|20273506|20273545|20273635|20273668|20273671|20273730|20274313|	1|1|1|1|1|1|1|1|1|1|1|1|1|1|	0|0|0|0|0|0|0|0|0|0|0|0|0|0|	1153	17	2.11296e-316	1.16187e-315
PN003481	9	chr02:20391804|20391809|20391810|20391876|20392217|20392435|20392700|20392873|20392902|	1|1|1|1|1|1|1|1|1|	0|0|0|0|0|0|0|0|0|	20439	2139	0	0
PN003483	15	chr02:20401668|20401673|20401800|20401898|20402146|20402172|20402218|20403251|20406999|20407886|20408503|20408755|20409373|20409466|20409480|	1|1|1|1|1|1|1|1|1|1|1|1|1|1|1|	0|0|0|0|0|0|0|0|0|0|0|0|0|0|0|	4458	287	0	0
PN003535	19	chr03:89726|90421|91933|97047|97168|97275|97304|97387|97484|97507|97513|97693|97737|100200|100439|100947|101017|101131|101264|	0|0|0|0|0|0|0|0|0|0|0|0|0|0|1|0|0|0|0|	1|1|1|1|1|1|1|1|1|1|1|1|1|1|0|1|1|1|1|	1648	19	0	0
PN003542	45	chr03:187014|187050|187051|187057|187064|187066|187074|187083|187096|187160|189692|213609|213700|213711|213807|213889|213892|214061|214063|214540|214545|214680|214683|215221|215222|215297|215964|216017|216064|216074|216075|216143|216948|216959|216996|217369|217396|217409|217423|217425|217432|217439|217446|217448|217542|	1|1|0|1|1|1|0|0|1|1|0|1|1|0|0|0|0|0|0|0|0|1|1|1|1|1|1|0|1|1|1|0|1|0|1|1|1|1|1|1|1|1|1|1|1|	0|0|1|0|0|0|1|1|0|0|1|0|0|1|1|1|1|1|1|1|1|0|0|0|0|0|0|1|0|0|0|1|0|1|0|0|0|0|0|0|0|0|0|0|0|	6789	283	0	0
PN003543	6	chr03:265204|267807|268062|268067|268093|268179|	0|0|0|0|0|0|	1|1|1|1|1|1|	9580	933	0	0
PN003544	19	chr03:269392|269711|269720|269741|271504|271506|271611|271677|272127|272205|272282|272554|273669|273754|275636|278275|278344|281379|284152|	0|0|0|0|0|0|0|0|0|0|0|0|0|0|0|0|0|0|0|	1|1|1|1|1|1|1|1|1|1|1|1|1|1|1|1|1|1|1|	4516	8	0	0
PN003557	25	chr03:423045|423082|423111|423112|423133|423158|423260|428311|430553|430558|435628|435629|435656|435774|435787|435820|435964|436058|436067|436134|436212|436689|436711|436735|436800|	0|1|0|0|0|0|0|1|1|1|0|0|0|0|0|0|0|0|0|0|0|0|0|0|0|	1|0|1|1|1|1|1|0|0|0|1|1|1|1|1|1|1|1|1|1|1|1|1|1|1|	3791	2	0	0
PN003558	9	chr03:438098|438554|439802|440012|440013|440020|440083|440636|442398|	0|0|0|0|0|0|0|0|0|	1|1|1|1|1|1|1|1|1|	1301	35	0	0
PN003565	4	chr03:532569|532806|532807|536712|	1|0|1|0|	0|1|0|1|	993	3	2.38035e-289	1.22845e-288
PN003567	27	chr03:539625|539681|539917|540444|540468|540629|540681|540688|540815|540961|541050|541350|541436|541696|541792|541904|542071|542082|542131|542381|542542|542737|547391|548049|548313|552142|552271|	1|1|1|0|0|0|1|0|1|1|0|0|0|0|0|0|0|0|1|0|1|0|0|0|0|1|0|	0|0|0|1|1|1|0|1|0|0|1|1|1|1|1|1|1|1|0|1|0|1|1|1|1|0|1|	1483	18	0	0
PN003572	10	chr03:587093|587107|587401|589357|589498|590615|590820|590864|590865|590931|	1|0|0|1|0|0|0|0|0|0|	0|1|1|0|1|1|1|1|1|1|	1087	0	8.14165e-318	4.48614e-317
PN003574	7	chr03:600193|600247|601694|602031|602185|602259|602264|	1|1|1|1|1|1|0|	0|0|0|0|0|0|1|	2446	11	0	0
PN003577	6	chr03:616304|619679|619685|620975|621231|621304|	0|0|0|0|1|0|	1|1|1|1|0|1|	1725	57	0	0
PN003584	6	chr03:652857|653273|653997|654015|654117|654965|	1|0|0|0|0|1|	0|1|1|1|1|0|	18806	12	0	0
PN003592	10	chr03:710175|710201|710292|711561|711624|711699|711916|711942|712008|712100|	1|1|0|1|1|1|1|1|1|1|	0|0|1|0|0|0|0|0|0|0|	883	1	1.7909e-254	8.52721e-254
PN003646	33	chr03:958924|959065|959179|959183|959267|959270|959497|959529|959541|959545|959549|959646|959673|959675|959693|959705|959706|959734|959770|959788|959793|959807|959866|959870|959872|959938|959950|959959|959961|959995|960066|960073|960176|	1|0|1|0|1|1|1|0|1|1|1|1|1|1|1|1|1|1|1|1|1|1|0|1|0|0|0|1|0|0|0|1|1|	0|1|0|1|0|0|0|1|0|0|0|0|0|0|0|0|0|0|0|0|0|0|1|0|1|1|1|0|1|1|1|0|0|	1196	13	4.5819e-310	0
PN003650	4	chr03:975533|978211|979003|979510|	1|1|0|0|	0|0|1|1|	3332	8	0	0
PN003655	8	chr03:1000137|1000179|1000247|1004256|1008377|1008429|1008464|1008479|	1|1|1|1|0|0|0|0|	0|0|0|0|1|1|1|1|	4708	2	0	0
PN003660	78	chr03:1029363|1029387|1029444|1029457|1029458|1029464|1029498|1029568|1030635|1030773|1030776|1030870|1030957|1030996|1031078|1031107|1031161|1031230|1031282|1031286|1031544|1031698|1031910|1031934|1032163|1032181|1034216|1034336|1034424|1034582|1034608|1034720|1034888|1034973|1034996|1035189|1035214|1035248|1035271|1035297|1035370|1035560|1035975|1036145|1037955|1038012|1038034|1038096|1038120|1…	0|0|0|0|0|0|0|0|0|0|0|0|0|0|0|0|0|0|0|0|0|0|0|0|0|0|0|0|0|0|0|0|0|0|0|0|0|0|0|0|0|0|0|0|0|0|0|0|0|0|0|0|0|0|0|0|0|0|0|0|1|0|0|0|0|0|0|0|0|0|0|0|0|0|0|0|0|0|	1|1|1|1|1|1|1|1|1|1|1|1|1|1|1|1|1|1|1|1|1|1|1|1|1|1|1|1|1|1|1|1|1|1|1|1|1|1|1|1|1|1|1|1|1|1|1|1|1|1|1|1|1|1|1|1|1|1|1|1|0|1|1|1|1|1|1|1|1|1|1|1|1|1|1|1|1|1|	1382	44	1.53141e-318	8.45569e-318
PN003686	8	chr03:1229952|1229964|1238825|1238888|1238962|1238997|1239017|1239045|	1|1|1|1|1|1|1|1|	0|0|0|0|0|0|0|0|	6594	397	0	0
PN003699	8	chr03:1338746|1339144|1339149|1339251|1339274|1339353|1339451|1339486|	1|1|1|1|1|1|1|1|	0|0|0|0|0|0|0|0|	1644	145	4.94066e-323	2.76677e-322
PN003701	6	chr03:1348289|1348528|1348694|1349110|1349195|1350840|	1|1|1|1|1|1|	0|0|0|0|0|0|	2139	1	0	0
PN003706	10	chr03:1376201|1376486|1376833|1376886|1376911|1377067|1377178|1377192|1377382|1377451|	1|1|1|1|1|1|1|1|1|1|	0|0|0|0|0|0|0|0|0|0|	1085	3	1.72996e-311	9.38892e-311
PN003735	39	chr03:1551522|1551523|1551554|1551613|1551617|1551630|1551634|1551711|1551817|1551863|1551868|1551870|1551943|1552003|1552018|1552307|1552327|1553456|1553470|1555289|1555977|1555980|1556139|1556157|1556176|1556179|1556202|1556203|1556212|1556299|1556355|1556386|1556394|1556487|1556592|1556687|1556909|1557024|1557048|	1|1|1|1|1|1|1|1|1|1|1|1|1|1|1|1|1|1|1|1|1|1|1|1|1|1|1|1|1|1|1|1|1|1|1|1|1|1|1|	0|0|0|0|0|0|0|0|0|0|0|0|0|0|0|0|0|0|0|0|0|0|0|0|0|0|0|0|0|0|0|0|0|0|0|0|0|0|0|	21134	872	0	0
PN003736	67	chr03:1553456|1553470|1553692|1553717|1553814|1554029|1554070|1554144|1554159|1554376|1554549|1554588|1554719|1554759|1554809|1554814|1554838|1554948|1555204|1555270|1555289|1555421|1555448|1555570|1555573|1555583|1555590|1555637|1555651|1555747|1555781|1555782|1555839|1555977|1555980|1556139|1556157|1556176|1556179|1556202|1556203|1556212|1556299|1556355|1556386|1556394|1556487|1556592|1556687|1…	1|1|1|1|1|1|1|1|1|1|1|1|1|1|1|1|1|1|1|1|1|1|1|1|1|1|1|1|1|1|1|1|1|1|1|1|1|1|1|1|1|1|1|1|1|1|1|1|1|1|1|1|1|1|1|1|1|1|1|1|1|1|1|1|1|1|1|	0|0|0|0|0|0|0|0|0|0|0|0|0|0|0|0|0|0|0|0|0|0|0|0|0|0|0|0|0|0|0|0|0|0|0|0|0|0|0|0|0|0|0|0|0|0|0|0|0|0|0|0|0|0|0|0|0|0|0|0|0|0|0|0|0|0|0|	10353	727	0	0
PN003737	9	chr03:1562033|1562059|1562209|1562245|1562278|1566298|1566310|1566331|1566420|	1|1|1|1|1|1|0|1|1|	0|0|0|0|0|0|1|0|0|	1993	6	0	0
PN003738	11	chr03:1576038|1576040|1576309|1579314|1579327|1579446|1585443|1585674|1585816|1585824|1585834|	1|0|1|0|0|0|1|0|1|1|1|	0|1|0|1|1|1|0|1|0|0|0|	6424	14	0	0
PN003740	35	chr03:1603822|1603974|1604025|1604122|1604348|1604593|1605677|1606262|1606824|1607746|1607905|1608088|1620105|1620108|1620835|1620943|1621096|1621132|1621168|1621348|1621423|1622224|1622501|1622617|1622839|1622854|1623236|1623453|1623576|1623651|1630449|1630638|1631222|1631239|1631247|	1|1|1|1|0|0|1|1|0|1|1|1|1|1|1|1|1|1|1|1|1|1|0|0|1|1|1|1|1|0|0|1|1|1|1|	0|0|0|0|1|1|0|0|1|0|0|0|0|0|0|0|0|0|0|0|0|0|1|1|0|0|0|0|0|1|1|0|0|0|0|	7666	55	0	0
PN003855	9	chr03:2465961|2466115|2466239|2466410|2466591|2467411|2467761|2467767|2467828|	1|1|1|1|0|1|1|1|1|	0|0|0|0|1|0|0|0|0|	7995	12	0	0
PN003879	8	chr03:2527393|2527417|2527472|2527694|2527953|2527993|2528002|2528016|	0|0|0|0|0|0|0|0|	1|1|1|1|1|1|1|1|	6265	13	0	0
PN003880	20	chr03:2542249|2542344|2542403|2542528|2542551|2543435|2543993|2544054|2544172|2544254|2544323|2544362|2544470|2544568|2544655|2544672|2544700|2544705|2544710|2544747|	0|1|1|1|1|1|0|1|1|1|1|1|1|1|0|1|1|1|1|0|	1|0|0|0|0|0|1|0|0|0|0|0|0|0|1|0|0|0|0|1|	3404	7	0	0
PN003895	6	chr03:2620497|2620552|2620712|2621989|2623511|2624392|	1|0|1|1|1|1|	0|1|0|0|0|0|	1114	49	0	6.77744e-308
PN003917	22	chr03:2808133|2808187|2808356|2808362|2808405|2808594|2808645|2808647|2808749|2808797|2808865|2809095|2809216|2810199|2810582|2810594|2816172|2819092|2819116|2819273|2819349|2819509|	1|1|1|1|1|1|1|1|1|1|1|1|1|1|1|1|1|1|1|1|1|1|	0|0|0|0|0|0|0|0|0|0|0|0|0|0|0|0|0|0|0|0|0|0|	2491	55	0	0
PN003927	3	chr03:2864168|2869892|2869958|	1|1|1|	0|0|0|	2088	1	0	0
PN003930	12	chr03:2886447|2886549|2886571|2886650|2886666|2887238|2887242|2889116|2890190|2890508|2891553|2891736|	1|1|1|1|1|1|1|1|1|1|1|1|	0|0|0|0|0|0|0|0|0|0|0|0|	2685	58	0	0
PN003933	14	chr03:2897068|2897103|2897408|2897822|2897857|2898777|2899470|2899541|2899581|2899599|2899680|2900003|2900052|2900299|	1|1|1|1|1|1|1|1|1|1|1|1|1|1|	0|0|0|0|0|0|0|0|0|0|0|0|0|0|	2468	2	0	0
PN003937	20	chr03:2916919|2917113|2917147|2917188|2917263|2920430|2920514|2920649|2928913|2929857|2929936|2930007|2934245|2934311|2934368|2934515|2934548|2935334|2935346|2935469|	1|1|1|1|1|1|1|1|1|1|1|1|1|1|1|1|1|1|1|1|	0|0|0|0|0|0|0|0|0|0|0|0|0|0|0|0|0|0|0|0|	1844	100	0	0
PN003940	4	chr03:2943906|2944076|2944581|2944894|	1|1|1|1|	0|0|0|0|	5829	20	0	0
PN003943	14	chr03:2965857|2966137|2966216|2966315|2966318|2967019|2967220|2967450|2967754|2967862|2968024|2969741|2969916|2969926|	1|1|1|1|1|1|1|1|1|1|1|1|1|1|	0|0|0|0|0|0|0|0|0|0|0|0|0|0|	1364	7	0	0
PN003956	26	chr03:3044271|3044272|3044569|3044886|3044937|3045822|3045850|3045924|3046237|3046971|3046986|3047761|3051384|3051414|3051691|3051877|3051991|3052003|3052583|3052683|3052831|3052945|3053014|3053019|3053020|3053021|	1|1|1|1|1|1|1|1|1|1|1|1|1|1|1|1|1|1|1|1|1|1|1|1|1|1|	0|0|0|0|0|0|0|0|0|0|0|0|0|0|0|0|0|0|0|0|0|0|0|0|0|0|	1073	20	1.41951e-275	7.12746e-275
PN003958	36	chr03:3069257|3069326|3069361|3069498|3069499|3070634|3070652|3070653|3070655|3070659|3070719|3070731|3070748|3070763|3070766|3070769|3070838|3070845|3070880|3071009|3071144|3071290|3072909|3072954|3074094|3074995|3075006|3075007|3075016|3075043|3075048|3075056|3075100|3076093|3076125|3076216|	1|1|1|1|1|1|1|1|1|1|1|1|1|1|1|1|1|1|1|1|1|1|1|1|1|1|1|1|1|1|1|1|1|1|1|1|	0|0|0|0|0|0|0|0|0|0|0|0|0|0|0|0|0|0|0|0|0|0|0|0|0|0|0|0|0|0|0|0|0|0|0|0|	16724	163	0	0
PN003961	7	chr03:3116210|3116264|3116283|3120225|3121682|3124064|3124082|	1|1|1|1|1|1|1|	0|0|0|0|0|0|0|	865	0	1.08117e-254	5.15156e-254
PN003968	18	chr03:3178689|3178702|3178723|3178811|3178812|3178815|3178816|3178854|3178866|3178878|3178910|3179105|3185603|3185614|3187166|3187170|3187180|3187185|	1|1|1|1|1|1|1|1|1|1|1|1|1|0|1|1|1|1|	0|0|0|0|0|0|0|0|0|0|0|0|0|1|0|0|0|0|	1317	9	0	0
PN003976	11	chr03:3235729|3235730|3235740|3235964|3236003|3238345|3243012|3243095|3243096|3243167|3244911|	1|1|1|1|1|1|1|1|1|0|0|	0|0|0|0|0|0|0|0|0|1|1|	8377	882	0	0
PN003978	10	chr03:3252781|3252874|3252903|3260298|3270222|3270877|3271072|3272650|3273123|3274158|	0|0|1|0|0|0|0|0|1|1|	1|1|0|1|1|1|1|1|0|0|	2261	23	0	0
PN003979	21	chr03:3278147|3278148|3278344|3278418|3278661|3278733|3278766|3280247|3280278|3280289|3280467|3280582|3280594|3280693|3280711|3280729|3280835|3280838|3280860|3280861|3280982|	1|1|0|0|0|1|1|0|0|0|0|0|1|0|0|0|0|0|0|0|0|	0|0|1|1|1|0|0|1|1|1|1|1|0|1|1|1|1|1|1|1|1|	4182	272	0	0
PN003988	3	chr03:3359470|3362512|3362799|	0|0|0|	1|1|1|	2463	1	0	0
PN003989	12	chr03:3364169|3364491|3365947|3368113|3370857|3371319|3371426|3371526|3371643|3371645|3371665|3371806|	1|0|0|0|1|1|0|0|0|0|1|1|	0|1|1|1|0|0|1|1|1|1|0|0|	1646	78	0	0
PN003993	4	chr03:3396746|3402720|3402733|3402886|	0|0|0|0|	1|1|1|1|	816	0	1.2966e-243	6.00032e-243
PN004009	6	chr03:3547987|3548174|3548193|3548781|3549255|3550080|	0|0|0|0|0|0|	1|1|1|1|1|1|	1370	1	0	0
PN004011	12	chr03:3585494|3585522|3585559|3585614|3585862|3585865|3585874|3585898|3585916|3585931|3586561|3586565|	1|1|1|1|1|1|1|1|1|1|1|0|	0|0|0|0|0|0|0|0|0|0|0|1|	13467	1396	0	0
PN004015	14	chr03:3621399|3622046|3622073|3622620|3624339|3624367|3626503|3627230|3627460|3628379|3628614|3628708|3628717|3628811|	0|1|0|1|0|0|0|0|1|0|0|0|0|0|	1|0|1|0|1|1|1|1|0|1|1|1|1|1|	2397	110	0	0
PN004016	13	chr03:3629681|3629695|3629730|3629773|3629801|3629895|3629918|3629924|3629974|3629978|3630248|3632014|3636371|	0|1|0|1|0|1|1|1|1|0|0|0|1|	1|0|1|0|1|0|0|0|0|1|1|1|0|	2595	563	0	0
PN004020	4	chr03:3684686|3687101|3688047|3693306|	0|1|0|1|	1|0|1|0|	1237	3	0	0
PN004028	12	chr03:3762640|3763827|3764290|3765358|3765486|3765563|3765675|3765747|3767082|3767154|3767373|3769919|	0|0|0|0|0|0|0|0|0|0|0|0|	1|1|1|1|1|1|1|1|1|1|1|1|	1139	0	0	0
PN004042	21	chr03:3873309|3873344|3873356|3873439|3873451|3873459|3873468|3873471|3873492|3873494|3873507|3873524|3873555|3877044|3877144|3877216|3878939|3878993|3879007|3879018|3879048|	0|0|0|0|0|0|0|0|0|0|0|0|0|0|0|0|0|0|0|0|0|	1|1|1|1|1|1|1|1|1|1|1|1|1|1|1|1|1|1|1|1|1|	1365	9	0	0
PN004046	13	chr03:3890733|3891069|3891351|3891919|3899989|3910540|3912641|3916992|3921718|3924273|3925104|3925172|3925269|	0|0|0|0|0|0|0|0|0|0|0|0|0|	1|1|1|1|1|1|1|1|1|1|1|1|1|	955	1	4.00599e-273	1.9994e-272
PN004048	20	chr03:3929747|3930060|3930142|3930403|3930439|3930601|3930634|3930664|3930665|3930679|3930709|3930819|3930973|3931009|3931150|3931153|3931234|3931244|3931525|3931590|	0|0|0|0|0|0|0|0|0|0|0|0|0|0|0|0|0|0|0|0|	1|1|1|1|1|1|1|1|1|1|1|1|1|1|1|1|1|1|1|1|	4787	5	0	0
PN004052	8	chr03:3966387|3966859|3966877|3968976|3972327|3973378|3973400|3973463|	0|0|0|0|0|0|0|0|	1|1|1|1|1|1|1|1|	1400	74	0	0
PN004059	16	chr03:4052974|4053030|4053141|4053157|4053222|4053224|4054105|4054186|4055285|4055492|4059600|4059603|4060604|4060669|4061296|4061317|	0|0|0|0|0|0|0|0|0|0|0|0|0|0|0|0|	1|1|1|1|1|1|1|1|1|1|1|1|1|1|1|1|	10306	309	0	0
PN004062	33	chr03:4073420|4073475|4079910|4080887|4081799|4082933|4084790|4084839|4087061|4088144|4089664|4089703|4090908|4091790|4094101|4095253|4095256|4095277|4095315|4095539|4095551|4095571|4095586|4095609|4095665|4095716|4095786|4095926|4095947|4095953|4095962|4095971|4095979|	0|0|0|0|0|0|0|0|0|0|0|0|0|0|0|0|0|0|0|0|0|0|0|0|0|0|0|0|0|0|0|0|0|	1|1|1|1|1|1|1|1|1|1|1|1|1|1|1|1|1|1|1|1|1|1|1|1|1|1|1|1|1|1|1|1|1|	2712	92	0	0
PN004065	4	chr03:4110025|4111314|4111664|4114215|	0|0|0|0|	1|1|1|1|	14326	6	0	0
PN004066	21	chr03:4118254|4120343|4120440|4122789|4122819|4125155|4125161|4125169|4125206|4125228|4125233|4126981|4127017|4127036|4127039|4127443|4127460|4127468|4127502|4127536|4128137|	0|0|0|0|0|0|0|0|0|0|0|0|0|0|0|0|0|0|0|0|0|	1|1|1|1|1|1|1|1|1|1|1|1|1|1|1|1|1|1|1|1|1|	3176	113	0	0
PN004068	9	chr03:4134827|4136138|4136308|4136811|4137007|4137184|4139457|4141864|4142050|	0|0|0|0|0|0|0|0|0|	1|1|1|1|1|1|1|1|1|	1329	70	9.20242e-319	5.08532e-318
PN004092	10	chr03:4294176|4294453|4294649|4294912|4295096|4295563|4295674|4295677|4295775|4295809|	0|0|0|0|1|0|0|0|1|0|	1|1|1|1|0|1|1|1|0|1|	8101	77	0	0
PN004093	18	chr03:4299577|4299869|4299946|4300015|4300064|4300157|4300642|4300778|4301563|4304655|4304764|4304879|4305132|4305499|4305636|4305731|4305732|4305905|	1|0|0|1|1|1|0|0|0|1|0|0|1|0|1|1|1|1|	0|1|1|0|0|0|1|1|1|0|1|1|0|1|0|0|0|0|	4563	16	0	0
PN004174	6	chr03:4925283|4925370|4925576|4927113|4928465|4931823|	0|0|0|0|0|0|	1|1|1|1|1|1|	1342	7	0	0
PN004176	9	chr03:4954248|4954476|4954492|4954516|4955079|4955168|4956559|4956681|4956822|	0|0|0|0|0|0|0|0|0|	1|1|1|1|1|1|1|1|1|	1082	1	3.53744e-315	1.93638e-314
PN004191	15	chr03:5115310|5115697|5115712|5115766|5115771|5115775|5115823|5115835|5116021|5116096|5116144|5116150|5116189|5116271|5116277|	0|1|1|0|0|0|0|1|0|1|0|1|0|0|0|	1|0|0|1|1|1|1|0|1|0|1|0|1|1|1|	33143	79	0	0
PN004203	10	chr03:5176228|5176248|5176285|5176504|5176614|5176708|5176798|5177053|5177300|5177386|	0|0|0|0|0|0|0|0|0|1|	1|1|1|1|1|1|1|1|1|0|	14275	30	0	0
PN004207	14	chr03:5189898|5189907|5189954|5189966|5190069|5190353|5190365|5190377|5190593|5190684|5190757|5190971|5191075|5191079|	1|1|1|1|1|1|1|1|1|1|1|0|1|1|	0|0|0|0|0|0|0|0|0|0|0|1|0|0|	12957	1532	0	0
PN004208	9	chr03:5192305|5192308|5192341|5192383|5192490|5192574|5192894|5192999|5193344|	1|1|1|1|1|1|1|1|0|	0|0|0|0|0|0|0|0|1|	7377	57	0	0
PN004209	31	chr03:5208296|5209126|5217521|5218036|5219013|5219908|5220574|5220644|5220845|5220888|5221226|5221541|5221713|5224140|5224183|5224823|5225458|5225546|5225733|5225812|5227259|5227268|5227271|5227719|5227826|5227925|5227950|5227954|5228027|5228062|5228082|	1|1|1|1|1|1|1|1|1|1|1|1|1|1|1|1|1|1|1|1|1|1|1|1|1|1|1|1|1|1|1|	0|0|0|0|0|0|0|0|0|0|0|0|0|0|0|0|0|0|0|0|0|0|0|0|0|0|0|0|0|0|0|	5855	214	0	0
PN004218	38	chr03:5322043|5322110|5322149|5322313|5323384|5323387|5323461|5323614|5323779|5324095|5324176|5324336|5326954|5334240|5334660|5334686|5334702|5334867|5335042|5335499|5336031|5336091|5336280|5336439|5336576|5336601|5336692|5336991|5337729|5339489|5345829|5345834|5345835|5347317|5347892|5348124|5348125|5348427|	1|1|1|1|1|1|0|1|1|1|1|1|1|1|1|1|1|1|1|1|1|1|1|1|1|1|1|1|1|1|1|1|1|1|1|1|1|1|	0|0|0|0|0|0|1|0|0|0|0|0|0|0|0|0|0|0|0|0|0|0|0|0|0|0|0|0|0|0|0|0|0|0|0|0|0|0|	4170	6	0	0
PN004223	25	chr03:5384719|5384914|5384941|5384957|5385030|5385080|5385083|5385117|5385142|5385153|5385254|5385271|5385438|5385513|5385678|5386123|5386124|5386344|5386413|5386512|5386542|5386620|5386766|5386807|5386810|	1|0|1|1|1|1|1|1|1|1|1|1|1|1|0|1|1|1|1|0|1|1|1|1|1|	0|1|0|0|0|0|0|0|0|0|0|0|0|0|1|0|0|0|0|1|0|0|0|0|0|	1327	6	0	0
PN004227	9	chr03:5411594|5411632|5411671|5411858|5411878|5412333|5412343|5412402|5412454|	1|1|1|1|1|1|0|1|1|	0|0|0|0|0|0|1|0|0|	3049	1	0	0
PN004228	17	chr03:5415455|5415643|5415686|5415712|5415788|5415974|5416026|5416142|5416370|5416699|5416728|5416793|5416795|5416850|5416907|5416923|5416925|	1|1|1|1|1|1|1|1|1|1|1|1|1|1|1|1|1|	0|0|0|0|0|0|0|0|0|0|0|0|0|0|0|0|0|	5890	102	0	0
PN004229	6	chr03:5420613|5420614|5420655|5420804|5420838|5421260|	1|1|1|1|1|1|	0|0|0|0|0|0|	2937	15	0	0
PN004240	19	chr03:5514925|5515002|5515052|5515054|5515330|5515384|5515404|5519080|5519324|5519380|5519440|5520099|5525461|5525701|5525719|5525720|5525761|5525765|5525789|	1|0|1|0|1|1|0|1|1|1|1|1|0|1|0|0|1|0|1|	0|1|0|1|0|0|1|0|0|0|0|0|1|0|1|1|0|1|0|	3852	202	0	0
PN004243	32	chr03:5552216|5552332|5552356|5552386|5552444|5552564|5552740|5553068|5553079|5553217|5553497|5553603|5553712|5553714|5553718|5553811|5553817|5553823|5553829|5554121|5554186|5554249|5555366|5555388|5556051|5556135|5556399|5556408|5556610|5556700|5556753|5556762|	1|1|1|1|1|1|1|1|1|1|1|1|1|1|1|1|1|1|1|1|1|1|1|0|1|1|1|1|1|1|1|1|	0|0|0|0|0|0|0|0|0|0|0|0|0|0|0|0|0|0|0|0|0|0|0|1|0|0|0|0|0|0|0|0|	2361	29	0	0
PN004246	7	chr03:5572748|5572749|5572922|5572938|5572972|5576149|5576179|	1|1|1|1|1|1|0|	0|0|0|0|0|0|1|	1859	64	0	0
PN004260	10	chr03:5708378|5708395|5708442|5709054|5709242|5709266|5709407|5709598|5709627|5709657|	0|0|1|0|1|0|0|1|0|0|	1|1|0|1|0|1|1|0|1|1|	1337	37	0	0
PN004262	9	chr03:5753295|5753301|5753337|5753343|5753386|5753410|5753553|5753583|5753836|	0|0|0|0|0|0|1|0|0|	1|1|1|1|1|1|0|1|1|	4253	7	0	0
PN004264	20	chr03:5766703|5766896|5767010|5767037|5767139|5768344|5768407|5769140|5769148|5769149|5769159|5769246|5769295|5769324|5769446|5769589|5769691|5769982|5770528|5772881|	0|1|1|1|0|1|1|0|1|1|0|1|1|1|0|1|1|0|1|1|	1|0|0|0|1|0|0|1|0|0|1|0|0|0|1|0|0|1|0|0|	1092	1	2.52372e-307	1.35809e-306
PN004265	24	chr03:5787886|5790355|5790388|5790448|5791938|5791953|5792106|5792213|5792216|5792336|5792441|5792709|5792763|5793197|5793213|5793227|5793262|5799901|5800112|5800390|5802357|5802372|5802393|5802787|	1|1|1|1|0|1|0|1|0|1|1|0|0|0|1|1|1|1|1|1|0|0|1|0|	0|0|0|0|1|0|1|0|1|0|0|1|1|1|0|0|0|0|0|0|1|1|0|1|	10654	20	0	0
PN004266	10	chr03:5805085|5805149|5805187|5812672|5813789|5813990|5820679|5820709|5820779|5821059|	1|0|0|1|1|1|0|0|1|0|	0|1|1|0|0|0|1|1|0|1|	12389	26	0	0
PN004267	7	chr03:5827955|5828017|5828105|5828166|5837219|5837275|5837304|	0|1|0|1|0|1|0|	1|0|1|0|1|0|1|	16335	17	0	0
PN004268	17	chr03:5838165|5838299|5838653|5838655|5838689|5839040|5839049|5839426|5839557|5839572|5839620|5839694|5839757|5839772|5839865|5839880|5839907|	1|0|1|0|0|1|0|0|1|1|1|0|0|1|1|1|1|	0|1|0|1|1|0|1|1|0|0|0|1|1|0|0|0|0|	3180	3	0	0
PN004274	7	chr03:5917921|5919653|5935383|5937292|5937435|5937705|5937723|	0|1|0|0|0|1|1|	1|0|1|1|1|0|0|	1128	2	0	0
PN004275	3	chr03:5939410|5941888|5942276|	1|0|1|	0|1|0|	3796	8	0	0
PN004279	6	chr03:5971245|5971261|5971316|5971353|5971453|5976685|	0|0|0|0|0|1|	1|1|1|1|1|0|	1881	90	0	0
PN004280	14	chr03:5985159|5985183|5985359|5985363|5985407|5985546|5985559|5985561|5985569|5985693|5989282|5996563|5996565|5996642|	1|0|1|1|1|0|0|0|1|0|0|0|0|1|	0|1|0|0|0|1|1|1|0|1|1|1|1|0|	3279	9	0	0
PN004284	16	chr03:6014029|6014038|6014041|6014068|6014101|6014113|6014143|6014185|6014218|6029366|6033429|6035042|6035231|6035703|6035710|6035807|	0|0|0|0|0|0|0|0|1|0|0|0|0|0|0|0|	1|1|1|1|1|1|1|1|0|1|1|1|1|1|1|1|	2089	4	0	0
PN004285	23	chr03:6036223|6036261|6036284|6036510|6036624|6036843|6036915|6036921|6036957|6036984|6038435|6038459|6038619|6038927|6039125|6040048|6040321|6040360|6040375|6040492|6040504|6040532|6040565|	0|0|0|0|0|0|0|0|0|0|0|0|0|0|0|0|0|0|0|0|0|0|1|	1|1|1|1|1|1|1|1|1|1|1|1|1|1|1|1|1|1|1|1|1|1|0|	3933	51	0	0
PN004299	4	chr03:6188689|6188842|6189740|6189880|	1|1|0|0|	0|0|1|1|	1100	2	1.4822e-323	8.39912e-323
PN004313	13	chr03:6330388|6330700|6331022|6331082|6331095|6331154|6331176|6331211|6331242|6331323|6337759|6337790|6337803|	0|0|0|0|0|0|0|0|0|0|1|0|0|	1|1|1|1|1|1|1|1|1|1|0|1|1|	1170	25	4.45849e-312	2.42268e-311
PN004316	26	chr03:6356305|6356372|6356428|6356456|6356514|6356920|6357415|6357427|6357629|6357693|6357743|6357746|6358683|6358734|6358805|6358828|6359300|6359450|6359548|6359562|6359667|6359682|6359693|6359714|6359749|6363244|	0|0|0|1|0|0|0|0|0|1|0|0|0|0|1|0|0|0|0|1|0|0|0|1|0|0|	1|1|1|0|1|1|1|1|1|0|1|1|1|1|0|1|1|1|1|0|1|1|1|0|1|1|	6015	608	0	0
PN004317	13	chr03:6359300|6359450|6359548|6359562|6359667|6359682|6359693|6359714|6359749|6363244|6363795|6364460|6364820|	0|0|0|1|0|0|0|1|0|0|1|0|0|	1|1|1|0|1|1|1|0|1|1|0|1|1|	1260	0	0	0
PN004342	4	chr03:6602567|6603315|6603464|6603646|	0|0|0|0|	1|1|1|1|	2179	1	0	0
PN004347	20	chr03:6635778|6635782|6635792|6635915|6635935|6636000|6643074|6643086|6647734|6647753|6647815|6647818|6647821|6649502|6649514|6655164|6655295|6655977|6656020|6656206|	0|0|1|0|1|0|1|0|1|0|0|0|0|0|0|0|1|0|1|0|	1|1|0|1|0|1|0|1|0|1|1|1|1|1|1|1|0|1|0|1|	5167	13	0	0
PN004355	10	chr03:6761008|6761009|6761137|6761160|6761314|6764698|6764708|6764865|6764903|6765011|	1|1|0|0|0|0|0|1|0|1|	0|0|1|1|1|1|1|0|1|0|	2063	206	0	0
PN004360	6	chr03:6814305|6814336|6814345|6817310|6817496|6817982|	0|1|1|0|0|0|	1|0|0|1|1|1|	1239	6	0	0
PN004361	15	chr03:6819857|6819937|6819973|6820278|6820282|6820407|6821741|6822742|6822757|6822847|6822848|6823014|6823140|6823143|6823179|	1|1|1|1|1|1|1|1|1|1|1|1|1|1|1|	0|0|0|0|0|0|0|0|0|0|0|0|0|0|0|	8493	203	0	0
PN004367	4	chr03:6877364|6882959|6883029|6883499|	0|1|0|0|	1|0|1|1|	2365	57	0	0
PN004372	4	chr03:6999781|6999888|6999948|7000350|	0|1|1|1|	1|0|0|0|	5089	6	0	0
PN004374	11	chr03:7042964|7043088|7044365|7044394|7045613|7045656|7046008|7046033|7046054|7046111|7046137|	0|0|1|1|1|0|1|1|0|1|1|	1|1|0|0|0|1|0|0|1|0|0|	8626	143	0	0
PN004392	10	chr03:7176033|7176121|7176133|7176143|7177558|7181855|7182014|7182024|7182972|7183661|	1|0|1|0|0|0|1|1|0|1|	0|1|0|1|1|1|0|0|1|0|	1014	36	5.16875e-281	2.62588e-280
PN004487	26	chr03:8362482|8362602|8362626|8362627|8362654|8362710|8362716|8362857|8363417|8363489|8364267|8364285|8365946|8366640|8366666|8366984|8367077|8367104|8367107|8367111|8367123|8367162|8367192|8367206|8367247|8367291|	1|1|1|1|1|0|1|1|1|1|1|1|1|1|1|1|1|1|1|1|1|1|1|1|1|1|	0|0|0|0|0|1|0|0|0|0|0|0|0|0|0|0|0|0|0|0|0|0|0|0|0|0|	2950	101	0	0
PN004488	7	chr03:8370213|8370225|8370703|8370885|8370936|8371263|8371356|	1|1|1|1|1|0|1|	0|0|0|0|0|1|0|	788	1	1.50627e-229	6.6967e-229
PN004491	12	chr03:8434454|8434504|8435518|8435827|8436034|8436052|8436154|8436410|8436515|8436608|8436869|8436916|	0|0|1|0|1|1|1|1|1|0|1|0|	1|1|0|1|0|0|0|0|0|1|0|1|	3864	231	0	0
PN004500	62	chr03:8509155|8509891|8510183|8510192|8510646|8512727|8512778|8513070|8525632|8525643|8527265|8527305|8527367|8527586|8527616|8527871|8528070|8530125|8538257|8549588|8564895|8564912|8565009|8566943|8568083|8568133|8568150|8568151|8568165|8568166|8568178|8568342|8576440|8581539|8581590|8586621|8586808|8586841|8586918|8586945|8587124|8587130|8587132|8587178|8587203|8587226|8587233|8587246|8587443|8…	0|0|0|0|0|0|0|0|0|0|0|0|0|0|0|0|0|0|0|0|0|0|0|0|0|0|0|0|0|0|0|0|0|0|0|0|0|0|0|0|0|0|0|0|0|0|0|0|0|0|0|0|0|0|0|0|0|0|0|0|0|1|	1|1|1|1|1|1|1|1|1|1|1|1|1|1|1|1|1|1|1|1|1|1|1|1|1|1|1|1|1|1|1|1|1|1|1|1|1|1|1|1|1|1|1|1|1|1|1|1|1|1|1|1|1|1|1|1|1|1|1|1|1|0|	2536	6	0	0
PN004562	8	chr03:9213822|9213908|9213939|9213984|9214014|9214092|9214113|9215886|	0|1|0|1|1|0|1|0|	1|0|1|0|0|1|0|1|	952	2	3.78253e-276	1.90281e-275
PN004565	11	chr03:9258315|9258331|9258348|9258533|9258628|9258670|9259351|9259403|9260080|9260194|9260221|	1|0|0|0|0|0|0|0|1|1|1|	0|1|1|1|1|1|1|1|0|0|0|	2127	78	0	0
PN004581	8	chr03:9449474|9449489|9449725|9449726|9449742|9468157|9468232|9468350|	0|0|0|0|0|0|0|1|	1|1|1|1|1|1|1|0|	1105	9	5.4254e-314	2.96256e-313
PN004582	12	chr03:9473827|9473987|9474044|9474252|9474697|9474714|9476264|9476350|9476513|9476517|9476587|9476617|	0|0|0|1|0|0|1|0|1|1|0|1|	1|1|1|0|1|1|0|1|0|0|1|0|	10397	311	0	0
PN004584	9	chr03:9488869|9489167|9489679|9490688|9490797|9490830|9490858|9491138|9491253|	0|0|0|0|0|0|1|1|1|	1|1|1|1|1|1|0|0|0|	1151	20	5.30671e-315	2.90369e-314
PN004586	9	chr03:9520095|9521039|9533098|9533125|9533167|9533189|9533237|9533361|9533425|	1|1|0|0|0|0|0|1|1|	0|0|1|1|1|1|1|0|0|	826	2	7.32398e-237	3.33387e-236
PN004587	16	chr03:9534330|9534333|9534388|9534474|9534485|9534535|9534543|9534586|9534617|9534618|9534818|9542959|9544523|9556393|9561470|9570998|	1|1|0|0|1|0|1|0|0|1|1|0|0|0|1|0|	0|0|1|1|0|1|0|1|1|0|0|1|1|1|0|1|	1062	14	6.18156e-293	3.22257e-292
PN004591	4	chr03:9679381|9679389|9681898|9681966|	1|1|1|1|	0|0|0|0|	913	1	4.61339e-270	2.28632e-269
PN004598	13	chr03:9804559|9804615|9804639|9805045|9810547|9810561|9810588|9810642|9810649|9810671|9810704|9810726|9810758|	1|1|1|1|1|1|1|1|1|1|1|1|1|	0|0|0|0|0|0|0|0|0|0|0|0|0|	1092	116	2.51859e-275	1.26317e-274
PN004599	9	chr03:9829964|9833152|9833537|9833630|9833633|9833747|9833750|9833990|9834246|	0|0|0|0|0|0|0|0|0|	1|1|1|1|1|1|1|1|1|	4989	298	0	0
PN004615	8	chr03:10072894|10073066|10073369|10073617|10073639|10073679|10074137|10074163|	1|0|0|1|1|1|1|0|	0|1|1|0|0|0|0|1|	6476	6	0	0
PN004616	6	chr03:10111304|10111382|10116660|10120559|10120601|10120884|	0|0|0|0|1|1|	1|1|1|1|0|0|	1261	8	0	0
PN004617	12	chr03:10149902|10150001|10151016|10151241|10151651|10151928|10152272|10152297|10152315|10152449|10152460|10152684|	1|1|1|1|1|1|1|1|1|1|1|0|	0|0|0|0|0|0|0|0|0|0|0|1|	7459	77	0	0
PN004619	19	chr03:10208668|10208764|10208774|10208839|10208916|10209147|10209339|10209384|10209395|10210916|10210953|10211112|10211130|10211163|10211366|10211417|10213519|10213626|10213652|	1|0|1|0|1|1|1|1|1|1|1|1|1|1|0|1|0|1|0|	0|1|0|1|0|0|0|0|0|0|0|0|0|0|1|0|1|0|1|	5072	77	0	0
PN004622	12	chr03:10246063|10246138|10246285|10246786|10246816|10246852|10251529|10251631|10251816|10251868|10252133|10252456|	1|0|0|0|0|1|0|0|0|0|0|0|	0|1|1|1|1|0|1|1|1|1|1|1|	1351	77	0	0
PN004723	22	chr03:12421340|12421358|12421696|12422885|12422964|12434835|12435927|12438239|12438249|12438690|12438703|12439368|12439371|12439378|12439388|12439415|12439447|12439493|12439496|12439499|12439509|12439514|	0|1|0|1|0|1|1|0|0|1|1|1|1|1|0|1|1|1|1|0|0|1|	1|0|1|0|1|0|0|1|1|0|0|0|0|0|1|0|0|0|0|1|1|0|	2592	242	0	0
PN004738	6	chr03:12614762|12614855|12633599|12634027|12634085|12635287|	0|0|1|0|1|0|	1|1|0|1|0|1|	10566	13	0	0
PN004749	7	chr03:12897402|12897746|12899030|12899546|12901174|12901274|12947635|	0|1|0|1|0|0|1|	1|0|1|0|1|1|0|	1251	2	0	0
PN004752	3	chr03:13071365|13071511|13071745|	1|1|0|	0|0|1|	3789	5	0	0
PN004753	19	chr03:13089862|13089923|13090046|13090085|13094119|13094223|13111771|13127611|13127629|13127632|13129012|13139340|13139427|13139471|13139495|13139614|13139627|13139676|13139826|	0|0|0|0|0|1|0|0|0|0|0|0|0|1|0|0|0|0|0|	1|1|1|1|1|0|1|1|1|1|1|1|1|0|1|1|1|1|1|	922	5	8.72523e-251	4.11773e-250
PN004765	17	chr03:13231465|13231562|13231587|13231639|13235165|13235345|13236282|13236339|13237560|13239388|13239553|13245651|13245874|13245885|13245894|13245970|13245978|	0|1|0|1|0|0|0|0|0|0|0|1|0|0|0|0|0|	1|0|1|0|1|1|1|1|1|1|1|0|1|1|1|1|1|	2710	333	0	0
PN004767	17	chr03:13266090|13266113|13268192|13292699|13292719|13311085|13324611|13325326|13325371|13325385|13326253|13326361|13327843|13327861|13327963|13328031|13328132|	0|0|0|0|0|0|0|0|0|0|0|0|0|0|0|0|0|	1|1|1|1|1|1|1|1|1|1|1|1|1|1|1|1|1|	2449	109	0	0
PN004904	17	chr03:16960805|16960806|16960809|16960813|16960820|16960851|16960954|16960957|16960960|16960983|16960996|16961014|16961019|16961028|16961101|16961261|16961316|	1|1|1|1|1|1|1|1|0|1|1|1|1|1|1|1|0|	0|0|0|0|0|0|0|0|1|0|0|0|0|0|0|0|1|	2321	64	0	0
PN004917	11	chr03:17193482|17193602|17193860|17194316|17194496|17194529|17194589|17194621|17194622|17194671|17194692|	1|0|0|0|0|0|0|0|0|1|1|	0|1|1|1|1|1|1|1|1|0|0|	2443	65	0	0
PN004927	16	chr03:17419295|17419445|17419513|17421377|17421378|17421623|17422888|17425441|17425471|17425505|17425525|17425534|17425683|17425685|17425697|17425719|	0|0|0|0|1|1|0|1|1|0|0|0|0|0|0|0|	1|1|1|1|0|0|1|0|0|1|1|1|1|1|1|1|	21246	616	0	0
PN004935	15	chr03:17529860|17529909|17529965|17530150|17530185|17530411|17530568|17530645|17531006|17531010|17531043|17531048|17531052|17531062|17531150|	1|0|1|1|1|0|1|0|1|0|1|1|1|0|1|	0|1|0|0|0|1|0|1|0|1|0|0|0|1|0|	7829	722	0	0
PN004983	21	chr03:18331009|18331019|18331021|18331032|18331061|18331109|18331119|18332559|18332873|18332926|18332949|18334070|18334112|18335218|18335249|18338357|18338367|18338380|18338596|18338686|18338730|	1|1|1|1|1|1|1|1|1|1|1|1|1|0|1|1|1|1|0|1|1|	0|0|0|0|0|0|0|0|0|0|0|0|0|1|0|0|0|0|1|0|0|	4309	163	0	0
PN004984	18	chr03:18339262|18339303|18339359|18339539|18339554|18339596|18339673|18340391|18340469|18340874|18341239|18341345|18341354|18341605|18341633|18355546|18355610|18355702|	1|1|1|1|1|1|0|1|1|1|1|1|1|1|0|1|0|0|	0|0|0|0|0|0|1|0|0|0|0|0|0|0|1|0|1|1|	1317	3	0	0
PN004986	16	chr03:18372614|18372615|18372674|18372980|18373189|18373592|18373595|18373619|18373643|18373691|18373973|18374123|18374132|18374270|18374426|18374570|	1|1|1|0|1|0|0|0|0|0|0|1|1|1|1|0|	0|0|0|1|0|1|1|1|1|1|1|0|0|0|0|1|	819	0	1.09181e-231	4.89153e-231
PN005014	10	chr03:18946069|18946092|18946130|18946140|18946151|18946279|18946283|18946391|18946461|18946546|	1|1|0|0|0|1|1|1|1|1|	0|0|1|1|1|0|0|0|0|0|	2668	3	0	0
PN005018	4	chr03:19018059|19018158|19018194|19018210|	0|1|1|1|	1|0|0|0|	1931	1	0	0
PN005039	5	chr03:19285996|19286008|19286503|19290027|19291004|	0|0|0|0|1|	1|1|1|1|0|	1833	2	0	0
PN005042	13	chr03:19330584|19330589|19330644|19330672|19330694|19330854|19330984|19331786|19331906|19331915|19331978|19332256|19332359|	0|0|0|0|1|0|0|0|0|0|0|0|0|	1|1|1|1|0|1|1|1|1|1|1|1|1|	13435	6	0	0
PN005090	10	chr03:19763147|19772511|19773433|19773484|19773781|19774051|19774210|19774214|19774249|19774298|	1|1|1|1|1|1|1|1|1|1|	0|0|0|0|0|0|0|0|0|0|	1372	6	0	0
PN005094	82	chr03:19815025|19815047|19815164|19815292|19815316|19815317|19815500|19815570|19815606|19815627|19815732|19815787|19816189|19816274|19816620|19816665|19816669|19816860|19816904|19817030|19817031|19817052|19817059|19817183|19817282|19817668|19817721|19817805|19817814|19817817|19817862|19817998|19818055|19818098|19818182|19818183|19818188|19818231|19818246|19818287|19818351|19818408|19818414|198184…	1|1|1|1|1|1|1|1|1|1|1|1|1|1|1|1|1|1|1|1|1|1|1|1|1|0|1|1|1|1|1|1|1|1|1|1|1|1|1|1|1|1|1|1|1|1|1|1|1|1|1|1|1|1|1|1|1|1|1|1|1|1|1|1|1|1|1|1|1|1|1|1|1|1|1|1|1|1|1|1|1|1|	0|0|0|0|0|0|0|0|0|0|0|0|0|0|0|0|0|0|0|0|0|0|0|0|0|1|0|0|0|0|0|0|0|0|0|0|0|0|0|0|0|0|0|0|0|0|0|0|0|0|0|0|0|0|0|0|0|0|0|0|0|0|0|0|0|0|0|0|0|0|0|0|0|0|0|0|0|0|0|0|0|0|	11636	279	0	0
PN005098	9	chr03:19906191|19906206|19906225|19906230|19906273|19907371|19907386|19908072|19910421|	1|1|1|1|1|0|1|0|0|	0|0|0|0|0|1|0|1|1|	2052	40	0	0
PN005105	34	chr03:19989883|19993235|19993445|19993535|19994006|19994105|19994175|19994210|19994318|19994795|19994899|19994933|19994943|19994992|19995028|19995041|19995057|19995179|19995222|19995785|19995957|19996101|19996311|19996320|19996512|19996526|19996705|19996757|19996759|19996761|19996771|19996906|19996936|19996949|	1|0|1|0|1|1|1|1|1|1|1|1|1|1|1|1|1|1|1|1|1|0|1|1|1|1|1|1|1|0|1|1|0|1|	0|1|0|1|0|0|0|0|0|0|0|0|0|0|0|0|0|0|0|0|0|1|0|0|0|0|0|0|0|1|0|0|1|0|	1197	7	1.24618e-319	6.90936e-319
PN005121	8	chr03:20428464|20434384|20434478|20434540|20434541|20434574|20434659|20437977|	1|0|0|0|0|0|0|1|	0|1|1|1|1|1|1|0|	21175	814	0	0
PN005122	29	chr03:20438412|20438430|20438522|20438567|20438617|20438633|20438791|20438915|20439090|20439091|20439164|20439394|20439453|20439484|20439536|20439548|20439577|20439628|20439632|20439694|20439698|20439728|20439737|20439771|20439789|20439805|20439816|20439833|20439871|	0|0|0|0|0|0|0|0|0|0|0|0|0|0|0|0|0|0|0|0|0|0|0|0|0|0|0|0|0|	1|1|1|1|1|1|1|1|1|1|1|1|1|1|1|1|1|1|1|1|1|1|1|1|1|1|1|1|1|	4295	221	0	0
PN005130	22	chr03:20497828|20497838|20497957|20498146|20498182|20498364|20498406|20498440|20498461|20498465|20498547|20498760|20498851|20498856|20498892|20498952|20498970|20499006|20499103|20499248|20499250|20499355|	0|0|0|0|0|0|1|0|0|0|0|1|0|1|0|1|0|1|0|0|0|1|	1|1|1|1|1|1|0|1|1|1|1|0|1|0|1|0|1|0|1|1|1|0|	902	13	7.83659e-236	3.55751e-235
PN005151	4	chr03:20763399|20763882|20763915|20779104|	0|0|1|1|	1|1|0|0|	2994	16	0	0
PN005173	10	chr03:20994490|20994521|20994707|20994924|20994953|20994990|20995101|20995287|20995429|20995517|	1|1|0|0|0|0|0|0|0|1|	0|0|1|1|1|1|1|1|1|0|	7232	58	0	0
PN005235	5	chr04:425680|428225|428248|428249|428314|	0|0|0|0|0|	1|1|1|1|1|	1290	7	0	0
PN005242	9	chr04:483202|483347|483373|483439|483471|483614|486498|486514|486771|	1|1|1|1|1|0|1|0|1|	0|0|0|0|0|1|0|1|0|	1035	0	2.32066e-303	1.23784e-302
PN005248	23	chr04:541174|541467|541476|541488|542504|542831|542880|542942|543026|543051|543107|543220|543257|543272|543442|543451|543489|543526|544519|544533|544581|544631|544735|	0|0|0|0|0|0|0|0|0|0|0|0|0|0|0|0|0|0|0|0|0|0|0|	1|1|1|1|1|1|1|1|1|1|1|1|1|1|1|1|1|1|1|1|1|1|1|	1571	0	0	0
PN005305	4	chr04:986390|987444|988063|988120|	1|1|0|1|	0|0|1|0|	852	4	8.88738e-246	4.13866e-245
PN005309	9	chr04:1005759|1005908|1006045|1006690|1007357|1007365|1007412|1007468|1007488|	0|1|1|1|1|1|1|1|1|	1|0|0|0|0|0|0|0|0|	1764	65	0	0
PN005312	7	chr04:1036638|1036684|1036729|1036819|1036852|1037023|1037055|	1|1|1|1|1|1|1|	0|0|0|0|0|0|0|	1123	0	0	0
PN005313	11	chr04:1045563|1045626|1045662|1045676|1045929|1045935|1045937|1046328|1046355|1046671|1046733|	1|1|1|1|0|1|1|1|1|0|1|	0|0|0|0|1|0|0|0|0|1|0|	3102	6	0	0
PN005319	8	chr04:1103564|1103635|1103697|1103780|1103801|1103897|1105616|1105859|	1|1|1|1|1|1|1|1|	0|0|0|0|0|0|0|0|	1199	9	0	0
PN005321	8	chr04:1112235|1112258|1112259|1112284|1112894|1113429|1114403|1115152|	1|0|0|1|1|1|1|1|	0|1|1|0|0|0|0|0|	1572	0	0	0
PN005323	13	chr04:1127185|1127321|1127399|1129966|1131944|1132834|1133691|1134947|1135173|1135209|1135244|1135368|1135391|	1|1|1|1|1|1|1|1|1|1|1|1|1|	0|0|0|0|0|0|0|0|0|0|0|0|0|	1109	2	3.97762e-317	2.189e-316
PN005368	8	chr04:1372792|1372811|1373056|1373167|1373255|1373258|1373360|1373651|	1|0|0|0|0|0|0|1|	0|1|1|1|1|1|1|0|	1537	2	0	0
PN005371	26	chr04:1397750|1398339|1398348|1398466|1398516|1398573|1398769|1398787|1398839|1398852|1398926|1398933|1399374|1399415|1399472|1399704|1399729|1399744|1399762|1400792|1401115|1401255|1401480|1402425|1403576|1409682|	0|0|0|0|0|0|0|0|0|0|1|0|0|0|0|0|0|0|0|0|0|1|0|0|0|0|	1|1|1|1|1|1|1|1|1|1|0|1|1|1|1|1|1|1|1|1|1|0|1|1|1|1|	4885	10	0	0
PN005386	10	chr04:1563809|1563960|1564244|1565336|1571653|1571752|1574234|1576143|1576514|1576701|	1|1|1|0|1|1|1|0|0|0|	0|0|0|1|0|0|0|1|1|1|	3118	47	0	0
PN005393	7	chr04:1636999|1637037|1637167|1637267|1637443|1639358|1639370|	1|1|1|1|1|1|1|	0|0|0|0|0|0|0|	1129	1	0	0
PN005395	15	chr04:1647342|1647804|1647805|1648518|1648546|1648728|1649549|1652265|1653645|1656853|1657067|1657323|1657571|1658211|1658289|	1|0|0|0|1|0|1|0|0|1|1|1|1|0|1|	0|1|1|1|0|1|0|1|1|0|0|0|0|1|0|	3018	109	0	0
PN005399	11	chr04:1705797|1705813|1705940|1706052|1706527|1706554|1706607|1706638|1706673|1706871|1706872|	0|1|1|1|0|0|0|0|0|1|1|	1|0|0|0|1|1|1|1|1|0|0|	1295	81	0	0
PN005402	10	chr04:1720562|1720635|1720913|1721063|1722548|1722704|1722721|1722737|1724893|1745149|	0|1|1|1|1|1|1|1|1|1|	1|0|0|0|0|0|0|0|0|0|	5481	129	0	0
PN005407	28	chr04:1769909|1775853|1779179|1779185|1779239|1781021|1781309|1781503|1781915|1785322|1786233|1786289|1787249|1787771|1788785|1788832|1789765|1789766|1789809|1789880|1789951|1790023|1790222|1790273|1790357|1790467|1790500|1790570|	0|0|1|0|0|0|1|1|1|1|0|0|1|1|0|0|0|0|0|1|0|0|0|1|0|0|0|0|	1|1|0|1|1|1|0|0|0|0|1|1|0|0|1|1|1|1|1|0|1|1|1|0|1|1|1|1|	1070	12	1.84688e-290	9.56837e-290
PN005409	15	chr04:1789765|1789766|1789809|1789880|1789951|1790023|1790222|1790273|1790467|1790500|1790761|1790764|1791168|1792747|1793268|	0|0|0|1|0|0|0|1|0|0|0|0|1|0|1|	1|1|1|0|1|1|1|0|1|1|1|1|0|1|0|	881	12	3.23065e-246	1.50655e-245
PN005419	13	chr04:1883135|1884930|1884947|1884971|1885035|1885231|1885232|1885686|1889770|1890589|1891100|1891279|1891313|	1|1|1|0|0|0|0|0|1|0|0|1|1|	0|0|0|1|1|1|1|1|0|1|1|0|0|	1088	2	2.0835e-311	1.1303e-310
PN005423	4	chr04:1906041|1907862|1908147|1908174|	0|0|1|1|	1|1|0|0|	810	0	8.23734e-242	3.79361e-241
PN005428	11	chr04:1957107|1957182|1957422|1957437|1957519|1957617|1957710|1958314|1958517|1958562|1958788|	0|0|1|0|0|0|0|0|1|0|1|	1|1|0|1|1|1|1|1|0|1|0|	1963	4	0	0
PN005430	21	chr04:1973780|1973874|1973913|1974318|1974542|1975460|1976062|1976073|1976115|1976394|1976403|1976748|1977692|1977788|1978670|1978930|1978944|1979094|1979121|1979244|1979276|	0|1|1|0|1|0|0|1|0|1|1|0|0|1|0|0|0|0|1|0|0|	1|0|0|1|0|1|1|0|1|0|0|1|1|0|1|1|1|1|0|1|1|	23103	47	0	0
PN005435	6	chr04:2015660|2016520|2016665|2017450|2021908|2022741|	1|1|1|1|1|1|	0|0|0|0|0|0|	17710	90	0	0
PN005436	12	chr04:2036778|2036795|2036851|2036893|2037044|2037305|2037469|2040598|2044384|2052786|2057759|2057780|	1|1|1|1|0|1|0|1|1|0|1|1|	0|0|0|0|1|0|1|0|0|1|0|0|	1098	36	1.13776e-300	6.02072e-300
PN005440	41	chr04:2074837|2074878|2075050|2075069|2075070|2075086|2075124|2075134|2075139|2075176|2075248|2075250|2075255|2075262|2075289|2075290|2075299|2075362|2075365|2075374|2075425|2075427|2075479|2075515|2075528|2078008|2078049|2078072|2078075|2078111|2078114|2078150|2078341|2078399|2078601|2078762|2078895|2078930|2079122|2079252|2079253|	1|1|1|1|1|1|1|1|1|1|1|1|1|0|1|1|0|1|1|1|1|1|0|1|1|0|0|0|0|0|0|0|1|0|1|0|0|0|1|0|0|	0|0|0|0|0|0|0|0|0|0|0|0|0|1|0|0|1|0|0|0|0|0|1|0|0|1|1|1|1|1|1|1|0|1|0|1|1|1|0|1|1|	11764	156	0	0
PN005442	18	chr04:2096788|2096817|2096829|2096831|2096916|2099185|2099299|2099305|2099538|2099634|2099871|2099924|2099941|2100271|2100289|2100298|2100320|2100371|	1|0|0|1|0|0|0|1|0|0|0|0|0|0|0|0|0|0|	0|1|1|0|1|1|1|0|1|1|1|1|1|1|1|1|1|1|	4656	23	0	0
PN005443	5	chr04:2103459|2103540|2103669|2103756|2103768|	0|0|0|0|0|	1|1|1|1|1|	856	2	3.37647e-250	1.59235e-249
PN005444	20	chr04:2108041|2108185|2108214|2108223|2108260|2108496|2108712|2108901|2108910|2109130|2110486|2112076|2112249|2112633|2114019|2114104|2114292|2115568|2115659|2115798|	1|0|1|1|0|0|1|1|0|0|0|1|0|0|0|0|0|0|0|0|	0|1|0|0|1|1|0|0|1|1|1|0|1|1|1|1|1|1|1|1|	1905	12	0	0
PN005450	10	chr04:2152787|2155938|2155940|2155969|2155993|2155997|2156035|2156161|2156260|2156344|	1|1|1|1|1|1|0|1|1|0|	0|0|0|0|0|0|1|0|0|1|	2566	188	0	0
PN005475	7	chr04:2367956|2368511|2368512|2368577|2368618|2368639|2368640|	1|0|0|0|0|1|1|	0|1|1|1|1|0|0|	1584	0	0	0
PN005477	6	chr04:2373518|2373629|2373669|2374392|2374954|2375118|	0|1|0|1|1|1|	1|0|1|0|0|0|	1281	2	0	0
PN005484	6	chr04:2411672|2411831|2418767|2418926|2431966|2431984|	1|0|1|1|1|0|	0|1|0|0|0|1|	1247	75	7.41098e-323	4.15015e-322
PN005494	8	chr04:2497761|2497763|2497771|2500181|2502520|2502946|2502988|2502997|	0|0|1|0|1|0|0|1|	1|1|0|1|0|1|1|0|	1641	4	0	0
PN005498	12	chr04:2533716|2533830|2534140|2534179|2534269|2534367|2534557|2534617|2534782|2534863|2534865|2534988|	0|0|1|1|0|1|0|1|1|1|1|1|	1|1|0|0|1|0|1|0|0|0|0|0|	2434	83	0	0
PN005499	40	chr04:2537603|2537762|2537783|2538005|2538383|2538572|2538815|2538917|2539061|2539124|2539139|2539734|2539805|2539907|2540946|2541844|2542057|2542111|2542369|2543326|2543446|2543515|2543704|2543811|2544329|2544577|2544752|2545075|2545100|2545265|2545455|2545476|2545565|2546040|2550507|2550518|2550530|2550543|2550560|2550764|	1|1|1|1|1|1|1|1|1|1|1|1|1|1|1|1|1|1|1|1|1|1|0|1|1|1|1|1|1|1|1|1|1|1|1|1|1|1|1|0|	0|0|0|0|0|0|0|0|0|0|0|0|0|0|0|0|0|0|0|0|0|0|1|0|0|0|0|0|0|0|0|0|0|0|0|0|0|0|0|1|	2451	37	0	0
PN005502	9	chr04:2568182|2572407|2572410|2572412|2572415|2572480|2573853|2573962|2573981|	1|1|1|1|1|1|1|1|1|	0|0|0|0|0|0|0|0|0|	5701	20	0	0
PN005505	33	chr04:2585219|2585269|2588006|2589213|2590366|2592073|2593034|2593333|2593873|2595271|2595744|2595756|2595768|2597041|2600195|2600541|2602819|2602824|2602831|2603261|2603589|2604096|2604158|2604165|2604232|2605118|2605206|2605242|2605475|2605543|2605600|2605759|2606012|	0|1|1|1|1|0|1|1|1|1|1|1|1|1|1|0|1|1|1|1|1|1|1|1|1|1|0|1|1|1|1|1|0|	1|0|0|0|0|1|0|0|0|0|0|0|0|0|0|1|0|0|0|0|0|0|0|0|0|0|1|0|0|0|0|0|1|	1823	0	0	0
PN005513	13	chr04:2659242|2659267|2659322|2659372|2659742|2659746|2659985|2660787|2661002|2661391|2663055|2665196|2665340|	1|1|1|1|1|1|1|1|1|1|1|1|1|	0|0|0|0|0|0|0|0|0|0|0|0|0|	6183	172	0	0
PN005518	13	chr04:2702463|2702467|2702506|2702561|2702836|2705934|2706298|2707147|2707879|2708498|2709304|2711528|2711574|	0|1|0|0|1|1|1|1|1|1|1|1|0|	1|0|1|1|0|0|0|0|0|0|0|0|1|	2486	20	0	0
PN005526	43	chr04:2758847|2758850|2758942|2758952|2758975|2758981|2759027|2759059|2759113|2759213|2759220|2759236|2759284|2759385|2760153|2760582|2761123|2762311|2762352|2762503|2762542|2762545|2762564|2763457|2763466|2763496|2764005|2764217|2764844|2764847|2766708|2766719|2766864|2767049|2767108|2767110|2767117|2767118|2767121|2767129|2767144|2767165|2767213|	0|0|0|0|0|0|0|0|0|0|0|0|0|0|0|1|1|1|1|1|1|1|1|0|1|1|1|1|1|1|1|1|1|1|1|1|1|1|1|1|1|1|1|	1|1|1|1|1|1|1|1|1|1|1|1|1|1|1|0|0|0|0|0|0|0|0|1|0|0|0|0|0|0|0|0|0|0|0|0|0|0|0|0|0|0|0|	1813	3	0	0
PN005527	16	chr04:2768080|2768587|2768818|2768893|2768939|2768998|2769156|2769958|2770086|2771188|2771602|2771797|2773376|2773397|2773550|2773570|	1|0|1|0|1|0|1|0|1|0|1|1|0|0|1|0|	0|1|0|1|0|1|0|1|0|1|0|0|1|1|0|1|	1017	11	6.67291e-273	3.32798e-272
PN005534	15	chr04:2840063|2840225|2842283|2842292|2842465|2842713|2842794|2842848|2842853|2842933|2843028|2843034|2843096|2844221|2844239|	1|0|1|1|1|1|1|1|1|1|1|1|1|1|1|	0|1|0|0|0|0|0|0|0|0|0|0|0|0|0|	1047	5	3.4069e-293	1.77886e-292
PN005541	5	chr04:2893653|2893808|2893917|2893967|2893985|	1|1|1|1|1|	0|0|0|0|0|	1054	50	1.34425e-256	6.44881e-256
PN005551	18	chr04:2941847|2941867|2941898|2942123|2942381|2942395|2942404|2951076|2954358|2954428|2954446|2954454|2954489|2954508|2954517|2954534|2954557|2954578|	1|1|1|1|1|1|1|1|1|1|1|1|1|1|1|1|1|1|	0|0|0|0|0|0|0|0|0|0|0|0|0|0|0|0|0|0|	2186	177	0	0
PN005570	11	chr04:3147681|3149917|3149935|3149941|3149978|3150000|3150015|3150033|3152196|3152214|3152245|	0|1|1|1|1|1|1|1|0|1|1|	1|0|0|0|0|0|0|0|1|0|0|	2006	128	0	0
PN005571	6	chr04:3159476|3159520|3159532|3159761|3159838|3165502|	1|0|1|0|0|1|	0|1|0|1|1|0|	2349	7	0	0
PN005572	19	chr04:3170537|3170859|3170883|3170898|3171169|3171558|3172032|3172050|3172129|3172155|3172768|3174533|3174607|3174747|3174834|3174855|3174995|3175067|3175087|	0|0|1|0|1|1|1|1|1|1|1|1|1|1|1|1|1|1|1|	1|1|0|1|0|0|0|0|0|0|0|0|0|0|0|0|0|0|0|	1270	4	0	0
PN005577	22	chr04:3198434|3198707|3198753|3198786|3198996|3199083|3199172|3199173|3199474|3199789|3199918|3202150|3202267|3202303|3204005|3211152|3211179|3212456|3212482|3212827|3213617|3213660|	1|0|1|1|0|1|1|1|1|0|1|0|1|0|0|1|1|1|1|1|1|1|	0|1|0|0|1|0|0|0|0|1|0|1|0|1|1|0|0|0|0|0|0|0|	902	3	2.03806e-247	9.53404e-247
PN005582	8	chr04:3230635|3230745|3230772|3230792|3230831|3230855|3230866|3230932|	1|0|1|1|1|1|1|1|	0|1|0|0|0|0|0|0|	1647	6	0	0
PN005608	7	chr04:3580178|3580181|3582575|3583891|3584055|3584228|3584287|	1|1|1|1|1|1|1|	0|0|0|0|0|0|0|	1441	35	0	0
PN005618	11	chr04:3661976|3661982|3662237|3662331|3662417|3662513|3662561|3662591|3667870|3667987|3668051|	0|0|1|1|1|1|1|1|0|1|1|	1|1|0|0|0|0|0|0|1|0|0|	1147	2	0	0
PN005619	7	chr04:3671396|3673511|3674603|3675500|3678237|3678568|3678929|	0|1|1|0|1|1|1|	1|0|0|1|0|0|0|	832	0	8.42797e-245	3.91516e-244
PN005623	33	chr04:3694569|3694903|3696246|3697470|3698194|3699509|3707928|3709036|3713953|3714319|3720389|3726475|3726532|3736088|3736127|3736685|3737436|3737493|3737531|3737744|3737863|3738070|3738141|3738314|3738576|3738789|3739312|3739313|3739411|3739450|3739451|3741480|3741512|	1|1|1|1|1|1|1|1|1|1|1|0|1|1|1|1|1|0|0|1|1|1|1|1|1|1|1|1|1|1|1|1|1|	0|0|0|0|0|0|0|0|0|0|0|1|0|0|0|0|0|1|1|0|0|0|0|0|0|0|0|0|0|0|0|0|0|	1269	1	0	0
PN005631	21	chr04:3793944|3797373|3797614|3797653|3797695|3798052|3798516|3798690|3798739|3800850|3801922|3802257|3807578|3807593|3808589|3808800|3808820|3808967|3809030|3809153|3809277|	1|1|1|1|1|0|1|0|0|0|1|1|0|1|1|0|0|0|1|0|0|	0|0|0|0|0|1|0|1|1|1|0|0|1|0|0|1|1|1|0|1|1|	1318	36	0	0
PN005651	17	chr04:3990290|3995388|3995403|3995504|3995561|3995563|3995636|3995656|3995684|3995717|3995720|3996038|3996041|3996077|3996081|3996125|3996133|	1|0|1|1|1|1|1|1|1|1|1|1|1|1|1|1|1|	0|1|0|0|0|0|0|0|0|0|0|0|0|0|0|0|0|	1564	66	0	0
PN005667	8	chr04:4133922|4133983|4133997|4134067|4134096|4134097|4135526|4146407|	1|1|1|1|1|1|1|1|	0|0|0|0|0|0|0|0|	2660	137	0	0
PN005690	16	chr04:4371065|4371231|4375109|4379421|4385398|4385465|4389244|4389511|4389666|4389791|4389832|4389910|4389989|4390123|4390177|4390228|	1|1|1|1|1|1|1|1|1|1|1|1|1|1|1|1|	0|0|0|0|0|0|0|0|0|0|0|0|0|0|0|0|	1016	1	1.14443e-289	5.91764e-289
PN005700	5	chr04:4495562|4495773|4495818|4495872|4502345|	1|1|1|1|1|	0|0|0|0|0|	9615	7	0	0
PN005702	6	chr04:4519241|4521204|4521222|4521934|4522650|4522697|	1|1|1|1|1|1|	0|0|0|0|0|0|	2049	157	0	0
PN005709	5	chr04:4567395|4574463|4575667|4576024|4576293|	1|1|1|1|1|	0|0|0|0|0|	1374	0	0	0
PN005729	23	chr04:4724702|4724875|4726429|4726456|4726809|4727397|4727415|4727593|4728189|4728237|4729809|4730636|4730996|4732529|4732646|4732790|4732862|4732898|4732958|4733094|4733164|4733166|4733446|	1|1|1|1|1|1|1|1|1|1|1|1|1|1|1|1|1|1|1|1|1|1|1|	0|0|0|0|0|0|0|0|0|0|0|0|0|0|0|0|0|0|0|0|0|0|0|	2666	108	0	0
PN005740	5	chr04:4803678|4803983|4804113|4809003|4813897|	1|1|1|1|1|	0|0|0|0|0|	1289	10	0	0
PN005741	12	chr04:4816360|4816367|4816369|4816581|4817828|4817992|4818013|4818240|4818509|4818520|4818826|4819165|	1|1|1|1|1|1|1|1|1|1|1|1|	0|0|0|0|0|0|0|0|0|0|0|0|	4349	9	0	0
PN005748	9	chr04:4847814|4847935|4847997|4848085|4848114|4848116|4848713|4850879|4850899|	1|1|1|1|1|1|1|1|1|	0|0|0|0|0|0|0|0|0|	2050	8	0	0
PN005752	5	chr04:4898496|4898871|4903262|4903340|4905469|	1|1|1|1|1|	0|0|0|0|0|	792	0	3.72494e-235	1.68811e-234
PN005753	9	chr04:4919730|4919856|4920585|4920685|4920823|4921302|4921840|4922091|4922114|	1|1|1|1|1|1|1|1|1|	0|0|0|0|0|0|0|0|0|	1338	4	0	0
PN005755	17	chr04:4941539|4941671|4941757|4941787|4941916|4941934|4942701|4942729|4943200|4946038|4948845|4948874|4949779|4949806|4949838|4949928|4949959|	1|1|1|1|1|1|1|1|1|1|1|1|1|1|1|1|1|	0|0|0|0|0|0|0|0|0|0|0|0|0|0|0|0|0|	1948	4	0	0
PN005756	39	chr04:4951518|4951539|4951941|4952290|4952302|4952853|4952880|4952917|4952958|4953124|4953308|4953329|4953505|4953507|4953745|4953757|4953772|4953840|4953862|4953973|4953989|4954073|4954126|4954129|4954133|4954172|4954187|4954199|4954447|4954538|4954543|4954550|4954695|4954698|4954760|4954763|4954827|4954886|4954954|	1|1|1|1|1|1|1|1|1|1|1|1|1|1|1|1|1|1|1|1|1|1|1|1|1|1|1|1|1|1|1|1|1|1|1|1|1|1|1|	0|0|0|0|0|0|0|0|0|0|0|0|0|0|0|0|0|0|0|0|0|0|0|0|0|0|0|0|0|0|0|0|0|0|0|0|0|0|0|	2045	101	0	0
PN005757	18	chr04:4970556|4971098|4971135|4971139|4972345|4972435|4972459|4972466|4972590|4972694|4972698|4973197|4973543|4974039|4974040|4974067|4974076|4974127|	1|1|1|1|1|1|1|1|1|1|1|1|1|1|1|1|1|1|	0|0|0|0|0|0|0|0|0|0|0|0|0|0|0|0|0|0|	4698	446	0	0
PN005769	12	chr04:5088415|5088480|5088535|5089175|5089257|5089493|5089598|5089692|5089996|5090272|5090295|5091403|	1|1|1|1|1|1|1|1|1|1|1|1|	0|0|0|0|0|0|0|0|0|0|0|0|	1775	6	0	0
PN005771	25	chr04:5106716|5106815|5107030|5107036|5107610|5107671|5108210|5110434|5110548|5110609|5110612|5110749|5110823|5110899|5116072|5116085|5116106|5116143|5116196|5116271|5116292|5116293|5116332|5116336|5116345|	1|1|1|1|1|1|1|1|1|1|1|1|1|1|1|1|1|1|1|1|1|1|1|1|1|	0|0|0|0|0|0|0|0|0|0|0|0|0|0|0|0|0|0|0|0|0|0|0|0|0|	2381	3	0	0
PN005775	4	chr04:5153168|5154063|5154105|5154333|	1|1|1|1|	0|0|0|0|	808	3	1.75775e-234	7.94436e-234
PN005778	9	chr04:5201353|5201358|5201865|5201891|5202048|5202118|5202137|5202896|5202924|	1|1|1|1|1|1|1|1|1|	0|0|0|0|0|0|0|0|0|	6990	4	0	0
PN005784	6	chr04:5264714|5264905|5265501|5265743|5266566|5266623|	1|1|1|1|1|1|	0|0|0|0|0|0|	17063	16	0	0
PN005785	7	chr04:5290857|5291300|5291471|5291777|5291999|5292466|5292492|	1|1|1|1|1|1|1|	0|0|0|0|0|0|0|	851	2	8.30263e-246	3.86771e-245
PN005786	9	chr04:5304198|5310302|5310348|5316309|5333539|5333619|5337714|5338133|5338323|	1|1|1|1|1|1|1|1|1|	0|0|0|0|0|0|0|0|0|	904	49	1.41865e-233	6.39448e-233
PN005812	18	chr04:5608789|5610478|5610484|5610526|5610544|5619790|5619893|5619981|5619998|5620004|5620096|5620122|5620193|5620202|5620383|5620407|5620433|5620560|	0|1|1|1|0|1|1|1|1|1|1|1|1|1|1|1|1|1|	1|0|0|0|1|0|0|0|0|0|0|0|0|0|0|0|0|0|	1768	11	0	0
PN005815	6	chr04:5647494|5647515|5647530|5647665|5649876|5650094|	1|1|1|1|1|0|	0|0|0|0|0|1|	1004	2	3.79687e-293	1.9817e-292
PN005816	7	chr04:5656891|5657086|5657391|5657416|5657871|5658124|5658131|	0|1|1|1|0|1|0|	1|0|0|0|1|0|1|	2592	4	0	0
PN005818	21	chr04:5676781|5676807|5676810|5676812|5676871|5676920|5677008|5677060|5677076|5677281|5677283|5677671|5677752|5677809|5677884|5678034|5678136|5678169|5678280|5678490|5678612|	0|1|1|1|0|1|1|0|1|1|1|1|0|1|1|1|1|0|1|1|1|	1|0|0|0|1|0|0|1|0|0|0|0|1|0|0|0|0|1|0|0|0|	2284	233	0	0
PN005823	5	chr04:5728529|5729251|5730743|5730872|5733882|	0|0|0|0|0|	1|1|1|1|1|	1473	4	0	0
PN005831	13	chr04:5874571|5874584|5874609|5874665|5874717|5874770|5874787|5874957|5875164|5875285|5875300|5879980|5881753|	0|0|0|1|1|1|0|1|0|0|0|0|1|	1|1|1|0|0|0|1|0|1|1|1|1|0|	6029	34	0	0
PN005841	5	chr04:6029720|6029754|6030030|6030036|6030614|	0|1|0|0|1|	1|0|1|1|0|	3787	4	0	0
PN005842	5	chr04:6034740|6034851|6038960|6044804|6045421|	1|0|0|0|1|	0|1|1|1|0|	863	2	3.46243e-252	1.63867e-251
PN005864	7	chr04:6396981|6397190|6397548|6399691|6399918|6402357|6402414|	0|0|0|0|0|0|0|	1|1|1|1|1|1|1|	1062	1	3.01925e-313	1.64665e-312
PN005872	10	chr04:6516586|6516673|6516784|6516862|6516874|6516908|6518063|6518103|6518690|6518755|	0|0|0|0|0|0|0|0|0|0|	1|1|1|1|1|1|1|1|1|1|	7990	19	0	0
PN005885	7	chr04:6692645|6695096|6696133|6696139|6707286|6708564|6708639|	0|0|0|0|0|0|0|	1|1|1|1|1|1|1|	1584	39	0	0
PN005889	11	chr04:6750909|6751034|6751190|6751285|6751675|6751916|6753038|6753384|6753396|6754038|6759411|	0|0|0|0|0|0|0|0|0|0|0|	1|1|1|1|1|1|1|1|1|1|1|	2336	54	0	0
PN005890	5	chr04:6768677|6773359|6773544|6773640|6775057|	0|0|0|0|0|	1|1|1|1|1|	1450	0	0	0
PN005893	14	chr04:6797523|6797709|6797742|6797757|6802985|6803058|6813068|6814050|6814131|6814134|6814286|6814452|6814649|6826603|	0|0|0|0|0|0|0|0|0|0|0|0|0|0|	1|1|1|1|1|1|1|1|1|1|1|1|1|1|	1624	3	0	0
PN005894	22	chr04:6827283|6827292|6827337|6827422|6827483|6828292|6835754|6836047|6836125|6836238|6837179|6838165|6838217|6838277|6853265|6853363|6853372|6853670|6854087|6867023|6867077|6867213|	0|0|0|0|0|0|0|0|0|0|0|0|0|0|0|0|0|0|0|0|0|0|	1|1|1|1|1|1|1|1|1|1|1|1|1|1|1|1|1|1|1|1|1|1|	1934	3	0	0
PN005899	6	chr04:6890255|6890388|6893338|6895594|6895630|6895689|	0|0|0|0|0|0|	1|1|1|1|1|1|	4391	7	0	0
PN005900	10	chr04:6898678|6898711|6900327|6902006|6902067|6902079|6902101|6902149|6903410|6903459|	0|0|0|0|0|0|0|0|0|0|	1|1|1|1|1|1|1|1|1|1|	6167	5	0	0
PN005905	6	chr04:6930881|6931974|6933425|6939491|6939641|6939789|	0|0|0|0|0|0|	1|1|1|1|1|1|	8420	14	0	0
PN005906	11	chr04:6963991|6964020|6964195|6964281|6964284|6964304|6964350|6964409|6964446|6964497|6964744|	0|0|0|0|0|0|0|0|0|0|0|	1|1|1|1|1|1|1|1|1|1|1|	4354	8	0	0
PN005908	7	chr04:6992031|6992065|6992072|6992233|6992251|6992257|6993435|	0|0|0|0|0|0|0|	1|1|1|1|1|1|1|	2110	3	0	0
PN005909	15	chr04:6998806|6998891|6998982|7000834|7000881|7006702|7006791|7006804|7006898|7007522|7007604|7007707|7007768|7007772|7007866|	0|0|0|0|0|0|0|0|0|0|0|0|0|0|0|	1|1|1|1|1|1|1|1|1|1|1|1|1|1|1|	1645	30	0	0
PN005913	22	chr04:7089011|7089051|7089138|7089227|7089241|7089267|7089300|7089343|7089622|7089808|7089850|7090159|7090348|7090578|7090587|7092291|7092409|7092426|7092541|7092604|7092654|7092709|	0|0|0|0|0|0|0|0|0|0|0|0|0|0|0|0|0|0|0|0|0|0|	1|1|1|1|1|1|1|1|1|1|1|1|1|1|1|1|1|1|1|1|1|1|	4478	45	0	0
PN005923	7	chr04:7247232|7247247|7247255|7247275|7247280|7247306|7247309|	0|0|0|0|0|0|0|	1|1|1|1|1|1|1|	1633	9	0	0
PN005940	4	chr04:7496357|7496444|7496495|7497361|	0|0|0|0|	1|1|1|1|	786	2	2.88948e-230	1.28849e-229
PN005949	7	chr04:7661603|7661732|7661911|7662007|7662644|7662756|7663164|	0|0|0|0|0|0|0|	1|1|1|1|1|1|1|	2006	7	0	0
PN006022	15	chr04:9015991|9019390|9019808|9019813|9019934|9020042|9020140|9020332|9020353|9020401|9020404|9020525|9020684|9020744|9020867|	1|1|1|1|1|1|1|1|1|1|1|0|0|0|0|	0|0|0|0|0|0|0|0|0|0|0|1|1|1|1|	2801	183	0	0
PN006023	48	chr04:9021397|9021451|9021555|9021558|9021663|9021672|9027853|9031785|9031905|9031943|9032285|9032321|9032758|9032789|9032824|9034604|9034679|9034964|9035156|9035439|9035626|9035668|9035831|9035934|9036127|9036341|9037368|9037404|9037534|9037651|9037725|9037871|9038407|9038433|9038464|9039020|9039386|9040184|9040186|9040286|9040734|9040735|9040776|9040953|9041084|9041201|9041248|9042069|	0|1|0|1|1|1|0|0|0|1|1|0|1|1|1|1|0|0|1|1|0|0|0|1|0|1|0|1|0|1|1|1|1|0|0|0|0|1|1|1|1|1|1|1|0|1|1|0|	1|0|1|0|0|0|1|1|1|0|0|1|0|0|0|0|1|1|0|0|1|1|1|0|1|0|1|0|1|0|0|0|0|1|1|1|1|0|0|0|0|0|0|0|1|0|0|1|	1585	19	0	0
PN006026	20	chr04:9092344|9098463|9098817|9098827|9098883|9109360|9111731|9111799|9113958|9113975|9113978|9114357|9120741|9130851|9130950|9131068|9131076|9131131|9131137|9131240|	1|1|1|1|1|0|0|1|1|0|0|1|1|0|1|0|0|0|0|1|	0|0|0|0|0|1|1|0|0|1|1|0|0|1|0|1|1|1|1|0|	1718	8	0	0
PN006041	8	chr04:9373778|9374109|9375025|9375112|9375346|9375358|9375393|9375744|	1|0|0|0|1|0|1|1|	0|1|1|1|0|1|0|0|	6786	30	0	0
PN006079	10	chr04:9837186|9837193|9837208|9837285|9837291|9837316|9837663|9838114|9838119|9838425|	0|0|0|0|0|0|0|0|1|0|	1|1|1|1|1|1|1|1|0|1|	6479	373	0	0
PN006088	10	chr04:10030349|10030401|10030489|10030589|10030597|10030604|10030927|10030928|10031043|10031266|	0|0|0|0|0|0|0|0|1|1|	1|1|1|1|1|1|1|1|0|0|	814	1	9.13287e-234	4.11796e-233
PN006154	23	chr04:11048405|11048553|11048631|11048652|11048658|11048696|11048698|11048946|11050239|11050248|11051183|11051397|11051685|11051705|11051744|11051789|11051819|11051958|11051972|11052097|11052155|11052354|11052461|	1|1|1|1|1|1|1|1|1|1|1|1|1|1|1|1|1|1|0|1|0|1|1|	0|0|0|0|0|0|0|0|0|0|0|0|0|0|0|0|0|0|1|0|1|0|0|	1642	32	0	0
PN006167	12	chr04:11266730|11294473|11296141|11298291|11298971|11300865|11302548|11302553|11302571|11302660|11302687|11302822|	1|1|1|1|1|1|1|1|1|1|1|1|	0|0|0|0|0|0|0|0|0|0|0|0|	6432	8	0	0
PN006175	6	chr04:11435438|11435440|11435451|11435750|11435831|11435849|	1|1|1|1|0|0|	0|0|0|0|1|1|	2285	116	0	0
PN006193	4	chr04:11807793|11814246|11821696|11821882|	1|1|1|1|	0|0|0|0|	2374	2	0	0
PN006196	3	chr04:11907216|11907384|11907395|	0|1|0|	1|0|1|	10295	26	0	0
PN006208	12	chr04:12294386|12294416|12294427|12294524|12294983|12294985|12295008|12295048|12295120|12295690|12296032|12296033|	0|0|0|1|1|0|1|1|1|1|1|1|	1|1|1|0|0|1|0|0|0|0|0|0|	9201	429	0	0
PN006242	7	chr04:13991864|13991885|14027472|14042136|14042260|14042349|14042374|	0|0|0|0|0|0|0|	1|1|1|1|1|1|1|	1159	8	0	0
PN006260	7	chr04:14395768|14395780|14395865|14396030|14405400|14415656|14415728|	0|0|0|0|1|0|1|	1|1|1|1|0|1|0|	2270	43	0	0
PN006262	8	chr04:14527791|14527808|14527863|14529078|14529499|14529643|14529676|14529928|	1|0|1|0|1|0|1|0|	0|1|0|1|0|1|0|1|	2506	8	0	0
PN006289	12	chr04:15246958|15247009|15247124|15247144|15247154|15247164|15248410|15248557|15248856|15248970|15249216|15249479|	1|1|1|1|1|1|1|1|1|1|1|1|	0|0|0|0|0|0|0|0|0|0|0|0|	3178	47	0	0
PN006339	11	chr04:16141739|16153060|16157496|16158217|16158528|16158894|16158920|16159484|16159510|16159524|16159638|	1|0|1|0|1|0|0|0|0|0|0|	0|1|0|1|0|1|1|1|1|1|1|	1659	10	0	0
PN006405	7	chr04:17115473|17116311|17116434|17116510|17116645|17116682|17116740|	0|0|0|0|1|0|1|	1|1|1|1|0|1|0|	884	0	2.17708e-260	1.05198e-259
PN006440	10	chr04:17636270|17642457|17654370|17655286|17655431|17655466|17655481|17655496|17655577|17655653|	0|0|1|0|1|0|0|0|1|1|	1|1|0|1|0|1|1|1|0|0|	1095	1	7.28773e-318	4.01728e-317
PN006458	18	chr04:17862378|17862396|17862400|17865211|17865434|17869325|17869629|17870973|17870975|17875945|17887819|17888049|17888444|17888456|17888513|17888660|17888675|17888737|	1|1|0|1|1|0|1|1|0|1|0|1|0|1|1|1|0|0|	0|0|1|0|0|1|0|0|1|0|1|0|1|0|0|0|1|1|	6138	6	0	0
PN006465	17	chr04:18037979|18038108|18038187|18038203|18038398|18038519|18038734|18038820|18038851|18039062|18039378|18042367|18042391|18042442|18042535|18044546|18050735|	0|0|0|0|0|0|0|0|0|0|0|0|0|0|0|0|0|	1|1|1|1|1|1|1|1|1|1|1|1|1|1|1|1|1|	1282	0	0	0
PN006466	3	chr04:18078518|18078578|18078730|	0|0|0|	1|1|1|	1129	1	0	0
PN006468	5	chr04:18084883|18084892|18084895|18085072|18085196|	0|0|0|0|0|	1|1|1|1|1|	1069	4	2.63876e-308	1.42229e-307
PN006471	4	chr04:18112805|18112818|18112913|18116339|	0|0|0|0|	1|1|1|1|	8337	373	0	0
PN006501	5	chr04:18266916|18267009|18270830|18274482|18274510|	0|0|0|0|0|	1|1|1|1|1|	1283	1	0	0
PN006505	8	chr04:18337934|18338007|18338522|18338806|18338827|18338879|18338928|18339121|	0|1|1|0|1|0|1|1|	1|0|0|1|0|1|0|0|	7094	10	0	0
PN006508	9	chr04:18451622|18453875|18457726|18458584|18458707|18458772|18458792|18458794|18458847|	1|0|1|1|1|1|0|0|0|	0|1|0|0|0|0|1|1|1|	2509	634	0	0
PN006516	7	chr04:18592827|18593000|18593070|18593136|18596868|18597092|18597264|	0|0|0|1|1|0|0|	1|1|1|0|0|1|1|	4076	197	0	0
PN006523	7	chr04:18646222|18646240|18660689|18660739|18662630|18663599|18663641|	0|1|0|0|0|1|1|	1|0|1|1|1|0|0|	2781	163	0	0
PN006528	3	chr04:18701658|18701744|18705106|	0|0|0|	1|1|1|	5691	11	0	0
PN006540	42	chr04:18864485|18864500|18864551|18864581|18864588|18864645|18864689|18864774|18864775|18866022|18866169|18868707|18868742|18872322|18872477|18872561|18872567|18872609|18872976|18873265|18873308|18873488|18873645|18873861|18873989|18874037|18874051|18874298|18874529|18874784|18874799|18874841|18874929|18874943|18875135|18876580|18876625|18879312|18879361|18879575|18879576|18879585|	1|1|1|1|1|0|1|0|1|1|1|1|1|1|1|1|1|1|1|1|1|1|1|1|1|1|1|0|1|1|1|1|1|1|1|1|1|1|1|1|1|1|	0|0|0|0|0|1|0|1|0|0|0|0|0|0|0|0|0|0|0|0|0|0|0|0|0|0|0|1|0|0|0|0|0|0|0|0|0|0|0|0|0|0|	1444	2	0	0
PN006543	8	chr04:18894176|18894254|18894315|18896543|18896567|18898230|18898815|18899132|	1|0|1|0|0|1|0|1|	0|1|0|1|1|0|1|0|	1550	4	0	0
PN006554	12	chr04:19031007|19031124|19031379|19031871|19031943|19031965|19031974|19031987|19032011|19032019|19032021|19032166|	0|0|0|1|0|0|1|0|1|1|1|0|	1|1|1|0|1|1|0|1|0|0|0|1|	5245	54	0	0
PN006696	24	chr04:20420280|20421023|20421100|20423246|20423333|20423461|20423479|20423547|20423588|20423768|20423807|20423812|20423828|20423855|20423960|20424042|20424043|20424045|20424052|20424194|20424229|20424252|20424256|20424324|	1|1|1|1|1|1|1|1|1|1|1|1|0|1|1|1|1|1|0|0|0|1|1|1|	0|0|0|0|0|0|0|0|0|0|0|0|1|0|0|0|0|0|1|1|1|0|0|0|	1615	29	0	0
PN006699	5	chr04:20453126|20453220|20454408|20454503|20456851|	0|0|0|1|0|	1|1|1|0|1|	3494	144	0	0
PN006700	15	chr04:20458713|20458738|20458754|20458895|20458897|20458958|20459504|20460107|20462782|20467785|20467868|20467903|20470268|20470288|20470328|	0|0|1|0|0|1|1|0|0|0|0|0|1|1|1|	1|1|0|1|1|0|0|1|1|1|1|1|0|0|0|	1309	4	0	0
PN006701	15	chr04:20481593|20481662|20481671|20481681|20481743|20481799|20481843|20482086|20482197|20482202|20482323|20482336|20482343|20482368|20482437|	1|0|0|0|0|1|0|1|1|1|1|1|1|1|1|	0|1|1|1|1|0|1|0|0|0|0|0|0|0|0|	7642	14	0	0
PN006716	9	chr04:20600249|20600266|20600390|20600602|20607007|20607240|20607718|20607720|20608058|	0|0|1|0|0|0|0|0|0|	1|1|0|1|1|1|1|1|1|	3020	56	0	0
PN006717	9	chr04:20611239|20611279|20618109|20621477|20621483|20621965|20624466|20624608|20625266|	1|0|1|0|0|1|0|1|0|	0|1|0|1|1|0|1|0|1|	2858	3	0	0
PN006723	6	chr04:20686148|20686222|20688487|20688504|20688547|20688553|	1|1|1|1|1|1|	0|0|0|0|0|0|	1829	3	0	0
PN006739	3	chr04:20823914|20824365|20824422|	1|1|1|	0|0|0|	1034	3	3.88223e-303	2.06913e-302
PN006752	8	chr04:20937289|20937330|20937742|20938579|20938598|20938652|20938814|20939054|	0|0|1|0|0|0|0|0|	1|1|0|1|1|1|1|1|	1184	6	0	0
PN006753	27	chr04:20941270|20941289|20941311|20941319|20941338|20941375|20941446|20941447|20941452|20941460|20941555|20944452|20944514|20944546|20947513|20947982|20949666|20950303|20950321|20950356|20950432|20950441|20950465|20950468|20950476|20950495|20950530|	0|0|0|1|0|0|0|0|0|0|0|0|0|0|0|0|1|0|1|0|0|0|0|0|0|0|0|	1|1|1|0|1|1|1|1|1|1|1|1|1|1|1|1|0|1|0|1|1|1|1|1|1|1|1|	4756	354	0	0
PN006755	31	chr04:20968544|20968723|20968856|20968890|20969261|20969357|20969789|20969804|20969812|20969819|20969869|20970362|20970467|20970840|20970948|20970955|20971027|20971134|20971405|20971575|20980284|20980418|20980531|20980532|20980819|20984347|20990151|20990205|20990287|20990393|20990404|	0|0|0|0|0|0|0|0|0|0|1|0|0|0|0|0|0|0|0|1|0|0|0|0|1|0|0|0|0|0|0|	1|1|1|1|1|1|1|1|1|1|0|1|1|1|1|1|1|1|1|0|1|1|1|1|0|1|1|1|1|1|1|	11227	81	0	0
PN006773	10	chr04:21145789|21145790|21145799|21145918|21146122|21146335|21146612|21146648|21146702|21146743|	0|1|0|0|0|0|0|0|0|0|	1|0|1|1|1|1|1|1|1|1|	1117	158	8.71689e-263	4.23043e-262
PN006774	9	chr04:21164967|21166269|21166590|21166887|21166930|21166965|21167193|21168025|21168195|	1|0|0|1|1|0|0|1|0|	0|1|1|0|0|1|1|0|1|	892	18	1.64727e-247	7.70861e-247
PN006821	4	chr04:21596392|21597033|21598684|21611531|	1|1|1|1|	0|0|0|0|	1221	0	0	0
PN006838	4	chr04:21769916|21770265|21774405|21774408|	1|1|1|1|	0|0|0|0|	867	0	6.11731e-259	2.94952e-258
PN006846	15	chr04:21831219|21831473|21831585|21832412|21832566|21832613|21832673|21836635|21836664|21836802|21837311|21838183|21838207|21838346|21838373|	1|1|1|1|1|1|1|1|1|1|1|1|1|1|1|	0|0|0|0|0|0|0|0|0|0|0|0|0|0|0|	5908	68	0	0
PN006855	8	chr04:21901860|21902719|21902723|21902935|21902963|21908117|21909110|21909414|	1|1|1|1|1|1|1|1|	0|0|0|0|0|0|0|0|	1232	1	0	0
PN006859	17	chr04:21953879|21953897|21960584|21961744|21961909|21962631|21962921|21962922|21962931|21962968|21962976|21962998|21963040|21963076|21963101|21963145|21963160|	1|1|1|1|1|1|1|1|1|1|1|1|1|1|1|1|1|	0|0|0|0|0|0|0|0|0|0|0|0|0|0|0|0|0|	1159	52	1.7179e-293	8.9768e-293
PN006860	3	chr04:21967178|21968401|21969815|	1|1|1|	0|0|0|	4540	4	0	0
PN006864	11	chr04:21995925|21996104|21996535|21996791|21997020|21997215|21997520|21997583|21997638|21997823|21997826|	1|1|1|1|1|1|1|1|1|1|1|	0|0|0|0|0|0|0|0|0|0|0|	1599	2	0	0
PN006865	9	chr04:22011522|22011623|22012082|22012224|22014654|22015588|22015667|22015794|22016099|	1|1|1|1|1|1|1|1|1|	0|0|0|0|0|0|0|0|0|	8578	15	0	0
PN006868	7	chr04:22028934|22028935|22028998|22029003|22029385|22030882|22031042|	1|1|1|1|1|1|1|	0|0|0|0|0|0|0|	16260	208	0	0
PN006869	18	chr04:22041199|22041228|22041571|22041835|22042228|22042239|22042260|22042263|22042308|22042699|22043742|22044083|22044483|22045884|22046527|22047827|22048459|22048460|	1|1|1|1|1|1|1|1|1|1|1|1|1|1|1|1|1|1|	0|0|0|0|0|0|0|0|0|0|0|0|0|0|0|0|0|0|	2024	4	0	0
PN006870	16	chr04:22050332|22050334|22050359|22050405|22050432|22050450|22050460|22050486|22050527|22050531|22050532|22050566|22052098|22053266|22053568|22055503|	1|1|1|1|1|1|1|1|1|1|1|1|1|1|1|1|	0|0|0|0|0|0|0|0|0|0|0|0|0|0|0|0|	8172	22	0	0
PN006871	11	chr04:22060359|22061262|22061272|22066333|22066417|22066465|22066476|22066485|22066498|22066504|22066529|	1|1|1|1|1|1|1|1|1|1|1|	0|0|0|0|0|0|0|0|0|0|0|	1189	2	0	0
PN006880	5	chr04:22110046|22110112|22112819|22112889|22113227|	1|1|1|1|1|	0|0|0|0|0|	2024	5	0	0
PN006881	13	chr04:22116075|22116081|22116159|22116180|22116202|22116304|22116311|22116320|22116583|22116704|22117450|22118038|22118755|	1|1|1|1|1|1|1|1|1|1|1|1|1|	0|0|0|0|0|0|0|0|0|0|0|0|0|	3510	13	0	0
PN006882	6	chr04:22121817|22121892|22123199|22124983|22125915|22125988|	1|1|1|1|1|1|	0|0|0|0|0|0|	2087	8	0	0
PN006891	21	chr04:22213927|22213978|22214020|22214026|22214052|22214238|22215551|22215715|22215871|22216099|22219072|22219079|22219080|22219081|22219094|22219107|22219125|22219159|22219164|22219267|22219329|	1|1|1|1|1|1|1|1|1|1|1|1|1|1|1|1|1|1|1|1|1|	0|0|0|0|0|0|0|0|0|0|0|0|0|0|0|0|0|0|0|0|0|	3115	8	0	0
PN006897	32	chr04:22241741|22241770|22241771|22241827|22241881|22241924|22241945|22241978|22242011|22244002|22244029|22244086|22244089|22244512|22244701|22244729|22246394|22246415|22246536|22246586|22246634|22246758|22246962|22246964|22246996|22247069|22247104|22247145|22247161|22247333|22247413|22249519|	1|1|1|1|1|1|1|1|1|1|1|1|1|1|1|1|1|1|1|1|1|1|1|1|1|1|1|1|1|1|1|1|	0|0|0|0|0|0|0|0|0|0|0|0|0|0|0|0|0|0|0|0|0|0|0|0|0|0|0|0|0|0|0|0|	1416	101	6.6106e-321	3.67437e-320
PN007212	12	chr05:90800|92130|92855|93537|107483|110145|113028|113141|113162|113225|113263|113360|	0|0|0|0|0|0|0|0|0|0|0|0|	1|1|1|1|1|1|1|1|1|1|1|1|	1691	4	0	0
PN007227	10	chr05:234306|234597|234632|236955|237251|239392|239650|239994|241558|241634|	0|0|0|0|0|0|0|1|0|1|	1|1|1|1|1|1|1|0|1|0|	6048	8	0	0
PN007237	9	chr05:343947|344140|344385|347527|348695|348776|348858|348862|349012|	1|1|1|0|1|1|1|1|1|	0|0|0|1|0|0|0|0|0|	1387	1	0	0
PN007238	9	chr05:349631|349641|349898|349921|350465|350494|351751|352050|352561|	1|1|1|1|1|1|0|0|1|	0|0|0|0|0|0|1|1|0|	36008	18	0	0
PN007245	6	chr05:384774|385021|385058|385660|385816|386008|	1|1|1|0|0|0|	0|0|0|1|1|1|	4222	6	0	0
PN007248	8	chr05:398417|398464|398689|398918|399463|401969|402493|402921|	1|1|1|0|1|0|0|0|	0|0|0|1|0|1|1|1|	1266	3	0	0
PN007254	6	chr05:452383|452500|452516|452671|454373|454542|	0|1|1|1|0|1|	1|0|0|0|1|0|	1836	2	0	0
PN007257	8	chr05:466677|467962|467983|469688|469705|469973|470085|470171|	0|0|0|0|0|1|1|0|	1|1|1|1|1|0|0|1|	5731	37	0	0
PN007265	37	chr05:535355|536848|536926|537126|538531|538663|538969|538984|539049|539053|539133|539153|539458|543160|543170|543211|543366|543378|543445|543667|543872|543875|543894|543940|544038|544212|544253|544254|544260|544266|544268|544364|544366|544418|544475|544608|544643|	0|0|0|0|0|0|0|0|0|0|0|0|0|0|0|0|0|0|0|0|0|0|0|0|0|0|0|0|0|0|0|0|0|0|0|0|0|	1|1|1|1|1|1|1|1|1|1|1|1|1|1|1|1|1|1|1|1|1|1|1|1|1|1|1|1|1|1|1|1|1|1|1|1|1|	9080	719	0	0
PN007267	39	chr05:566874|566878|566879|566881|566883|566916|566990|567106|567123|567164|567184|567185|567194|567254|567348|567350|567357|567381|567475|567481|567501|567514|567515|567721|567834|567836|567841|568036|568054|568214|568231|568608|568614|568621|568633|568657|568800|568838|568882|	0|0|0|0|0|0|0|0|0|0|0|0|0|0|0|0|0|0|0|0|0|0|0|0|0|0|0|0|0|0|0|0|0|0|0|0|0|0|0|	1|1|1|1|1|1|1|1|1|1|1|1|1|1|1|1|1|1|1|1|1|1|1|1|1|1|1|1|1|1|1|1|1|1|1|1|1|1|1|	50276	2770	0	0
PN007268	17	chr05:568608|568614|568621|568633|568657|568800|568838|568882|568909|568948|568973|569024|569047|569065|569072|569074|569134|	0|0|0|0|0|0|0|0|0|0|0|0|0|0|0|0|0|	1|1|1|1|1|1|1|1|1|1|1|1|1|1|1|1|1|	13186	1751	0	0
PN007269	8	chr05:585514|598380|598494|605966|605990|607583|607792|607939|	1|0|0|0|0|0|0|0|	0|1|1|1|1|1|1|1|	1679	57	0	0
PN007283	36	chr05:653698|655006|655577|655647|655976|656303|656696|657186|657860|657945|658020|658076|658097|658101|658121|658482|658753|658788|658817|658850|658951|658982|659011|659015|659086|659110|659115|659358|659457|659525|660175|660183|660301|663034|663222|663349|	1|0|0|1|1|1|0|1|1|1|1|1|1|1|1|0|1|1|1|1|1|1|1|1|1|1|1|0|1|1|1|1|1|0|0|0|	0|1|1|0|0|0|1|0|0|0|0|0|0|0|0|1|0|0|0|0|0|0|0|0|0|0|0|1|0|0|0|0|0|1|1|1|	55948	719	0	0
PN007287	7	chr05:663739|664636|680957|681271|681310|683789|684291|	0|0|0|0|0|1|1|	1|1|1|1|1|0|0|	1415	3	0	0
PN007300	8	chr05:741573|741898|741923|742420|742794|742845|743385|745232|	1|0|0|1|0|1|1|1|	0|1|1|0|1|0|0|0|	6968	7	0	0
PN007301	11	chr05:751900|752476|752487|752491|752556|752603|752609|752680|752780|752800|752846|	0|1|1|0|1|0|1|1|0|1|1|	1|0|0|1|0|1|0|0|1|0|0|	845	6	6.86035e-236	3.11539e-235
PN007304	16	chr05:770133|770171|770205|770207|770208|770214|770241|770465|770492|770503|770701|771311|774236|774404|774991|775024|	1|1|1|1|1|0|1|0|1|1|1|1|1|1|0|1|	0|0|0|0|0|1|0|1|0|0|0|0|0|0|1|0|	2342	113	0	0
PN007311	17	chr05:825022|825030|825066|825083|825098|825108|825122|825164|825206|825249|825297|825302|829823|830246|830733|832466|832481|	0|1|0|1|0|0|1|0|1|1|0|1|0|0|0|0|0|	1|0|1|0|1|1|0|1|0|0|1|0|1|1|1|1|1|	4287	11	0	0
PN007314	21	chr05:851233|851239|851336|851349|851483|851511|851550|851566|851586|851658|851689|851734|851736|851739|851788|851821|851828|851862|851912|856482|856694|	0|0|0|0|0|0|0|0|0|0|0|0|0|0|0|0|0|0|0|1|0|	1|1|1|1|1|1|1|1|1|1|1|1|1|1|1|1|1|1|1|0|1|	6699	11	0	0
PN007315	9	chr05:855604|855681|855834|855858|855927|856251|856282|856288|856482|	0|0|0|0|0|0|0|0|1|	1|1|1|1|1|1|1|1|0|	1896	2	0	0
PN007321	16	chr05:924723|926140|932735|933120|934713|934900|935044|935136|935197|936153|936873|937236|937440|937466|937477|937620|	1|1|1|1|1|1|1|1|0|1|1|1|1|1|1|1|	0|0|0|0|0|0|0|0|1|0|0|0|0|0|0|0|	2358	5	0	0
PN007322	9	chr05:938897|938902|938931|939190|939298|939319|939346|941200|941234|	1|0|1|1|0|1|1|0|1|	0|1|0|0|1|0|0|1|0|	4978	21	0	0
PN007332	8	chr05:1028332|1028398|1028927|1029052|1029166|1029338|1029433|1029454|	1|1|1|1|1|1|1|1|	0|0|0|0|0|0|0|0|	1000	2	1.54071e-289	7.95746e-289
PN007336	11	chr05:1066411|1068428|1069698|1069706|1069751|1069772|1069773|1069776|1069919|1070158|1070187|	1|0|0|1|0|0|0|0|0|0|0|	0|1|1|0|1|1|1|1|1|1|1|	10391	46	0	0
PN007337	34	chr05:1070619|1070664|1070723|1070870|1070879|1070932|1070934|1070976|1070997|1071006|1071220|1071365|1071411|1071499|1071797|1071818|1071819|1071996|1072000|1072218|1072359|1072422|1073070|1073108|1073134|1073252|1073253|1073287|1073355|1073405|1073471|1073484|1073546|1073680|	0|0|0|0|0|0|0|1|0|1|0|0|0|0|1|0|0|1|0|0|1|0|1|1|1|1|1|1|1|1|1|1|0|0|	1|1|1|1|1|1|1|0|1|0|1|1|1|1|0|1|1|0|1|1|0|1|0|0|0|0|0|0|0|0|0|0|1|1|	2354	112	0	0
PN007344	19	chr05:1116657|1116702|1116713|1116803|1116810|1116813|1116817|1116818|1116819|1116864|1116870|1116888|1116925|1119895|1119964|1120121|1120148|1120836|1120880|	0|0|0|0|0|0|1|1|0|0|0|0|0|0|0|0|0|0|1|	1|1|1|1|1|1|0|0|1|1|1|1|1|1|1|1|1|1|0|	2965	70	0	0
PN007353	9	chr05:1195124|1200431|1200693|1200696|1201035|1201376|1201586|1201655|1201718|	1|0|0|0|1|0|0|1|0|	0|1|1|1|0|1|1|0|1|	4519	31	0	0
PN007360	8	chr05:1251812|1251816|1251905|1252040|1252089|1252881|1254613|1254770|	0|0|0|0|0|0|0|1|	1|1|1|1|1|1|1|0|	1011	34	1.54975e-263	7.5431e-263
PN007364	12	chr05:1277542|1277572|1277579|1279822|1282096|1283534|1286894|1286987|1287011|1300779|1300800|1300833|	1|0|0|0|1|0|0|1|0|0|0|0|	0|1|1|1|0|1|1|0|1|1|1|1|	1314	1	0	0
PN007367	8	chr05:1306455|1306831|1307027|1307046|1307048|1307090|1307103|1307138|	1|1|1|0|1|0|0|1|	0|0|0|1|0|1|1|0|	17516	356	0	0
PN007370	5	chr05:1359319|1359353|1359471|1360538|1360577|	0|0|0|0|0|	1|1|1|1|1|	1050	25	6.80695e-278	3.4385e-277
PN007373	3	chr05:1386020|1387509|1387558|	0|0|0|	1|1|1|	2575	6	0	0
PN007375	24	chr05:1391717|1391794|1391804|1392007|1392097|1392430|1392603|1392776|1393212|1393243|1393321|1393389|1393769|1393843|1397497|1397624|1398057|1399327|1399500|1400848|1407935|1409120|1409282|1409395|	0|0|0|0|0|0|0|0|0|0|0|0|0|0|0|0|0|0|0|0|0|0|0|0|	1|1|1|1|1|1|1|1|1|1|1|1|1|1|1|1|1|1|1|1|1|1|1|1|	1090	4	1.44797e-301	7.68969e-301
PN007377	8	chr05:1422547|1422559|1428913|1429482|1429500|1429571|1429672|1429724|	0|0|1|1|1|1|0|0|	1|1|0|0|0|0|1|1|	1593	6	0	0
PN007383	17	chr05:1452644|1452748|1452893|1452896|1452953|1452958|1453090|1453262|1455380|1455416|1455803|1460885|1461986|1462084|1462086|1462219|1462342|	0|0|0|0|0|0|1|0|0|0|0|0|0|0|0|0|0|	1|1|1|1|1|1|0|1|1|1|1|1|1|1|1|1|1|	1107	7	2.62297e-304	1.40358e-303
PN007384	13	chr05:1472564|1472580|1472808|1472890|1473028|1473097|1473103|1475537|1475579|1475724|1476792|1477006|1477260|	0|0|0|0|0|0|0|0|1|0|0|0|0|	1|1|1|1|1|1|1|1|0|1|1|1|1|	3166	7	0	0
PN007390	10	chr05:1518606|1518654|1518680|1518782|1518896|1521045|1524526|1524654|1524687|1526458|	0|1|1|0|0|0|0|1|0|0|	1|0|0|1|1|1|1|0|1|1|	882	4	1.85359e-248	8.70465e-248
PN007392	5	chr05:1543890|1544716|1547234|1547712|1548958|	0|1|1|0|0|	1|0|0|1|1|	1423	205	3.01894e-301	1.60008e-300
PN007394	3	chr05:1571256|1572009|1574917|	0|0|0|	1|1|1|	6243	12	0	0
PN007395	5	chr05:1582681|1582756|1583453|1584292|1584335|	0|0|0|1|0|	1|1|1|0|1|	2616	6	0	0
PN007491	4	chr05:2416636|2416890|2417332|2417588|	1|0|1|1|	0|1|0|0|	2669	349	0	0
PN007503	52	chr05:2572960|2573299|2573490|2573827|2581170|2581628|2584875|2589446|2589447|2589537|2589564|2589634|2590306|2590372|2590602|2590934|2590935|2591021|2591100|2591660|2591894|2591924|2591926|2592056|2592446|2592514|2597818|2598251|2598478|2598637|2598760|2598934|2598988|2599365|2599425|2599484|2599514|2599523|2600843|2601044|2601128|2601259|2601342|2603590|2603646|2603706|2603906|2604042|2604097|2…	0|1|0|1|1|0|0|1|0|0|1|1|1|1|1|1|1|1|1|1|1|1|1|1|0|1|0|0|0|0|1|0|0|1|0|0|0|0|0|0|0|0|0|0|0|0|0|0|0|0|0|1|	1|0|1|0|0|1|1|0|1|1|0|0|0|0|0|0|0|0|0|0|0|0|0|0|1|0|1|1|1|1|0|1|1|0|1|1|1|1|1|1|1|1|1|1|1|1|1|1|1|1|1|0|	9098	58	0	0
PN007504	12	chr05:2610466|2610559|2610561|2610583|2612422|2612424|2612596|2612676|2612703|2613663|2614678|2618449|	0|1|0|0|0|0|0|0|1|1|1|0|	1|0|1|1|1|1|1|1|0|0|0|1|	3711	7	0	0
PN007521	19	chr05:2721201|2723258|2723448|2723462|2723478|2723485|2723500|2725756|2725872|2728236|2728256|2728919|2728945|2728952|2728971|2729013|2732560|2733182|2733402|	0|0|0|0|0|0|0|0|0|0|1|0|0|0|0|0|0|0|1|	1|1|1|1|1|1|1|1|1|1|0|1|1|1|1|1|1|1|0|	9489	8	0	0
PN007522	7	chr05:2736373|2736487|2736534|2736753|2736961|2737038|2738857|	1|0|0|0|0|0|1|	0|1|1|1|1|1|0|	1101	41	2.53025e-281	1.28642e-280
PN007524	10	chr05:2751446|2751463|2752619|2752883|2753072|2753514|2753682|2753698|2753704|2753770|	1|1|1|1|0|1|1|1|1|0|	0|0|0|0|1|0|0|0|0|1|	120395	126	0	0
PN007527	13	chr05:2776614|2776786|2776810|2776913|2777774|2780010|2781322|2784027|2784374|2784383|2784922|2784957|2785027|	1|1|0|1|0|0|0|1|0|0|0|1|0|	0|0|1|0|1|1|1|0|1|1|1|0|1|	5239	8	0	0
PN007530	19	chr05:2817813|2817870|2833250|2833271|2833906|2833910|2833972|2833983|2834029|2834162|2834172|2834192|2834208|2834225|2834239|2834281|2834292|2834309|2834345|	0|0|1|1|1|1|1|1|1|0|0|0|0|0|0|0|0|1|0|	1|1|0|0|0|0|0|0|0|1|1|1|1|1|1|1|1|0|1|	2628	12	0	0
PN007531	10	chr05:2834665|2834684|2834863|2834951|2834991|2836257|2842376|2846268|2846286|2846292|	1|1|1|0|0|1|0|0|1|0|	0|0|0|1|1|0|1|1|0|1|	987	25	1.0905e-267	5.36647e-267
PN007547	6	chr05:2953658|2953910|2954819|2959146|2959235|2959266|	0|0|1|0|1|0|	1|1|0|1|0|1|	778	0	9.18024e-230	4.08551e-229
PN007571	4	chr05:3154147|3154298|3154328|3154347|	0|0|1|1|	1|1|0|0|	3054	4	0	0
PN007587	23	chr05:3281391|3281575|3281629|3281775|3281813|3281883|3282176|3282806|3283095|3283510|3283521|3283712|3283793|3283796|3283968|3284129|3284135|3284186|3284191|3284247|3284357|3284432|3284895|	1|1|0|1|1|1|0|1|1|1|1|1|1|1|0|1|1|1|1|0|1|1|0|	0|0|1|0|0|0|1|0|0|0|0|0|0|0|1|0|0|0|0|1|0|0|1|	1133	30	1.30861e-300	6.92205e-300
PN007588	13	chr05:3297147|3297237|3297241|3297298|3297307|3297383|3297428|3297473|3297542|3297589|3297658|3298364|3300358|	1|1|1|1|1|1|1|1|1|1|1|1|1|	0|0|0|0|0|0|0|0|0|0|0|0|0|	1806	38	0	0
PN007593	13	chr05:3337177|3337181|3337207|3337245|3337265|3337548|3337549|3337718|3337785|3338159|3338176|3338265|3338367|	1|1|0|1|1|1|1|1|1|1|1|0|1|	0|0|1|0|0|0|0|0|0|0|0|1|0|	20618	25	0	0
PN007599	3	chr05:3374288|3374998|3375002|	0|0|1|	1|1|0|	852	0	9.139e-256	4.37172e-255
PN007600	7	chr05:3379435|3380765|3380769|3388274|3388336|3388350|3388534|	1|1|0|0|0|0|0|	0|0|1|1|1|1|1|	1773	204	0	0
PN007603	3	chr05:3394991|3395041|3398637|	1|0|0|	0|1|1|	1982	4	0	0
PN007608	14	chr05:3428989|3429016|3429024|3429178|3429246|3429277|3429617|3430202|3437305|3437334|3441861|3441920|3444721|3447308|	0|0|1|0|0|0|1|0|0|0|0|1|0|1|	1|1|0|1|1|1|0|1|1|1|1|0|1|0|	843	5	7.0512e-235	3.19229e-234
PN007613	14	chr05:3491848|3491910|3491953|3494347|3494852|3495537|3504148|3504163|3510080|3510107|3510904|3511258|3511332|3511346|	0|0|0|0|1|0|0|1|1|0|0|0|1|0|	1|1|1|1|0|1|1|0|0|1|1|1|0|1|	1130	18	0	0
PN007633	9	chr05:3681278|3681313|3681323|3681389|3681442|3681820|3681873|3681909|3681911|	1|0|0|0|0|0|1|0|0|	0|1|1|1|1|1|0|1|1|	2748	2	0	0
PN007635	8	chr05:3697205|3697305|3698485|3698494|3704636|3704762|3704867|3705007|	0|0|1|1|0|0|0|1|	1|1|0|0|1|1|1|0|	1597	3	0	0
PN007636	4	chr05:3706628|3707565|3710136|3715584|	1|0|1|1|	0|1|0|0|	1278	3	0	0
PN007643	10	chr05:3760994|3761057|3761087|3761106|3761187|3761253|3762937|3763006|3763133|3763135|	0|0|0|0|1|0|1|1|1|1|	1|1|1|1|0|1|0|0|0|0|	3580	360	0	0
PN007650	15	chr05:3825840|3825866|3825884|3826066|3826078|3826080|3826139|3828342|3828378|3828399|3828400|3828555|3828597|3828609|3828955|	1|0|1|1|1|1|1|1|1|1|1|1|1|1|1|	0|1|0|0|0|0|0|0|0|0|0|0|0|0|0|	31638	418	0	0
PN007653	25	chr05:3846332|3847847|3847899|3851320|3851377|3852309|3852312|3852378|3852417|3852438|3852450|3852675|3852686|3852725|3852779|3853011|3853019|3853096|3856521|3856530|3856570|3856838|3856908|3856911|3861693|	1|0|0|0|0|0|0|0|0|0|0|0|0|0|0|0|0|0|0|0|0|0|0|0|0|	0|1|1|1|1|1|1|1|1|1|1|1|1|1|1|1|1|1|1|1|1|1|1|1|1|	1366	54	0	0
PN007654	9	chr05:3887886|3887940|3888018|3890843|3891786|3892536|3892666|3893945|3894111|	1|0|0|1|0|0|0|0|0|	0|1|1|0|1|1|1|1|1|	3438	7	0	0
PN007656	6	chr05:3912236|3912317|3914299|3914833|3914933|3915104|	1|0|0|1|0|0|	0|1|1|0|1|1|	1067	63	4.53217e-269	2.24024e-268
PN007658	46	chr05:3934960|3936312|3936520|3938740|3940883|3941323|3941376|3948689|3948743|3960830|3961959|3962297|3962300|3962306|3962309|3962324|3962342|3962412|3962838|3963335|3963499|3963780|3964111|3964806|3964971|3965404|3965542|3965568|3965622|3966109|3966240|3966308|3966309|3966310|3966312|3966612|3966625|3967140|3967339|3967944|3968148|3968265|3968387|3968540|3968574|3968703|	0|1|0|1|0|1|1|1|1|0|1|1|1|1|1|1|1|0|0|0|1|1|0|0|0|0|0|1|0|0|1|1|1|1|1|0|0|0|0|0|1|1|1|1|1|0|	1|0|1|0|1|0|0|0|0|1|0|0|0|0|0|0|0|1|1|1|0|0|1|1|1|1|1|0|1|1|0|0|0|0|0|1|1|1|1|1|0|0|0|0|0|1|	2037	73	0	0
PN007674	14	chr05:4099593|4099870|4101928|4103228|4103249|4103253|4103276|4103329|4103579|4103652|4105445|4105550|4105602|4105922|	0|0|0|0|0|0|0|0|0|0|0|0|0|0|	1|1|1|1|1|1|1|1|1|1|1|1|1|1|	2168	134	0	0
PN007679	12	chr05:4137572|4137628|4137638|4141806|4142484|4142516|4142521|4142525|4142830|4142868|4143010|4143357|	0|0|0|1|0|0|0|0|0|0|0|0|	1|1|1|0|1|1|1|1|1|1|1|1|	5219	547	0	0
PN007681	14	chr05:4155479|4155573|4155609|4155798|4156836|4156926|4157211|4163039|4163112|4163409|4163539|4163601|4163693|4163704|	0|0|1|1|1|1|1|0|1|0|1|0|0|1|	1|1|0|0|0|0|0|1|0|1|0|1|1|0|	2277	509	0	0
PN007683	11	chr05:4169161|4169175|4169209|4169260|4169310|4169568|4171337|4172229|4173184|4173229|4173304|	0|0|0|0|0|0|0|0|0|0|0|	1|1|1|1|1|1|1|1|1|1|1|	1331	169	2.94458e-254	1.40154e-253
PN007686	14	chr05:4199213|4199246|4199287|4199464|4199478|4199525|4199675|4199852|4199874|4199933|4199945|4199993|4200033|4200269|	0|0|0|0|0|0|0|0|0|0|0|0|0|0|	1|1|1|1|1|1|1|1|1|1|1|1|1|1|	115997	1917	0	0
PN007690	35	chr05:4215296|4215480|4215488|4216794|4217866|4217867|4217885|4218164|4218692|4221367|4221400|4221415|4221426|4221866|4221872|4221905|4221911|4221929|4222253|4222270|4222599|4222695|4222701|4222958|4222974|4223765|4223768|4223776|4224300|4224639|4224684|4225077|4225119|4225134|4225159|	0|0|1|0|0|0|0|0|0|1|1|1|0|0|0|0|0|0|1|1|1|0|1|1|0|1|1|1|0|0|0|0|1|0|0|	1|1|0|1|1|1|1|1|1|0|0|0|1|1|1|1|1|1|0|0|0|1|0|0|1|0|0|0|1|1|1|1|0|1|1|	1388	199	3.08216e-254	1.46545e-253
PN007702	13	chr05:4319571|4319624|4319686|4319821|4320014|4320253|4320293|4320425|4320498|4320514|4320550|4320775|4321080|	1|0|0|0|0|0|0|0|0|0|0|0|1|	0|1|1|1|1|1|1|1|1|1|1|1|0|	1146	98	1.42293e-237	6.48823e-237
PN007703	3	chr05:4323117|4323406|4323409|	0|0|1|	1|1|0|	5237	238	0	0
PN007709	9	chr05:4352326|4352336|4361660|4380553|4382009|4382258|4382639|4382848|4383046|	0|1|1|1|1|0|1|1|0|	1|0|0|0|0|1|0|0|1|	1235	31	0	0
PN007713	8	chr05:4412529|4412655|4413018|4413204|4414026|4416516|4420907|4423350|	1|0|1|1|0|1|0|0|	0|1|0|0|1|0|1|1|	1695	0	0	0
PN007715	3	chr05:4429448|4430527|4430559|	0|0|0|	1|1|1|	9470	580	0	0
PN007723	17	chr05:4504078|4504154|4504165|4504252|4504343|4504358|4505048|4505220|4505449|4505611|4505824|4510323|4510348|4511776|4511801|4511855|4511974|	1|1|1|1|0|0|0|0|1|1|0|0|0|0|0|0|1|	0|0|0|0|1|1|1|1|0|0|1|1|1|1|1|1|0|	3804	147	0	0
PN007738	3	chr05:4690117|4690196|4690289|	0|0|0|	1|1|1|	1886	343	2.85255e-298	1.50531e-297
PN007739	7	chr05:4697226|4697260|4697320|4699627|4700150|4701070|4701324|	0|0|0|0|0|0|1|	1|1|1|1|1|1|0|	1798	235	0	0
PN007744	10	chr05:4746103|4746136|4746210|4746241|4746271|4750519|4750592|4752139|4752407|4752521|	0|0|0|0|0|0|0|0|0|0|	1|1|1|1|1|1|1|1|1|1|	2452	313	0	0
PN007745	6	chr05:4756043|4756046|4756661|4756689|4757632|4757845|	0|0|1|1|1|1|	1|1|0|0|0|0|	1239	76	3.4923e-288	1.79952e-287
PN007754	14	chr05:4881638|4881694|4882078|4882281|4890402|4890447|4900414|4901505|4901514|4902209|4908889|4909119|4909176|4909258|	1|0|1|1|0|0|0|1|0|0|1|1|0|0|	0|1|0|0|1|1|1|0|1|1|0|0|1|1|	1220	113	2.74214e-253	1.30055e-252
PN007755	16	chr05:4912106|4917633|4918270|4919890|4919905|4920977|4921437|4921546|4931909|4932194|4932251|4933264|4933673|4933772|4933841|4933967|	0|1|0|1|0|0|0|0|0|0|0|0|1|0|0|0|	1|0|1|0|1|1|1|1|1|1|1|1|0|1|1|1|	1546	138	0	0
PN007767	13	chr05:5010022|5010026|5010094|5010097|5010219|5010224|5018628|5018629|5030047|5030700|5032973|5033113|5033226|	0|0|0|1|1|0|0|0|0|0|0|1|1|	1|1|1|0|0|1|1|1|1|1|1|0|0|	1295	59	0	0
PN007769	13	chr05:5036290|5036346|5036355|5036426|5036538|5038388|5042083|5043922|5046964|5049150|5049178|5049689|5051505|	1|1|1|0|0|0|0|0|0|0|0|0|1|	0|0|0|1|1|1|1|1|1|1|1|1|0|	6269	416	0	0
PN007773	16	chr05:5073835|5073839|5073840|5073859|5073883|5074080|5074103|5074105|5076027|5077514|5077534|5077643|5077733|5077740|5077750|5077808|	0|0|0|0|0|0|0|0|0|0|0|0|0|0|0|0|	1|1|1|1|1|1|1|1|1|1|1|1|1|1|1|1|	109853	2791	0	0
PN007774	8	chr05:5099534|5099600|5100250|5101511|5103618|5105987|5106136|5106340|	0|0|0|0|0|0|1|1|	1|1|1|1|1|1|0|0|	3028	4	0	0
PN007775	30	chr05:5117578|5117589|5117734|5117783|5117808|5117810|5117817|5117830|5117847|5117881|5118155|5118202|5118214|5118259|5119639|5120691|5120853|5120904|5123155|5123156|5123169|5123195|5123228|5123235|5125189|5125195|5125199|5125243|5125315|5125345|	0|1|1|1|1|1|1|0|1|1|1|1|1|1|1|1|1|1|1|1|1|1|1|1|1|1|1|1|1|1|	1|0|0|0|0|0|0|1|0|0|0|0|0|0|0|0|0|0|0|0|0|0|0|0|0|0|0|0|0|0|	13841	417	0	0
PN007800	10	chr05:5329991|5330379|5332724|5336458|5336742|5336810|5336824|5336918|5336925|5336947|	0|0|0|1|1|1|1|1|1|1|	1|1|1|0|0|0|0|0|0|0|	1037	62	2.81019e-237	1.28051e-236
PN007804	23	chr05:5390737|5391006|5391034|5391710|5391753|5391903|5391917|5391919|5392023|5392104|5392469|5392471|5392506|5400986|5400993|5401203|5401266|5401354|5401359|5401589|5401624|5401750|5402014|	0|1|0|0|0|0|0|1|0|0|1|1|0|1|0|0|0|1|0|1|0|0|0|	1|0|1|1|1|1|1|0|1|1|0|0|1|0|1|1|1|0|1|0|1|1|1|	1389	95	2.82959e-312	1.53881e-311
PN007810	16	chr05:5453262|5453516|5453762|5453773|5454001|5454053|5454073|5454537|5455853|5455965|5456216|5456346|5456385|5456612|5456727|5458547|	0|0|0|0|0|0|0|0|0|0|0|0|0|0|0|0|	1|1|1|1|1|1|1|1|1|1|1|1|1|1|1|1|	3499	7	0	0
PN007828	15	chr05:5600067|5600082|5600098|5600125|5600142|5600150|5600224|5600272|5600329|5600362|5600485|5600623|5600667|5600727|5600827|	0|0|0|0|0|0|0|0|1|0|0|0|0|0|0|	1|1|1|1|1|1|1|1|0|1|1|1|1|1|1|	2489	9	0	0
PN007829	4	chr05:5602271|5602362|5609692|5609749|	0|0|0|0|	1|1|1|1|	6332	9	0	0
PN007830	5	chr05:5602415|5602460|5602577|5602749|5602841|	0|0|0|0|0|	1|1|1|1|1|	14577	252	0	0
PN007863	17	chr05:5875239|5875277|5875295|5875314|5876018|5876091|5876292|5876299|5876310|5876313|5876329|5876332|5876381|5876410|5876414|5876416|5876494|	0|0|0|0|0|1|0|0|0|0|0|0|1|0|0|0|1|	1|1|1|1|1|0|1|1|1|1|1|1|0|1|1|1|0|	3318	9	0	0
PN007871	15	chr05:5930797|5930816|5930837|5930881|5933693|5933727|5933793|5933799|5933873|5934019|5934025|5934040|5934058|5934066|5934090|	1|1|1|1|0|0|0|0|0|0|0|0|0|1|0|	0|0|0|0|1|1|1|1|1|1|1|1|1|0|1|	4374	207	0	0
PN007883	4	chr05:5994209|5994334|5996813|5998138|	0|0|1|0|	1|1|0|1|	1010	136	2.73668e-229	1.21589e-228
PN007885	15	chr05:6010090|6010171|6010304|6010340|6010366|6016599|6017680|6017836|6017992|6018389|6018460|6018906|6018989|6020553|6025185|	0|0|1|0|1|1|0|0|1|1|1|1|0|1|0|	1|1|0|1|0|0|1|1|0|0|0|0|1|0|1|	1188	11	0	0
PN007890	7	chr05:6065303|6065349|6065400|6065422|6068560|6069265|6069415|	0|1|0|1|0|1|0|	1|0|1|0|1|0|1|	6872	94	0	0
PN007895	6	chr05:6125339|6125421|6131414|6131447|6131624|6131919|	1|0|1|0|0|1|	0|1|0|1|1|0|	6685	579	0	0
PN007900	29	chr05:6190545|6190573|6190640|6190703|6190740|6190828|6191069|6191202|6191213|6191396|6191401|6191414|6191431|6191659|6191788|6191962|6191995|6192097|6192454|6192507|6192565|6192594|6192627|6192646|6192892|6192903|6192914|6193066|6193254|	0|0|1|0|0|0|0|1|0|0|0|0|0|0|0|0|0|0|0|0|0|0|0|0|0|0|1|0|0|	1|1|0|1|1|1|1|0|1|1|1|1|1|1|1|1|1|1|1|1|1|1|1|1|1|1|0|1|1|	8362	278	0	0
PN007901	33	chr05:6213373|6213516|6213610|6213805|6213880|6214060|6214108|6214165|6214234|6214252|6214279|6214360|6214361|6214362|6214378|6214432|6214509|6215196|6215224|6215242|6215431|6215527|6215647|6215714|6215798|6215833|6215891|6215893|6215900|6215952|6216039|6216106|6216217|	0|1|1|0|0|0|0|0|0|0|0|0|0|0|0|0|1|0|1|1|1|1|1|0|1|1|0|0|0|0|0|0|0|	1|0|0|1|1|1|1|1|1|1|1|1|1|1|1|1|0|1|0|0|0|0|0|1|0|0|1|1|1|1|1|1|1|	1364	24	0	0
PN007917	6	chr05:6394772|6394826|6394828|6394846|6394848|6395647|	1|1|1|1|1|0|	0|0|0|0|0|1|	10443	2760	0	0
PN007918	10	chr05:6398316|6398450|6398514|6398548|6398688|6400990|6402221|6402463|6402472|6402489|	0|0|0|0|0|0|0|0|0|0|	1|1|1|1|1|1|1|1|1|1|	2261	221	0	0
PN007921	11	chr05:6427969|6427993|6428027|6428340|6437706|6437811|6438052|6438160|6438178|6438510|6438603|	0|1|0|0|0|0|0|0|0|0|0|	1|0|1|1|1|1|1|1|1|1|1|	2371	177	0	0
PN007922	6	chr05:6438052|6438160|6438178|6438510|6438603|6445117|	0|0|0|0|0|0|	1|1|1|1|1|1|	1219	101	3.62458e-264	1.76677e-263
PN007923	13	chr05:6464804|6464890|6465011|6465092|6465227|6469816|6470081|6470118|6478512|6479145|6479443|6479596|6479625|	0|0|0|0|0|0|0|0|0|0|0|0|0|	1|1|1|1|1|1|1|1|1|1|1|1|1|	1553	191	4.712e-310	0
PN007926	9	chr05:6501848|6503475|6504290|6504436|6504554|6506340|6506358|6506393|6506414|	1|1|1|1|1|1|1|1|1|	0|0|0|0|0|0|0|0|0|	1132	113	5.65145e-248	2.65025e-247
PN007928	14	chr05:6531036|6531059|6531098|6531337|6531417|6531606|6531633|6531684|6531867|6532490|6532619|6532627|6533077|6533102|	0|0|1|0|1|1|1|1|0|0|1|0|1|0|	1|1|0|1|0|0|0|0|1|1|0|1|0|1|	1912	46	0	0
PN007930	13	chr05:6550282|6550291|6550323|6550411|6550754|6550848|6550887|6550940|6551242|6551370|6556681|6557253|6557584|	0|0|0|0|0|0|0|0|0|1|0|1|1|	1|1|1|1|1|1|1|1|1|0|1|0|0|	1205	159	4.34994e-231	1.9456e-230
PN007935	16	chr05:6607370|6607437|6607843|6608101|6608125|6608498|6608675|6610027|6610252|6610318|6610465|6610488|6610639|6610645|6611004|6611046|	0|1|0|0|1|1|1|1|1|0|1|1|1|1|1|1|	1|0|1|1|0|0|0|0|0|1|0|0|0|0|0|0|	1670	118	0	0
PN007936	12	chr05:6615915|6615995|6615997|6616007|6616180|6617270|6617291|6621675|6621711|6621755|6621815|6622006|	0|1|1|1|1|0|0|1|1|1|1|1|	1|0|0|0|0|1|1|0|0|0|0|0|	1899	106	0	0
PN007954	10	chr05:6749913|6757545|6758403|6758733|6758922|6759115|6759137|6759166|6759169|6759242|	0|0|0|1|0|1|1|1|1|0|	1|1|1|0|1|0|0|0|0|1|	2974	418	0	0
PN007961	3	chr05:6817329|6817422|6817458|	1|0|0|	0|1|1|	2197	1	0	0
PN007970	37	chr05:6929055|6929208|6929228|6929480|6929521|6929548|6929549|6929690|6929691|6929705|6929709|6930562|6930602|6930686|6931028|6931281|6931282|6932018|6932221|6932235|6932279|6932333|6932592|6932646|6933394|6933499|6934134|6936025|6936056|6939021|6939058|6939111|6939125|6939172|6939223|6939235|6939261|	1|0|0|0|0|0|0|0|0|0|0|0|0|1|0|0|0|0|0|0|0|1|0|0|0|0|0|0|0|0|1|0|0|0|0|0|0|	0|1|1|1|1|1|1|1|1|1|1|1|1|0|1|1|1|1|1|1|1|0|1|1|1|1|1|1|1|1|0|1|1|1|1|1|1|	1585	20	0	0
PN007977	12	chr05:6989512|6989721|6990418|6990987|6991164|6991618|6993179|6995853|6996139|6996201|6996354|6996818|	0|0|0|0|0|0|1|0|0|0|0|1|	1|1|1|1|1|1|0|1|1|1|1|0|	1062	13	1.18034e-296	6.21153e-296
PN008007	10	chr05:7414504|7414513|7414518|7414584|7414713|7414773|7414782|7414783|7415082|7415151|	1|1|1|1|1|1|1|1|1|1|	0|0|0|0|0|0|0|0|0|0|	6062	132	0	0
PN008012	5	chr05:7496556|7499163|7499726|7499767|7499968|	1|1|1|1|1|	0|0|0|0|0|	4598	32	0	0
PN008021	7	chr05:7548787|7548875|7548988|7548991|7549231|7549234|7549379|	0|0|0|0|0|0|0|	1|1|1|1|1|1|1|	3491	204	0	0
PN008030	4	chr05:7646152|7646262|7646303|7646429|	0|0|0|0|	1|1|1|1|	6707	515	0	0
PN008035	7	chr05:7689265|7689314|7689381|7689397|7689427|7689433|7689555|	1|1|1|0|1|1|0|	0|0|0|1|0|0|1|	3178	104	0	0
PN008036	14	chr05:7697287|7697317|7697514|7697550|7697562|7699736|7702117|7702259|7702322|7702737|7702756|7702758|7702760|7702773|	1|1|1|1|1|1|0|1|1|1|1|1|1|1|	0|0|0|0|0|0|1|0|0|0|0|0|0|0|	3197	154	0	0
PN008061	3	chr05:8082502|8082509|8085584|	1|1|1|	0|0|0|	1707	58	0	0
PN008064	8	chr05:8138988|8140631|8140761|8140791|8140827|8140890|8141718|8142345|	0|0|0|0|0|0|0|1|	1|1|1|1|1|1|1|0|	11905	12	0	0
PN008066	21	chr05:8161380|8163174|8167268|8167273|8167386|8167488|8167590|8167601|8167616|8167670|8167881|8167887|8169847|8169934|8169947|8169966|8170042|8170231|8173309|8174809|8174842|	0|0|0|0|0|0|0|0|0|0|0|0|0|0|0|0|0|0|1|0|0|	1|1|1|1|1|1|1|1|1|1|1|1|1|1|1|1|1|1|0|1|1|	2424	180	0	0
PN008087	3	chr05:8410166|8410843|8420522|	0|0|0|	1|1|1|	1020	51	6.46403e-259	3.11557e-258
PN008089	10	chr05:8464886|8466809|8466819|8467207|8467745|8468170|8468182|8468599|8471118|8471587|	1|1|1|1|1|1|1|1|0|1|	0|0|0|0|0|0|0|0|1|0|	2838	158	0	0
PN008095	8	chr05:8529491|8529533|8530446|8530511|8544610|8546591|8548004|8549148|	1|1|1|1|1|1|0|0|	0|0|0|0|0|0|1|1|	1289	46	0	0
PN008097	9	chr05:8581607|8581708|8587170|8587306|8587325|8587498|8587610|8587768|8588020|	0|0|0|0|0|0|0|0|0|	1|1|1|1|1|1|1|1|1|	4628	79	0	0
PN008106	11	chr05:8786539|8786553|8786641|8788185|8793674|8794205|8794217|8795606|8795686|8795697|8795720|	1|1|1|1|1|1|1|1|1|1|1|	0|0|0|0|0|0|0|0|0|0|0|	1859	48	0	0
PN008109	6	chr05:8806318|8806343|8806744|8806761|8806897|8808511|	0|1|0|1|0|0|	1|0|1|0|1|1|	1324	44	0	0
PN008111	21	chr05:8841389|8845389|8845502|8845577|8845904|8845905|8846762|8848262|8848265|8848586|8853624|8854310|8854350|8854411|8854418|8854440|8854542|8855642|8855729|8855732|8855940|	0|0|0|1|1|1|0|0|1|0|0|1|0|0|0|0|1|1|0|0|0|	1|1|1|0|0|0|1|1|0|1|1|0|1|1|1|1|0|0|1|1|1|	1403	74	1.30856e-315	7.17184e-315
PN008115	4	chr05:8915685|8915720|8916059|8917626|	0|0|1|1|	1|1|0|0|	3086	212	0	0
PN008126	11	chr05:9066244|9066494|9066510|9067354|9073722|9073815|9073858|9073944|9073964|9073999|9074010|	1|0|1|0|1|1|1|1|1|1|1|	0|1|0|1|0|0|0|0|0|0|0|	3018	108	0	0
PN008146	11	chr05:9386272|9386311|9386427|9386752|9386986|9386995|9387096|9387099|9387101|9387118|9387157|	1|1|1|1|1|1|1|0|0|0|0|	0|0|0|0|0|0|0|1|1|1|1|	1999	1	0	0
PN008150	10	chr05:9419255|9419258|9419265|9419294|9419317|9419356|9419398|9421362|9421476|9421488|	1|1|0|1|0|0|0|0|0|0|	0|0|1|0|1|1|1|1|1|1|	11776	905	0	0
PN008157	22	chr05:9488428|9488443|9493029|9493249|9493297|9493412|9495618|9495754|9495763|9501147|9501501|9502287|9502611|9502713|9502769|9502835|9502980|9503029|9503166|9503171|9503191|9503194|	0|1|1|1|1|1|1|1|1|1|1|1|1|1|1|1|0|1|1|1|1|1|	1|0|0|0|0|0|0|0|0|0|0|0|0|0|0|0|1|0|0|0|0|0|	4220	771	0	0
PN008166	22	chr05:9599451|9609928|9610884|9610886|9611163|9611174|9611176|9611188|9611222|9611225|9611587|9611654|9613160|9613206|9613213|9613217|9614613|9614781|9614811|9614873|9614882|9615096|	1|1|1|1|1|1|1|0|0|1|0|1|1|0|1|1|1|0|1|1|1|0|	0|0|0|0|0|0|0|1|1|0|1|0|0|1|0|0|0|1|0|0|0|1|	1441	191	4.31101e-256	2.06295e-255
PN008172	6	chr05:9662705|9665671|9667077|9669305|9671126|9671351|	1|0|1|0|0|0|	0|1|0|1|1|1|	1929	22	0	0
PN008208	20	chr05:10056027|10056053|10056083|10056215|10056308|10056311|10056443|10056497|10056836|10056900|10056924|10057085|10057127|10057143|10057162|10057163|10057175|10057188|10058100|10058146|	0|0|0|0|0|0|0|0|0|0|0|1|0|0|0|0|0|0|0|0|	1|1|1|1|1|1|1|1|1|1|1|0|1|1|1|1|1|1|1|1|	3062	198	0	0
PN008225	11	chr05:10351064|10351136|10351292|10351877|10351958|10352288|10352380|10352399|10352468|10352469|10352516|	1|1|1|1|1|1|1|1|1|1|1|	0|0|0|0|0|0|0|0|0|0|0|	10107	2223	0	0
PN008231	4	chr05:10418678|10418744|10418870|10418887|	0|0|1|1|	1|1|0|0|	1474	47	0	0
PN008232	15	chr05:10422032|10422208|10422303|10422361|10422491|10430067|10434091|10440758|10441218|10441312|10441316|10441466|10441551|10444358|10444542|	0|1|1|1|1|1|0|1|0|1|1|0|0|0|0|	1|0|0|0|0|0|1|0|1|0|0|1|1|1|1|	2153	137	0	0
PN008236	10	chr05:10507244|10507355|10508635|10508948|10509486|10509543|10509886|10510262|10510270|10510279|	1|1|0|1|1|0|1|0|0|1|	0|0|1|0|0|1|0|1|1|0|	36840	917	0	0
PN008262	15	chr05:11043339|11043340|11043758|11048299|11049739|11055069|11070763|11070839|11071039|11071098|11071472|11071893|11074819|11074923|11074997|	0|0|1|1|0|0|1|1|0|1|0|1|0|1|0|	1|1|0|0|1|1|0|0|1|0|1|0|1|0|1|	1183	98	1.0409e-294	5.45197e-294
PN008306	24	chr05:11588117|11588247|11588300|11588340|11588358|11588371|11588391|11588395|11588396|11588406|11588476|11588499|11588835|11588889|11589018|11589510|11589638|11607438|11607490|11607508|11609228|11616879|11616960|11617002|	0|0|0|0|0|0|0|0|0|0|0|0|0|0|0|0|0|1|0|1|0|0|1|1|	1|1|1|1|1|1|1|1|1|1|1|1|1|1|1|1|1|0|1|0|1|1|0|0|	1973	178	0	0
PN008320	15	chr05:12063251|12063320|12063623|12073777|12077452|12077529|12077607|12077621|12077646|12077755|12077773|12077787|12077900|12078103|12078113|	0|0|0|1|1|1|0|0|1|1|1|0|0|1|1|	1|1|1|0|0|0|1|1|0|0|0|1|1|0|0|	2448	99	0	0
PN008325	9	chr05:12189987|12190608|12190988|12191030|12191196|12191240|12191247|12195144|12195153|	1|1|1|1|1|0|0|1|0|	0|0|0|0|0|1|1|0|1|	9748	11	0	0
PN008334	10	chr05:12435950|12436301|12437997|12455600|12455639|12455754|12455832|12458810|12458822|12459128|	1|0|1|1|0|1|1|1|1|1|	0|1|0|0|1|0|0|0|0|0|	2289	3	0	0
PN008341	4	chr05:12516907|12517009|12517084|12518995|	1|1|1|1|	0|0|0|0|	778	2	4.72131e-228	2.09485e-227
PN008343	8	chr05:12558168|12558229|12558557|12558653|12586713|12613140|12617211|12617255|	0|0|0|0|0|0|0|1|	1|1|1|1|1|1|1|0|	4197	632	0	0
PN008421	10	chr05:15125280|15125441|15125442|15127143|15127195|15135381|15151828|15164193|15168341|15169007|	0|0|0|1|1|0|0|0|1|0|	1|1|1|0|0|1|1|1|0|1|	1579	19	0	0
PN008430	9	chr05:15319913|15319982|15320048|15320057|15320189|15320234|15320300|15320324|15320402|	0|0|0|1|1|1|0|1|0|	1|1|1|0|0|0|1|0|1|	8763	718	0	0
PN008431	9	chr05:15379267|15379398|15379409|15379459|15379468|15379662|15390533|15390926|15390973|	0|1|1|0|1|1|1|1|1|	1|0|0|1|0|0|0|0|0|	2713	264	0	0
PN008441	16	chr05:15640246|15644903|15644907|15654252|15654267|15657860|15657922|15657937|15657943|15657950|15657972|15658024|15658025|15658153|15658267|15658341|	0|0|1|0|0|0|1|0|0|0|0|0|0|0|0|0|	1|1|0|1|1|1|0|1|1|1|1|1|1|1|1|1|	5856	1059	0	0
PN008443	6	chr05:15690036|15690037|15690055|15690254|15690269|15690310|	0|0|0|0|1|1|	1|1|1|1|0|0|	6571	83	0	0
PN008446	10	chr05:15767003|15767021|15767056|15767109|15767121|15767353|15767450|15767585|15769515|15769672|	1|1|0|0|1|1|1|0|0|1|	0|0|1|1|0|0|0|1|1|0|	1308	152	2.67904e-313	1.4617e-312
PN008450	19	chr05:15888650|15888763|15888890|15889089|15889194|15889302|15889587|15889777|15889789|15889797|15889809|15889819|15889923|15889931|15890846|15890928|15890973|15891248|15891377|	1|0|1|1|0|0|1|1|0|1|0|0|0|0|1|0|0|1|0|	0|1|0|0|1|1|0|0|1|0|1|1|1|1|0|1|1|0|1|	3056	86	0	0
PN008453	30	chr05:15965565|15965628|15965796|15965797|15965802|15965803|15965837|15965930|15966480|15966522|15968230|15968266|15968445|15968687|15968693|15968860|15968923|15968942|15969060|15969169|15969202|15969220|15969269|15969331|15969490|15969599|15969722|15969769|15969776|15973820|	0|0|1|1|1|1|1|1|1|0|0|0|0|0|0|1|0|0|0|0|0|1|0|0|0|0|0|0|0|0|	1|1|0|0|0|0|0|0|0|1|1|1|1|1|1|0|1|1|1|1|1|0|1|1|1|1|1|1|1|1|	1010	60	2.09799e-232	9.41838e-232
PN008457	8	chr05:16099552|16099582|16099678|16103708|16103801|16118322|16118861|16118914|	1|1|1|1|1|1|1|1|	0|0|0|0|0|0|0|0|	863	30	1.61945e-229	7.19749e-229
PN008473	19	chr05:16343484|16345205|16345307|16346101|16346218|16346296|16346699|16346700|16346743|16346839|16346958|16347360|16347371|16347381|16347390|16347399|16347487|16347532|16347615|	0|0|1|0|0|0|0|0|0|1|0|0|0|0|0|0|0|0|0|	1|1|0|1|1|1|1|1|1|0|1|1|1|1|1|1|1|1|1|	14812	747	0	0
PN008480	14	chr05:16488876|16488918|16488994|16489269|16490354|16490441|16490510|16490533|16491646|16491831|16492052|16492119|16492128|16492197|	1|1|0|0|0|0|0|1|1|1|0|1|0|1|	0|0|1|1|1|1|1|0|0|0|1|0|1|0|	8574	381	0	0
PN008482	8	chr05:16560395|16560406|16560410|16560577|16560664|16561024|16561940|16562293|	0|0|0|0|0|0|0|1|	1|1|1|1|1|1|1|0|	2840	187	0	0
PN008506	5	chr05:17021923|17023275|17023289|17023374|17023419|	0|0|0|0|0|	1|1|1|1|1|	1854	3	0	0
PN008540	8	chr05:17388250|17402083|17402268|17404045|17404054|17404096|17404160|17404168|	0|1|0|0|0|0|1|0|	1|0|1|1|1|1|0|1|	791	1	7.3263e-229	3.25286e-228
PN008624	18	chr05:18577388|18577944|18578145|18578165|18578166|18578178|18578223|18578232|18578736|18592142|18592456|18592543|18592592|18594546|18594580|18602288|18603692|18609100|	1|1|1|1|1|1|1|1|0|0|1|1|0|1|0|1|0|0|	0|0|0|0|0|0|0|0|1|1|0|0|1|0|1|0|1|1|	1527	186	1.22657e-265	5.99634e-265
PN008640	20	chr05:18776509|18776598|18776695|18778287|18778293|18787039|18787090|18787095|18787096|18787408|18787447|18789622|18789992|18800298|18800788|18803156|18804306|18804322|18804328|18804355|	0|1|1|0|1|1|1|1|1|1|1|1|1|1|1|0|1|1|1|0|	1|0|0|1|0|0|0|0|0|0|0|0|0|0|0|1|0|0|0|1|	2693	46	0	0
PN008654	19	chr05:18953822|18953844|18953845|18953855|18953860|18953921|18953981|18953988|18954058|18954068|18954069|18954078|18954156|18954196|18954223|18954234|18954250|18954273|18972858|	1|1|1|1|1|1|1|1|1|1|1|1|1|1|1|1|1|0|1|	0|0|0|0|0|0|0|0|0|0|0|0|0|0|0|0|0|1|0|	1036	2	9.70128e-290	5.02023e-289
PN008655	18	chr05:18997444|18997684|18997737|19045601|19045651|19045826|19045872|19057125|19058794|19058809|19058908|19059084|19059117|19059334|19059358|19059390|19059396|19059689|	0|0|0|0|0|1|0|1|0|0|0|0|0|0|1|0|1|0|	1|1|1|1|1|0|1|0|1|1|1|1|1|1|0|1|0|1|	1455	68	0	0
PN008664	13	chr05:19098212|19098233|19098265|19098272|19098506|19098515|19098551|19098564|19098618|19105421|19132123|19132168|19132196|	1|1|1|1|1|1|1|1|1|1|1|1|0|	0|0|0|0|0|0|0|0|0|0|0|0|1|	2543	169	0	0
PN008710	21	chr05:19716219|19716321|19716375|19716938|19717370|19717484|19717628|19717648|19717697|19718009|19729997|19732096|19732113|19732136|19732150|19732167|19732222|19732227|19732234|19732384|19732428|	0|1|1|0|0|0|1|0|0|0|0|1|1|1|1|1|1|0|1|0|0|	1|0|0|1|1|1|0|1|1|1|1|0|0|0|0|0|0|1|0|1|1|	2105	163	0	0
PN008726	5	chr05:19998045|19998501|19998729|20017430|20022937|	1|1|0|0|0|	0|0|1|1|1|	1697	3	0	0
PN008729	60	chr05:20039579|20039612|20039615|20039639|20039783|20040069|20040219|20040496|20040597|20041160|20041280|20041344|20041433|20041468|20041664|20041675|20041754|20041920|20042002|20042073|20042118|20042125|20042217|20042301|20042330|20042384|20042420|20042488|20042489|20042528|20042635|20042692|20042721|20042759|20042886|20042889|20043040|20043109|20043110|20043134|20043191|20043207|20043280|200433…	1|1|1|1|1|1|0|1|1|1|1|1|0|1|1|1|1|0|1|1|1|1|1|1|1|1|1|1|1|1|1|1|1|1|1|1|1|1|1|1|1|1|0|0|1|1|1|1|1|1|1|1|1|1|1|1|0|1|1|1|	0|0|0|0|0|0|1|0|0|0|0|0|1|0|0|0|0|1|0|0|0|0|0|0|0|0|0|0|0|0|0|0|0|0|0|0|0|0|0|0|0|0|1|1|0|0|0|0|0|0|0|0|0|0|0|0|1|0|0|0|	3619	754	0	0
PN008731	16	chr05:20100409|20100415|20100421|20100425|20100431|20100440|20100452|20100545|20100560|20100573|20100577|20100630|20100672|20100753|20107344|20107407|	1|1|0|1|1|1|1|1|0|1|0|0|1|0|1|0|	0|0|1|0|0|0|0|0|1|0|1|1|0|1|0|1|	4619	522	0	0
PN008732	12	chr05:20107663|20107704|20107737|20107774|20108155|20108269|20116872|20116873|20116941|20117037|20117048|20117083|	1|0|0|0|1|0|1|0|1|0|0|0|	0|1|1|1|0|1|0|1|0|1|1|1|	840	10	2.31836e-233	1.04392e-232
PN008740	10	chr05:20159556|20159718|20159767|20159785|20161016|20161122|20161180|20183037|20183052|20201164|	0|0|0|0|0|0|0|0|0|0|	1|1|1|1|1|1|1|1|1|1|	30356	419	0	0
PN008796	19	chr05:21142065|21142796|21143108|21144577|21145125|21155495|21156597|21162603|21164018|21164043|21177073|21177077|21177082|21177098|21177136|21177274|21177330|21178802|21178866|	0|1|1|1|1|1|0|0|1|1|1|1|1|1|1|0|1|0|0|	1|0|0|0|0|0|1|1|0|0|0|0|0|0|0|1|0|1|1|	1840	3	0	0
PN008799	6	chr05:21180135|21180464|21180570|21180601|21181122|21181146|	0|1|0|1|1|1|	1|0|1|0|0|0|	1471	10	0	0
PN008805	12	chr05:21299845|21299943|21299969|21300043|21300096|21300170|21300206|21300302|21300967|21312838|21312870|21313707|	0|0|0|0|0|0|0|1|1|0|1|1|	1|1|1|1|1|1|1|0|0|1|0|0|	3364	873	0	0
PN008819	5	chr05:21409491|21410341|21410643|21427081|21427336|	1|1|1|1|1|	0|0|0|0|0|	2340	428	0	0
PN008832	7	chr05:21564577|21564722|21564872|21564972|21565273|21565533|21565574|	0|1|0|0|0|0|1|	1|0|1|1|1|1|0|	5410	68	0	0
PN008836	8	chr05:21638155|21638160|21638306|21640489|21643899|21643908|21648164|21663765|	1|1|1|1|1|1|1|0|	0|0|0|0|0|0|0|1|	1564	9	0	0
PN008837	6	chr05:21676355|21676377|21676553|21676886|21677215|21677245|	1|0|0|0|0|0|	0|1|1|1|1|1|	1934	4	0	0
PN008840	22	chr05:21715103|21715113|21715127|21715146|21736113|21736143|21736144|21748638|21748662|21748788|21750338|21750674|21750706|21750733|21750734|21750735|21750754|21750819|21750898|21751053|21751170|21751171|	1|1|1|1|1|1|1|1|1|1|1|1|1|1|1|1|1|1|1|1|1|1|	0|0|0|0|0|0|0|0|0|0|0|0|0|0|0|0|0|0|0|0|0|0|	2844	145	0	0
PN008859	18	chr05:21900761|21900859|21901021|21902209|21902392|21902506|21902612|21902651|21902715|21902869|21902874|21902937|21902952|21902954|21902957|21902975|21902976|21903035|	0|0|0|0|0|0|0|0|0|0|1|0|0|0|0|0|0|0|	1|1|1|1|1|1|1|1|1|1|0|1|1|1|1|1|1|1|	2662	337	0	0
PN008880	8	chr05:22108661|22109358|22109364|22109535|22109602|22110643|22110687|22114900|	0|1|1|1|0|0|0|1|	1|0|0|0|1|1|1|0|	3361	231	0	0
PN008895	14	chr05:22405857|22405936|22405951|22405965|22406034|22406115|22406125|22406209|22411822|22413606|22413851|22413876|22413891|22413894|	1|0|1|1|1|1|1|1|1|1|1|0|0|0|	0|1|0|0|0|0|0|0|0|0|0|1|1|1|	3840	195	0	0
PN008908	13	chr05:22492602|22492672|22495570|22495655|22506170|22511172|22512129|22512496|22512497|22514927|22515031|22515091|22515096|	1|1|0|1|1|1|1|1|1|1|1|0|1|	0|0|1|0|0|0|0|0|0|0|0|1|0|	1623	19	0	0
PN008924	21	chr05:22639143|22639190|22639242|22639347|22639403|22639412|22639507|22639598|22639629|22639855|22674591|22674633|22684434|22684493|22684683|22684686|22684764|22684787|22684905|22684941|22685037|	1|1|1|1|1|1|0|1|1|0|1|1|1|0|1|1|0|0|1|1|1|	0|0|0|0|0|0|1|0|0|1|0|0|0|1|0|0|1|1|0|0|0|	1811	101	0	0
PN008932	24	chr05:22688759|22688859|22688923|22688989|22689015|22689030|22689037|22689058|22689060|22689062|22689129|22689237|22689299|22692338|22692514|22694422|22694431|22694497|22694555|22694565|22694712|22694863|22695082|22696486|	0|1|1|1|1|1|1|1|1|1|1|1|1|1|1|1|1|1|1|1|1|1|1|1|	1|0|0|0|0|0|0|0|0|0|0|0|0|0|0|0|0|0|0|0|0|0|0|0|	3147	183	0	0
PN009024	9	chr05:23587937|23587970|23588070|23588075|23588092|23588127|23588198|23595289|23599067|	1|1|0|1|1|0|1|0|0|	0|0|1|0|0|1|0|1|1|	3102	390	0	0
PN009025	19	chr05:23600358|23600409|23600518|23600581|23601045|23601991|23605648|23605888|23607780|23608133|23612892|23627312|23627327|23627456|23631362|23631479|23631518|23631611|23631737|	0|1|0|1|0|0|0|1|0|1|0|0|0|1|0|0|1|0|0|	1|0|1|0|1|1|1|0|1|0|1|1|1|0|1|1|0|1|1|	2015	142	0	0
PN009027	5	chr05:23649403|23649455|23649536|23649596|23650897|	0|0|0|1|1|	1|1|1|0|0|	4145	600	0	0
PN009028	26	chr05:23662831|23662876|23662966|23662973|23673517|23679140|23679326|23680619|23683755|23683876|23683889|23683891|23683903|23683924|23684088|23684105|23684124|23684145|23684146|23684157|23684177|23684203|23684232|23684270|23684439|23684464|	0|0|0|0|0|0|0|0|0|0|0|0|0|1|0|0|0|0|0|0|0|0|0|0|0|0|	1|1|1|1|1|1|1|1|1|1|1|1|1|0|1|1|1|1|1|1|1|1|1|1|1|1|	1671	188	8.39912e-323	4.69362e-322
PN009030	5	chr05:23700817|23712818|23712890|23713102|23713113|	0|0|1|0|0|	1|1|0|1|1|	1078	61	8.03892e-272	3.99433e-271
PN009033	4	chr05:23747809|23750159|23751884|23752004|	0|0|0|0|	1|1|1|1|	2297	1	0	0
PN009041	15	chr05:23805645|23805906|23806017|23808621|23808907|23811802|23811820|23811873|23812344|23812695|23813517|23813682|23813781|23815068|23817035|	0|0|0|0|0|0|0|0|1|0|0|0|0|0|0|	1|1|1|1|1|1|1|1|0|1|1|1|1|1|1|	1115	44	1.22352e-291	6.35366e-291
PN009066	22	chr05:24085486|24085497|24085505|24085885|24086695|24087628|24087814|24088093|24088435|24088480|24089354|24091762|24092140|24092539|24092569|24093304|24093357|24093850|24093867|24094432|24094475|24094961|	0|0|0|0|0|0|0|0|1|1|0|0|1|1|1|1|0|0|1|1|1|0|	1|1|1|1|1|1|1|1|0|0|1|1|0|0|0|0|1|1|0|0|0|1|	1228	118	1.54978e-267	7.61821e-267
PN009086	13	chr05:24279439|24281949|24282568|24282648|24282823|24282831|24282832|24282840|24282841|24282850|24282875|24282905|24282932|	1|0|0|0|0|1|1|0|0|0|1|1|0|	0|1|1|1|1|0|0|1|1|1|0|0|1|	1552	214	2.61919e-319	1.45038e-318
PN009152	15	chr05:25007089|25007242|25007291|25007358|25007381|25007438|25007473|25007798|25007847|25007869|25007998|25008135|25008708|25009407|25013369|	1|1|1|0|0|0|0|1|0|0|1|0|0|0|0|	0|0|0|1|1|1|1|0|1|1|0|1|1|1|1|	1698	216	0	0
PN009154	10	chr05:25032099|25032121|25032389|25032762|25037116|25037748|25037796|25037933|25037993|25039532|	1|1|1|1|0|1|1|0|1|1|	0|0|0|0|1|0|0|1|0|0|	2122	45	0	0
PN009155	11	chr05:25042331|25042337|25042382|25042426|25042436|25042467|25043107|25045504|25045505|25045519|25045524|	0|0|1|0|0|1|1|1|1|0|1|	1|1|0|1|1|0|0|0|0|1|0|	2964	296	0	0
PN009205	11	chr05:25572432|25572447|25572602|25572717|25572779|25572792|25572800|25572828|25579282|25579340|25580223|	0|0|1|0|0|0|0|1|1|1|0|	1|1|0|1|1|1|1|0|0|0|1|	18365	38	0	0
PN009207	11	chr05:25595411|25595476|25595532|25595601|25595883|25595885|25595886|25595891|25596369|25596413|25596644|	1|0|1|1|0|0|1|0|0|1|1|	0|1|0|0|1|1|0|1|1|0|0|	63826	7597	0	0
PN009210	11	chr05:25616107|25616217|25616267|25618123|25618200|25618979|25619245|25619255|25619295|25619316|25619318|	1|1|1|1|1|1|1|1|1|1|1|	0|0|0|0|0|0|0|0|0|0|0|	1420	131	0	0
PN009219	23	chr05:25706640|25706656|25706754|25706781|25706963|25708606|25708623|25710160|25710292|25710389|25710804|25711297|25711417|25711920|25713638|25713651|25713656|25713675|25713677|25713773|25713776|25713792|25713810|	1|1|1|1|1|1|1|1|1|1|1|1|1|1|1|1|1|1|1|1|1|1|1|	0|0|0|0|0|0|0|0|0|0|0|0|0|0|0|0|0|0|0|0|0|0|0|	1945	304	0	0
PN009222	4	chr05:25738315|25739354|25742816|25742973|	0|1|1|1|	1|0|0|0|	1678	192	0	0
PN009223	11	chr05:25745516|25745638|25746801|25748176|25748330|25748414|25753398|25764067|25781177|25781219|25781360|	1|1|1|1|1|1|1|1|1|1|1|	0|0|0|0|0|0|0|0|0|0|0|	1339	180	1.23637e-237	5.63947e-237
PN009228	10	chr05:25807118|25807183|25807245|25809219|25809315|25809960|25809984|25810909|25811227|25811392|	1|1|1|1|1|1|1|1|1|1|	0|0|0|0|0|0|0|0|0|0|	3328	107	0	0
PN009244	3	chr05:26003154|26003199|26003204|	0|0|0|	1|1|1|	2186	93	0	0
PN009246	4	chr05:26014540|26019005|26020596|26023133|	1|1|1|1|	0|0|0|0|	1642	269	1.74994e-253	8.30555e-253
PN009264	7	chr05:26196962|26197531|26198804|26198813|26199294|26201758|26201801|	0|0|0|0|0|0|0|	1|1|1|1|1|1|1|	1255	54	8.45942e-312	4.59486e-311
PN009280	9	chr05:26364107|26364220|26371594|26372172|26372529|26372548|26372592|26372682|26372718|	1|0|0|0|0|0|0|0|0|	0|1|1|1|1|1|1|1|1|	3063	641	0	0
PN009281	18	chr05:26374249|26374325|26374385|26374693|26375678|26375695|26376413|26376444|26376447|26376499|26376514|26376518|26376528|26377324|26377335|26377492|26377528|26377704|	0|0|0|0|0|0|0|0|0|0|0|0|1|0|0|0|0|0|	1|1|1|1|1|1|1|1|1|1|1|1|0|1|1|1|1|1|	11145	891	0	0
PN009287	59	chr05:26410683|26411703|26411904|26413167|26413180|26414369|26414570|26414582|26414684|26414706|26414735|26414744|26415527|26417180|26417205|26417331|26417406|26417479|26417481|26417505|26417543|26417570|26417571|26417619|26417637|26417660|26417679|26417759|26417821|26417836|26417925|26418309|26418312|26418398|26418423|26418627|26418757|26418870|26418914|26418955|26419087|26419126|26419142|264192…	1|0|0|0|1|0|0|1|0|0|0|1|0|0|0|0|0|0|1|0|0|0|0|0|0|1|0|0|0|0|0|0|0|0|0|0|0|0|0|0|0|0|0|0|0|0|0|0|0|0|0|0|0|0|0|0|0|1|0|	0|1|1|1|0|1|1|0|1|1|1|0|1|1|1|1|1|1|0|1|1|1|1|1|1|0|1|1|1|1|1|1|1|1|1|1|1|1|1|1|1|1|1|1|1|1|1|1|1|1|1|1|1|1|1|1|1|0|1|	2399	236	0	0
PN009294	5	chr05:26455104|26456415|26457570|26459368|26459461|	0|0|1|1|1|	1|1|0|0|0|	1121	2	0	0
PN009318	24	chr05:26671010|26671560|26671980|26672204|26672775|26673073|26676287|26677240|26677242|26677480|26677729|26677734|26677800|26677851|26677938|26677940|26678065|26681685|26681742|26681743|26681776|26681821|26681880|26681902|	1|1|1|1|1|1|1|1|1|1|1|1|1|1|1|1|1|1|1|1|1|1|1|1|	0|0|0|0|0|0|0|0|0|0|0|0|0|0|0|0|0|0|0|0|0|0|0|0|	12459	142	0	0
PN009319	6	chr05:26686343|26686525|26686755|26687264|26687410|26687461|	1|1|1|1|1|0|	0|0|0|0|0|1|	5047	59	0	0
PN009322	3	chr05:26699843|26704710|26707483|	0|1|0|	1|0|1|	1433	2	0	0
PN009650	20	chr06:3093629|3093636|3093651|3093666|3093668|3093723|3093738|3093781|3093827|3093900|3094012|3094068|3094146|3094585|3095019|3095041|3095073|3095294|3095492|3095538|	1|1|1|1|1|1|1|1|1|1|1|1|1|1|1|1|1|1|1|1|	0|0|0|0|0|0|0|0|0|0|0|0|0|0|0|0|0|0|0|0|	1307	2	0	0
PN009681	13	chr06:3512279|3512284|3512285|3512306|3512734|3512750|3512858|3512868|3512916|3512986|3522616|3532142|3532296|	1|1|1|1|1|1|1|1|1|1|1|1|1|	0|0|0|0|0|0|0|0|0|0|0|0|0|	1785	4	0	0
PN009684	7	chr06:3573051|3573290|3573738|3577339|3577462|3577536|3577587|	0|1|1|1|0|0|0|	1|0|0|0|1|1|1|	1915	2	0	0
PN009685	16	chr06:3577339|3577462|3577536|3577587|3583047|3584717|3588365|3595553|3595584|3595901|3595942|3596041|3596164|3596782|3596810|3596861|	1|0|0|0|0|0|0|1|0|0|0|0|0|0|0|0|	0|1|1|1|1|1|1|0|1|1|1|1|1|1|1|1|	2341	2	0	0
PN009699	12	chr06:3759196|3759216|3759734|3759834|3760600|3760716|3760833|3761291|3761299|3761301|3761317|3761352|	1|0|1|1|1|1|1|1|1|1|0|1|	0|1|0|0|0|0|0|0|0|0|1|0|	4847	12	0	0
PN009700	18	chr06:3768915|3769009|3769066|3769469|3777463|3777529|3777532|3777534|3777611|3777613|3777617|3777691|3777709|3777718|3777728|3777779|3777793|3777850|	1|1|1|1|1|0|1|1|1|1|1|1|1|1|1|1|1|1|	0|0|0|0|0|1|0|0|0|0|0|0|0|0|0|0|0|0|	1623	18	0	0
PN009711	18	chr06:3864073|3864168|3864591|3864633|3864642|3864718|3864828|3864892|3864959|3865072|3865083|3865111|3865766|3865790|3866124|3866147|3866198|3866348|	1|1|1|1|1|1|1|1|1|1|1|1|1|1|0|1|1|1|	0|0|0|0|0|0|0|0|0|0|0|0|0|0|1|0|0|0|	833	3	6.82226e-230	3.03715e-229
PN009715	5	chr06:3890610|3890892|3891543|3892963|3893497|	0|1|0|1|0|	1|0|1|0|1|	10736	5	0	0
PN009725	4	chr06:3989968|3990163|3992002|4002813|	0|1|0|1|	1|0|1|0|	1522	2	0	0
PN009734	10	chr06:4062145|4062256|4062370|4062607|4063063|4063087|4063091|4063157|4063163|4063167|	1|1|1|0|1|1|1|1|1|1|	0|0|0|1|0|0|0|0|0|0|	13214	18	0	0
PN009740	13	chr06:4100816|4102029|4102038|4102092|4102119|4102134|4102155|4102267|4102336|4102345|4102348|4102357|4102360|	0|0|1|0|0|1|0|1|1|1|0|0|1|	1|1|0|1|1|0|1|0|0|0|1|1|0|	1423	68	0	0
PN009753	9	chr06:4271572|4271664|4271687|4271743|4271762|4273325|4273628|4273942|4276330|	0|0|0|0|1|0|1|1|1|	1|1|1|1|0|1|0|0|0|	6356	370	0	0
PN009757	6	chr06:4304322|4304823|4304903|4304916|4304957|4305102|	0|0|0|1|0|0|	1|1|1|0|1|1|	4809	8	0	0
PN009760	11	chr06:4327112|4327192|4327244|4327292|4327334|4327461|4327571|4327591|4327667|4327940|4331900|	1|1|0|0|1|0|1|0|0|1|1|	0|0|1|1|0|1|0|1|1|0|0|	914	0	5.63366e-265	2.7521e-264
PN009761	13	chr06:4338733|4338769|4346425|4348207|4348754|4356641|4356819|4356834|4357092|4358430|4361000|4361138|4361229|	0|1|1|0|1|0|0|1|0|0|1|0|0|	1|0|0|1|0|1|1|0|1|1|0|1|1|	1842	3	0	0
PN009772	7	chr06:4514591|4518382|4519022|4521486|4522253|4522496|4522645|	1|1|1|0|1|1|1|	0|0|0|1|0|0|0|	953	46	2.88615e-241	1.32781e-240
PN009778	6	chr06:4618057|4618201|4619577|4621040|4621866|4622287|	0|1|0|0|1|1|	1|0|1|1|0|0|	4489	4	0	0
PN009781	6	chr06:4650603|4651296|4651379|4665023|4665101|4666481|	1|0|1|1|0|0|	0|1|0|0|1|1|	2119	4	0	0
PN009844	3	chr06:5221686|5222134|5222187|	1|1|1|	0|0|0|	1794	2	0	0
PN009870	8	chr06:5437949|5437982|5437989|5438017|5438043|5438102|5444675|5445396|	1|0|0|0|1|1|0|0|	0|1|1|1|0|0|1|1|	1620	0	0	0
PN009898	4	chr06:5697787|5697806|5698402|5698453|	0|0|0|1|	1|1|1|0|	1664	4	0	0
PN009914	22	chr06:5815589|5815932|5816070|5817282|5817305|5817390|5817420|5826213|5826507|5827773|5827810|5828205|5828329|5828395|5828589|5828666|5828671|5828679|5828807|5828832|5828881|5828909|	1|0|0|1|0|1|1|0|0|1|1|0|1|0|0|0|0|0|1|0|0|1|	0|1|1|0|1|0|0|1|1|0|0|1|0|1|1|1|1|1|0|1|1|0|	1424	5	0	0
PN009929	5	chr06:5916523|5916573|5916810|5924339|5925492|	1|1|1|1|1|	0|0|0|0|0|	2959	19	0	0
PN009930	18	chr06:5930596|5932076|5932319|5932353|5932491|5932533|5932583|5932630|5932715|5932864|5932944|5933016|5933439|5933479|5934495|5934504|5935196|5935429|	1|0|0|1|1|0|0|1|0|0|0|1|1|1|1|0|1|0|	0|1|1|0|0|1|1|0|1|1|1|0|0|0|0|1|0|1|	4642	139	0	0
PN009931	4	chr06:5944406|5944461|5952924|5953294|	1|1|1|0|	0|0|0|1|	1281	1	0	0
PN009933	5	chr06:5965018|5965981|5966610|5966666|5966766|	0|0|0|0|0|	1|1|1|1|1|	862	0	3.58176e-256	1.7146e-255
PN009937	11	chr06:5979730|5979783|5980061|5980112|5980379|5980426|5980754|5980757|5982424|5982425|5982495|	1|0|0|0|0|1|0|0|1|1|1|	0|1|1|1|1|0|1|1|0|0|0|	10340	13	0	0
PN009990	7	chr06:6362218|6363610|6363639|6366173|6366582|6366648|6366660|	0|1|1|1|0|1|1|	1|0|0|0|1|0|0|	1438	44	0	0
PN009996	17	chr06:6400787|6400796|6400817|6400823|6400931|6400933|6400949|6401040|6401050|6401070|6401091|6401097|6401265|6401286|6401293|6401526|6401688|	1|1|1|1|1|1|1|1|1|1|1|1|1|1|1|1|1|	0|0|0|0|0|0|0|0|0|0|0|0|0|0|0|0|0|	3821	374	0	0
PN010015	12	chr06:6524661|6524723|6525420|6525904|6526078|6526131|6526148|6526353|6526362|6526363|6526554|6526571|	1|1|1|0|1|1|1|1|1|1|1|1|	0|0|0|1|0|0|0|0|0|0|0|0|	872	39	5.82621e-230	2.59459e-229
PN010046	15	chr06:6828661|6828663|6828687|6828702|6828720|6828810|6829074|6829098|6829173|6829385|6829452|6829485|6829491|6829508|6829574|	1|1|1|1|1|1|1|1|1|1|1|0|1|1|1|	0|0|0|0|0|0|0|0|0|0|0|1|0|0|0|	4458	9	0	0
PN010049	17	chr06:6831691|6831702|6831704|6831717|6831727|6831740|6831762|6831787|6834010|6834069|6835582|6835615|6835652|6835677|6835704|6835850|6835888|	1|0|1|1|1|1|1|1|1|1|0|1|1|0|1|0|1|	0|1|0|0|0|0|0|0|0|0|1|0|0|1|0|1|0|	11690	140	0	0
PN010059	14	chr06:6897769|6898389|6898538|6899311|6900605|6900639|6900759|6900818|6900946|6900976|6901012|6901013|6901060|6901201|	0|1|0|1|1|1|1|1|0|0|0|0|0|0|	1|0|1|0|0|0|0|0|1|1|1|1|1|1|	2771	24	0	0
PN010089	35	chr06:7154001|7154107|7154381|7154667|7154840|7155090|7155275|7155324|7155325|7155342|7155352|7155428|7155539|7155540|7158147|7158372|7158820|7159194|7177302|7177321|7177446|7177615|7177620|7177645|7179103|7179145|7179158|7179161|7179189|7179265|7179343|7179372|7179494|7179542|7179554|	0|0|0|1|0|1|0|1|1|1|0|1|1|1|1|1|1|1|0|0|0|0|1|0|1|0|1|0|1|1|1|1|1|1|0|	1|1|1|0|1|0|1|0|0|0|1|0|0|0|0|0|0|0|1|1|1|1|0|1|0|1|0|1|0|0|0|0|0|0|1|	1070	3	2.81578e-286	1.44646e-285
PN010092	13	chr06:7175966|7175999|7176257|7176261|7176359|7176500|7176625|7176686|7176736|7176768|7176960|7177302|7177321|	1|1|0|1|1|0|1|1|1|1|0|0|0|	0|0|1|0|0|1|0|0|0|0|1|1|1|	1172	9	0	0
PN010098	10	chr06:7215785|7216164|7216331|7216473|7216853|7216978|7217014|7217315|7217635|7217637|	0|1|0|1|1|1|0|1|1|0|	1|0|1|0|0|0|1|0|0|1|	1859	5	0	0
PN010099	15	chr06:7228611|7228615|7228642|7228646|7228810|7228911|7228916|7228918|7229074|7229131|7229304|7229321|7229378|7229437|7229441|	1|1|0|1|1|1|0|0|0|1|0|0|0|1|1|	0|0|1|0|0|0|1|1|1|0|1|1|1|0|0|	2671	9	0	0
PN010101	8	chr06:7257872|7257879|7258463|7258514|7258823|7258840|7262601|7262755|	0|0|0|1|0|1|0|1|	1|1|1|0|1|0|1|0|	2437	24	0	0
PN010110	10	chr06:7336349|7336527|7336602|7336957|7337055|7337250|7338765|7339238|7339446|7339524|	0|0|1|0|1|0|0|0|1|1|	1|1|0|1|0|1|1|1|0|0|	2827	73	0	0
PN010111	13	chr06:7341415|7341434|7341834|7342216|7346151|7347460|7351050|7352518|7352584|7352596|7352849|7352856|7352860|	0|0|0|0|0|0|0|1|0|0|1|0|1|	1|1|1|1|1|1|1|0|1|1|0|1|0|	3319	5	0	0
PN010115	5	chr06:7366793|7369229|7370639|7370760|7370963|	0|1|0|1|0|	1|0|1|0|1|	898	1	2.35648e-264	1.14948e-263
PN010117	5	chr06:7380660|7380667|7380744|7380975|7381245|	1|1|1|1|1|	0|0|0|0|0|	2236	2	0	0
PN010119	7	chr06:7393456|7393582|7393591|7393596|7393597|7393598|7395249|	0|0|0|0|0|0|0|	1|1|1|1|1|1|1|	1579	27	0	0
PN010137	9	chr06:7586663|7587758|7587785|7587839|7588003|7588034|7588069|7588122|7588190|	0|1|1|1|1|1|1|1|1|	1|0|0|0|0|0|0|0|0|	15546	18	0	0
PN010183	23	chr06:7997665|7997675|7997702|7997772|7997907|7997916|7997927|7997957|7998160|7998702|8001185|8001340|8001437|8002402|8002470|8002706|8003623|8003731|8011779|8011782|8011817|8012188|8012413|	0|0|0|0|0|0|0|0|0|1|1|0|1|0|0|0|1|1|1|0|1|1|1|	1|1|1|1|1|1|1|1|1|0|0|1|0|1|1|1|0|0|0|1|0|0|0|	5394	16	0	0
PN010211	3	chr06:8258923|8258955|8260353|	0|0|0|	1|1|1|	1149	1	0	0
PN010220	3	chr06:8302085|8302574|8304752|	1|1|1|	0|0|0|	7187	32	0	0
PN010259	13	chr06:8617011|8617133|8617196|8617213|8617221|8617425|8617563|8617743|8618055|8618109|8618529|8618752|8618949|	1|0|0|0|0|0|0|0|0|0|0|0|1|	0|1|1|1|1|1|1|1|1|1|1|1|0|	1664	133	0	0
PN010264	13	chr06:8651572|8651664|8651829|8651852|8651861|8651888|8652127|8652211|8652224|8652466|8652683|8653090|8653281|	1|1|0|1|1|1|0|1|1|0|0|1|1|	0|0|1|0|0|0|1|0|0|1|1|0|0|	46867	787	0	0
PN010295	13	chr06:8930380|8930567|8930724|8930738|8930858|8930873|8931035|8931101|8931449|8931463|8931534|8931623|8932217|	0|0|0|0|0|0|0|0|1|0|0|0|0|	1|1|1|1|1|1|1|1|0|1|1|1|1|	1234	0	0	0
PN010296	3	chr06:8942320|8947092|8947496|	1|1|1|	0|0|0|	1899	6	0	0
PN010310	16	chr06:9070466|9070477|9076589|9076592|9076988|9078060|9081675|9084165|9086039|9086041|9086045|9087241|9089536|9089750|9089834|9089857|	1|0|0|0|0|0|0|1|1|1|0|0|0|1|0|1|	0|1|1|1|1|1|1|0|0|0|1|1|1|0|1|0|	28750	23	0	0
PN010324	7	chr06:9341013|9342375|9344496|9344607|9344635|9344757|9344806|	1|0|1|1|0|0|1|	0|1|0|0|1|1|0|	919	6	2.03809e-258	9.80911e-258
PN010326	19	chr06:9380535|9380578|9380581|9380582|9380621|9380706|9380772|9380774|9380801|9380820|9380865|9380866|9380891|9380966|9381088|9381179|9381681|9386438|9386729|	0|0|0|0|0|0|0|0|0|0|0|0|0|0|0|1|0|1|0|	1|1|1|1|1|1|1|1|1|1|1|1|1|1|1|0|1|0|1|	4486	35	0	0
PN010422	5	chr06:13336804|13338084|13338366|13343291|13344130|	0|1|1|0|0|	1|0|0|1|1|	1338	7	0	0
PN010468	13	chr06:14891858|14891924|14892078|14892168|14894300|14904113|14904284|14904343|14904365|14904417|14904482|14904520|14904565|	0|1|1|0|0|1|1|1|0|0|0|1|1|	1|0|0|1|1|0|0|0|1|1|1|0|0|	4014	303	0	0
PN010482	14	chr06:15209959|15209993|15210013|15210330|15218279|15238131|15238132|15241127|15241270|15242408|15243522|15243921|15244145|15244311|	1|1|0|1|1|0|0|1|1|1|1|1|0|1|	0|0|1|0|0|1|1|0|0|0|0|0|1|0|	1851	13	0	0
PN010494	10	chr06:15322506|15322517|15325818|15325937|15326065|15326325|15326693|15326848|15331218|15331298|	0|0|1|1|1|0|0|0|0|0|	1|1|0|0|0|1|1|1|1|1|	2757	19	0	0
PN010496	13	chr06:15357709|15357774|15357872|15360306|15360504|15365181|15365335|15366385|15367421|15367455|15367456|15367544|15367609|	1|1|0|0|0|1|0|0|1|1|1|0|1|	0|0|1|1|1|0|1|1|0|0|0|1|0|	2264	22	0	0
PN010515	32	chr06:15649236|15649256|15649261|15649267|15649389|15649448|15649470|15649474|15649521|15649611|15655076|15655091|15655246|15657907|15657952|15657963|15657974|15658375|15658408|15658814|15658872|15658904|15659207|15659229|15659238|15659239|15659251|15659316|15661206|15676490|15676550|15680555|	1|1|1|1|1|1|1|1|1|1|1|1|1|1|0|1|0|1|1|1|1|1|0|1|0|1|1|1|1|1|1|1|	0|0|0|0|0|0|0|0|0|0|0|0|0|0|1|0|1|0|0|0|0|0|1|0|1|0|0|0|0|0|0|0|	3321	92	0	0
PN010521	14	chr06:15813025|15813055|15813056|15813112|15813150|15813163|15813272|15813896|15816651|15816657|15817344|15817560|15818023|15818059|	0|1|1|1|0|1|1|1|1|1|1|1|1|1|	1|0|0|0|1|0|0|0|0|0|0|0|0|0|	3669	230	0	0
PN010565	24	chr06:16582780|16582876|16583323|16602160|16602213|16602344|16616339|16616386|16616502|16616503|16616562|16616646|16616681|16616722|16616756|16616806|16616837|16616872|16616892|16616899|16617016|16617234|16617238|16617351|	1|1|1|1|1|1|1|1|1|1|1|1|1|1|1|1|1|1|1|1|1|1|0|1|	0|0|0|0|0|0|0|0|0|0|0|0|0|0|0|0|0|0|0|0|0|0|1|0|	3075	3	0	0
PN010569	12	chr06:16617747|16617750|16617822|16617929|16617994|16618021|16618043|16618185|16618389|16618408|16618478|16618514|	1|1|1|1|1|1|1|1|1|0|0|0|	0|0|0|0|0|0|0|0|0|1|1|1|	60809	3418	0	0
PN010608	16	chr06:17188960|17188995|17188999|17189003|17189038|17189192|17189272|17194914|17194950|17195230|17195250|17196119|17199800|17199846|17206403|17206632|	0|1|1|1|1|1|1|0|0|0|0|1|0|0|0|0|	1|0|0|0|0|0|0|1|1|1|1|0|1|1|1|1|	826	2	3.1962e-230	1.42479e-229
PN010615	10	chr06:17315796|17316690|17316729|17316828|17316900|17317209|17317269|17317320|17317336|17317461|	1|1|1|0|0|1|0|0|0|0|	0|0|0|1|1|0|1|1|1|1|	893	30	1.85092e-246	8.63743e-246
PN010616	13	chr06:17350107|17350163|17350194|17351101|17352081|17359580|17367223|17367264|17371871|17372103|17372136|17372159|17372285|	0|0|1|0|1|0|1|1|0|0|0|0|0|	1|1|0|1|0|1|0|0|1|1|1|1|1|	1495	59	0	0
PN010636	17	chr06:17575079|17575084|17575161|17575202|17575205|17575218|17575219|17575220|17576868|17576881|17576914|17576942|17576943|17576959|17576979|17576995|17577104|	0|0|0|0|0|0|0|0|0|0|0|0|1|0|0|0|0|	1|1|1|1|1|1|1|1|1|1|1|1|0|1|1|1|1|	41217	7271	0	0
PN010644	7	chr06:17638617|17638635|17642451|17646116|17646482|17650848|17650915|	1|1|0|0|1|0|0|	0|0|1|1|0|1|1|	1044	48	2.73471e-273	1.36694e-272
PN010647	17	chr06:17671480|17671519|17674438|17674500|17674573|17674597|17674636|17674651|17674754|17674957|17675087|17675089|17675229|17675509|17675516|17676052|17676298|	1|1|1|0|0|1|1|0|0|1|0|1|1|1|1|0|1|	0|0|0|1|1|0|0|1|1|0|1|0|0|0|0|1|0|	1780	8	0	0
PN010648	15	chr06:17676754|17676907|17676928|17685791|17685976|17687257|17687326|17688332|17688384|17688610|17688639|17688792|17688828|17688850|17688887|	1|0|0|1|1|1|1|1|1|1|1|1|1|1|1|	0|1|1|0|0|0|0|0|0|0|0|0|0|0|0|	1260	32	0	0
PN010649	17	chr06:17747851|17747900|17748035|17748062|17748185|17748596|17748623|17748655|17748717|17748929|17748953|17748969|17749019|17749187|17749313|17749638|17749639|	1|1|1|1|1|1|1|1|1|1|1|1|1|1|1|1|1|	0|0|0|0|0|0|0|0|0|0|0|0|0|0|0|0|0|	2147	118	0	0
PN010651	18	chr06:17766355|17766449|17766515|17766519|17766680|17766771|17766868|17767031|17767259|17767315|17767381|17767389|17767392|17767403|17767404|17767417|17767439|17771141|	1|1|1|1|1|1|1|0|0|1|1|0|1|1|1|1|1|1|	0|0|0|0|0|0|0|1|1|0|0|1|0|0|0|0|0|0|	4068	6	0	0
PN010658	5	chr06:17840005|17840114|17840165|17843036|17843439|	1|1|1|1|1|	0|0|0|0|0|	5160	11	0	0
PN010678	25	chr06:18098993|18128927|18129629|18143907|18154808|18156378|18156476|18175166|18190461|18203995|18207234|18216297|18216317|18216321|18217759|18217883|18217890|18217904|18217984|18218014|18218024|18218098|18218291|18218333|18218356|	1|0|0|1|0|0|0|1|0|1|0|1|0|1|0|0|1|0|1|0|1|0|1|1|0|	0|1|1|0|1|1|1|0|1|0|1|0|1|0|1|1|0|1|0|1|0|1|0|0|1|	2639	125	0	0
PN010683	20	chr06:18224907|18224908|18224909|18224911|18224960|18224962|18224983|18225020|18225056|18225109|18225134|18226959|18228173|18228333|18229290|18241051|18247218|18247386|18247513|18248312|	1|0|0|0|1|1|0|0|0|0|0|1|1|1|1|1|1|1|0|1|	0|1|1|1|0|0|1|1|1|1|1|0|0|0|0|0|0|0|1|0|	1220	24	0	0
PN010694	17	chr06:18430115|18430134|18430140|18430152|18430185|18430229|18430406|18430577|18430592|18430643|18431328|18432208|18441574|18441587|18450811|18450825|18451720|	0|1|1|1|1|1|1|1|1|0|1|1|0|0|1|0|0|	1|0|0|0|0|0|0|0|0|1|0|0|1|1|0|1|1|	1508	173	0	0
PN010751	20	chr06:19390825|19390833|19390841|19390924|19390970|19390988|19391032|19391096|19400909|19403713|19403749|19403752|19404029|19404055|19404057|19405364|19405402|19405530|19405600|19405619|	0|0|0|0|0|0|0|0|0|1|0|0|0|0|0|0|0|0|0|0|	1|1|1|1|1|1|1|1|1|0|1|1|1|1|1|1|1|1|1|1|	1367	8	0	0
PN010764	8	chr06:19573293|19575757|19578752|19579334|19579503|19579952|19580047|19581573|	1|0|1|0|1|1|0|1|	0|1|0|1|0|0|1|0|	2554	2	0	0
PN010771	7	chr06:19722343|19723569|19728309|19728354|19728359|19728364|19728367|	0|0|0|0|0|0|0|	1|1|1|1|1|1|1|	3475	280	0	0
PN010778	5	chr06:19814417|19827017|19827050|19827317|19827356|	1|0|1|1|0|	0|1|0|0|1|	1183	136	1.65749e-279	8.40453e-279
PN010791	5	chr06:19961306|19961356|19961654|19961711|19962537|	0|0|0|0|0|	1|1|1|1|1|	1470	2	0	0
PN010792	20	chr06:19963908|19963934|19963968|19964195|19964214|19964250|19964256|19964323|19964329|19964409|19964446|19964558|19964758|19964781|19964835|19964895|19964963|19964982|19964988|19965005|	1|0|1|0|1|1|0|1|1|1|0|1|1|0|0|1|1|1|1|1|	0|1|0|1|0|0|1|0|0|0|1|0|0|1|1|0|0|0|0|0|	24142	583	0	0
PN010803	21	chr06:20066350|20066768|20067377|20067504|20070204|20070362|20070384|20070449|20071487|20073657|20084376|20095400|20099420|20099537|20105688|20105901|20106019|20106082|20106261|20107240|20107375|	1|0|0|0|0|0|0|0|0|0|0|0|0|0|1|1|1|0|1|0|1|	0|1|1|1|1|1|1|1|1|1|1|1|1|1|0|0|0|1|0|1|0|	1927	5	0	0
PN010818	33	chr06:20271763|20277683|20277684|20277691|20277693|20280633|20281130|20286503|20289825|20289896|20289908|20289965|20290235|20290316|20290413|20290442|20290493|20290559|20290814|20290969|20290993|20291014|20296138|20296180|20296229|20296236|20296316|20296327|20296355|20296386|20296465|20296527|20296699|	0|0|0|0|1|0|0|0|1|1|0|0|1|1|1|0|1|0|0|1|1|1|0|0|0|0|0|0|0|0|0|1|0|	1|1|1|1|0|1|1|1|0|0|1|1|0|0|0|1|0|1|1|0|0|0|1|1|1|1|1|1|1|1|1|0|1|	1974	62	0	0
PN010825	3	chr06:20382625|20383493|20384621|	0|0|0|	1|1|1|	2951	301	0	0
PN010828	14	chr06:20409884|20410241|20410245|20410258|20410285|20410359|20410376|20410475|20410568|20410613|20410660|20410661|20410701|20410795|	1|1|1|1|1|0|1|1|1|0|1|1|1|0|	0|0|0|0|0|1|0|0|0|1|0|0|0|1|	7203	293	0	0
PN010851	25	chr06:20674952|20674957|20675062|20683864|20684696|20684796|20684933|20685106|20685331|20685360|20685366|20685424|20685507|20685574|20685575|20685616|20685641|20685682|20686802|20686803|20686847|20686848|20686872|20686886|20686923|	1|0|0|1|1|1|1|1|1|1|1|0|1|1|1|1|1|0|0|0|1|1|1|1|1|	0|1|1|0|0|0|0|0|0|0|0|1|0|0|0|0|0|1|1|1|0|0|0|0|0|	3161	307	0	0
PN010860	24	chr06:20834527|20834542|20834579|20834582|20834604|20834614|20834628|20834632|20834637|20834699|20835488|20840354|20840355|20840381|20840396|20840667|20841860|20841909|20844928|20846683|20850031|20850210|20850248|20850386|	0|0|0|0|0|0|0|0|0|0|0|0|0|0|0|0|0|0|0|0|0|0|0|0|	1|1|1|1|1|1|1|1|1|1|1|1|1|1|1|1|1|1|1|1|1|1|1|1|	9928	13	0	0
PN010863	9	chr06:20887663|20887711|20888324|20888399|20888495|20888597|20894918|20894919|20894942|	0|1|0|0|0|0|0|0|0|	1|0|1|1|1|1|1|1|1|	8173	112	0	0
PN010865	23	chr06:20920266|20920639|20920640|20920696|20920761|20920833|20920896|20920898|20920902|20920910|20920951|20920953|20920962|20920974|20920982|20920992|20921118|20921223|20921406|20921451|20921926|20922563|20922845|	1|1|1|0|0|0|0|0|0|0|0|0|0|0|0|0|0|0|0|0|0|0|0|	0|0|0|1|1|1|1|1|1|1|1|1|1|1|1|1|1|1|1|1|1|1|1|	12380	330	0	0
PN010867	32	chr06:20953976|20954008|20954015|20954040|20954061|20954313|20954327|20954391|20954422|20954961|20955013|20957990|20959074|20959147|20959155|20959161|20959163|20960345|20960421|20960669|20960721|20960724|20960778|20960948|20961182|20961242|20961279|20961429|20961502|20961536|20961634|20961686|	0|0|0|0|0|0|1|1|0|1|0|1|0|1|1|0|1|1|1|1|0|0|1|1|0|1|1|0|1|0|0|1|	1|1|1|1|1|1|0|0|1|0|1|0|1|0|0|1|0|0|0|0|1|1|0|0|1|0|0|1|0|1|1|0|	5377	226	0	0
PN010868	16	chr06:20972069|20976944|20976950|20976978|20976979|20976982|20977167|20978005|20978026|20978040|20978056|20978971|20979026|20979028|20979053|20982194|	1|0|1|1|0|1|0|0|1|1|1|1|1|1|1|0|	0|1|0|0|1|0|1|1|0|0|0|0|0|0|0|1|	7648	902	0	0
PN010871	21	chr06:21004943|21005052|21005089|21005493|21006546|21006656|21007720|21007736|21007751|21007755|21007860|21007881|21007942|21007996|21008090|21008091|21008097|21008353|21008474|21008720|21008749|	1|1|1|1|0|1|0|1|0|0|0|1|0|0|0|0|0|0|0|1|0|	0|0|0|0|1|0|1|0|1|1|1|0|1|1|1|1|1|1|1|0|1|	2130	383	0	0
PN010917	22	chr06:21482950|21483095|21483117|21483607|21483946|21488799|21490545|21491217|21493385|21494182|21494319|21494442|21494494|21499047|21499167|21499393|21501957|21502758|21504961|21505171|21535161|21535298|	0|0|1|0|0|0|1|1|0|0|0|0|0|1|0|0|1|1|1|1|1|0|	1|1|0|1|1|1|0|0|1|1|1|1|1|0|1|1|0|0|0|0|0|1|	1428	81	0	0
PN010920	12	chr06:21543175|21543203|21543294|21547799|21547914|21548630|21548714|21549659|21561660|21567309|21567323|21567330|	0|1|0|0|0|1|0|0|0|0|1|0|	1|0|1|1|1|0|1|1|1|1|0|1|	845	2	6.15568e-240	2.82518e-239
PN010933	10	chr06:21682913|21682989|21688218|21688221|21688251|21688300|21688324|21688405|21688420|21688614|	1|0|0|1|0|1|1|1|1|0|	0|1|1|0|1|0|0|0|0|1|	10346	10	0	0
PN010934	11	chr06:21696458|21696629|21701808|21701833|21702586|21702632|21704407|21704589|21704636|21704708|21704897|	0|0|1|1|1|1|1|0|0|0|1|	1|1|0|0|0|0|0|1|1|1|0|	815	2	3.56692e-232	1.6002e-231
PN010950	5	chr06:21905152|21905431|21935215|21940353|21941722|	1|0|0|0|0|	0|1|1|1|1|	1224	1	0	0
PN010959	6	chr06:22070513|22072863|22073256|22073703|22075816|22075822|	0|1|0|0|1|0|	1|0|1|1|0|1|	2372	2	0	0
PN010971	21	chr06:22244851|22244946|22245012|22245013|22245014|22245015|22245055|22245090|22245224|22245237|22245250|22245275|22245276|22245288|22245290|22245351|22245405|22245476|22245562|22245570|22245579|	0|0|0|0|0|0|0|0|0|0|0|0|0|0|0|0|0|0|0|0|0|	1|1|1|1|1|1|1|1|1|1|1|1|1|1|1|1|1|1|1|1|1|	16135	623	0	0
PN010972	11	chr06:22282627|22282630|22282633|22282657|22282658|22282753|22282839|22282861|22282945|22282967|22283060|	1|0|0|0|0|0|0|1|0|1|1|	0|1|1|1|1|1|1|0|1|0|0|	928	2	5.62943e-265	2.75104e-264
PN010978	6	chr06:22335840|22335865|22336881|22337007|22337023|22337101|	0|1|1|1|1|0|	1|0|0|0|0|1|	1056	3	1.00562e-305	5.39198e-305
PN010991	19	chr06:22449411|22449485|22449488|22449556|22449722|22449938|22449957|22450082|22453788|22453911|22454346|22456204|22456400|22456497|22456562|22458157|22458317|22458468|22458610|	1|1|1|1|1|1|1|1|1|1|1|1|0|1|1|1|1|1|0|	0|0|0|0|0|0|0|0|0|0|0|0|1|0|0|0|0|0|1|	1700	141	0	0
PN011000	7	chr06:22541864|22541908|22541958|22542372|22542461|22543519|22543544|	0|1|0|1|0|1|1|	1|0|1|0|1|0|0|	11928	9	0	0
PN011025	9	chr06:22801652|22801929|22801974|22802076|22802219|22802698|22802722|22802808|22802957|	1|1|0|0|0|1|1|1|1|	0|0|1|1|1|0|0|0|0|	10033	3	0	0
PN011031	16	chr06:22903537|22904086|22904750|22904846|22905182|22905834|22905835|22906089|22906271|22906770|22909787|22910459|22911094|22921340|22926992|22927248|	0|1|1|0|1|0|1|0|1|0|0|0|1|1|1|1|	1|0|0|1|0|1|0|1|0|1|1|1|0|0|0|0|	6976	885	0	0
PN011050	18	chr06:23240667|23240737|23240749|23242414|23242492|23246022|23246079|23246122|23246537|23248431|23248443|23249992|23250151|23250353|23250408|23250419|23250485|23250486|	1|0|0|0|0|0|0|0|0|0|0|1|1|1|1|0|1|1|	0|1|1|1|1|1|1|1|1|1|1|0|0|0|0|1|0|0|	1503	18	0	0
PN011059	11	chr06:23366439|23366448|23366516|23366696|23366775|23366841|23366925|23367306|23367452|23367575|23367601|	0|1|1|1|1|0|1|0|0|1|1|	1|0|0|0|0|1|0|1|1|0|0|	1695	193	0	0
PN011061	8	chr06:23395261|23395271|23395286|23395367|23398793|23398990|23399225|23399427|	1|1|1|1|1|1|1|1|	0|0|0|0|0|0|0|0|	3209	6	0	0
PN011062	10	chr06:23424126|23424541|23424693|23424820|23425142|23425182|23425244|23425254|23425255|23425304|	1|1|0|0|0|1|0|0|1|1|	0|0|1|1|1|0|1|1|0|0|	15864	192	0	0
PN011064	6	chr06:23434869|23436344|23437454|23437511|23437539|23437577|	1|1|1|1|0|1|	0|0|0|0|1|0|	2329	215	0	0
PN011071	3	chr06:23561718|23565354|23565568|	0|1|1|	1|0|0|	1488	3	0	0
PN011073	11	chr06:23566124|23566271|23566326|23566383|23566421|23566461|23567266|23568970|23571329|23572507|23572697|	1|1|0|0|1|0|0|1|0|0|1|	0|0|1|1|0|1|1|0|1|1|0|	4901	7	0	0
PN011074	9	chr06:23576421|23576490|23581246|23581549|23582682|23582705|23582731|23583121|23583180|	0|0|0|0|0|0|0|1|1|	1|1|1|1|1|1|1|0|0|	1691	0	0	0
PN011088	4	chr06:23741555|23741578|23741637|23744260|	1|0|1|0|	0|1|0|1|	2454	12	0	0
PN011095	7	chr06:23815916|23815956|23815985|23822133|23822637|23825051|23825163|	1|1|1|0|0|0|0|	0|0|0|1|1|1|1|	946	3	2.90587e-273	1.45087e-272
PN011100	11	chr06:23852646|23852739|23856868|23856886|23856907|23868074|23874416|23875253|23875321|23875433|23875633|	1|1|1|1|0|0|1|1|0|1|0|	0|0|0|0|1|1|0|0|1|0|1|	1777	3	0	0
PN011102	5	chr06:23881814|23882682|23882847|23882935|23892529|	0|0|0|0|1|	1|1|1|1|0|	817	1	5.37264e-240	2.46665e-239
PN011107	11	chr06:23935682|23935730|23935813|23935858|23958433|23958475|23959013|23964312|23964376|23964407|23964498|	1|0|0|0|1|0|0|1|1|0|1|	0|1|1|1|0|1|1|0|0|1|0|	1211	0	0	0
PN011111	15	chr06:24006370|24006390|24006410|24006461|24006595|24006627|24006647|24006735|24006825|24006827|24006969|24006999|24007249|24007338|24007339|	1|1|1|1|1|1|1|1|0|1|0|1|1|1|1|	0|0|0|0|0|0|0|0|1|0|1|0|0|0|0|	6096	13	0	0
PN011114	18	chr06:24035714|24035765|24035811|24035828|24035834|24035850|24035866|24037720|24039337|24039473|24041518|24041557|24041593|24041626|24041631|24042726|24042733|24042756|	1|1|1|1|0|1|1|0|1|1|1|0|1|1|1|0|0|1|	0|0|0|0|1|0|0|1|0|0|0|1|0|0|0|1|1|0|	2937	66	0	0
PN011125	4	chr06:24237928|24237961|24238101|24238371|	1|0|1|0|	0|1|0|1|	4025	6	0	0
PN011143	3	chr06:24425207|24427038|24428831|	1|1|0|	0|0|1|	3440	2	0	0
PN011170	6	chr07:29875|29950|30123|30277|30399|30729|	1|1|1|1|1|1|	0|0|0|0|0|0|	1485	2	0	0
PN011177	7	chr07:188437|188597|188602|189275|189517|189819|189850|	1|1|1|1|1|0|1|	0|0|0|0|0|1|0|	14783	708	0	0
PN011187	11	chr07:287851|294491|295294|295348|295402|295456|295660|295689|295854|296039|296202|	1|1|1|1|1|1|0|1|1|1|1|	0|0|0|0|0|0|1|0|0|0|0|	2709	10	0	0
PN011188	6	chr07:316103|316176|316177|316178|316181|316222|	1|1|1|1|1|0|	0|0|0|0|0|1|	1091	0	9.88131e-324	5.43472e-323
PN011189	5	chr07:321500|321612|321861|321873|321881|	0|1|0|0|1|	1|0|1|1|0|	4513	7	0	0
PN011195	5	chr07:350031|350327|351124|357374|357690|	0|0|0|0|0|	1|1|1|1|1|	1363	0	0	0
PN011197	15	chr07:376052|376054|376189|376214|376247|376349|380516|381008|382117|383125|383193|383651|383870|383938|383958|	0|0|0|0|0|0|0|0|0|0|0|0|0|0|0|	1|1|1|1|1|1|1|1|1|1|1|1|1|1|1|	3272	2	0	0
PN011198	8	chr07:383125|383193|383651|383870|383938|383958|384215|384641|	0|0|0|0|0|0|0|0|	1|1|1|1|1|1|1|1|	3759	3	0	0
PN011207	8	chr07:478716|478745|478776|478787|478788|478793|478863|478886|	1|1|1|1|1|1|1|1|	0|0|0|0|0|0|0|0|	939	90	9.89672e-244	4.58311e-243
PN011209	14	chr07:486853|486903|486961|487026|487200|487820|487865|487910|487942|487994|488023|488033|488041|488052|	1|1|1|1|1|1|1|1|1|1|1|1|1|1|	0|0|0|0|0|0|0|0|0|0|0|0|0|0|	3977	137	0	0
PN011218	8	chr07:571431|573204|573208|575819|577668|577942|578094|578114|	0|0|1|0|1|1|0|1|	1|1|0|1|0|0|1|0|	1105	0	0	0
PN011220	8	chr07:581848|583854|583934|583994|590879|590900|590946|590958|	1|1|1|1|1|1|1|1|	0|0|0|0|0|0|0|0|	1788	1	0	0
PN011236	11	chr07:749798|749981|750644|750695|754133|754219|754434|756443|756702|756844|756949|	1|1|0|1|0|0|0|1|1|0|0|	0|0|1|0|1|1|1|0|0|1|1|	2041	3	0	0
PN011244	36	chr07:821586|821589|821606|821734|821765|821798|821818|822006|822017|822030|822095|822226|822312|822751|822775|823414|823606|823625|823725|823873|824019|824037|824245|824404|824446|824557|824770|824824|824973|824987|824990|825041|825094|825367|825376|825404|	1|1|1|1|1|0|1|1|1|1|1|0|1|1|1|1|0|0|1|1|1|1|1|1|1|1|1|1|1|1|1|1|0|1|1|1|	0|0|0|0|0|1|0|0|0|0|0|1|0|0|0|0|1|1|0|0|0|0|0|0|0|0|0|0|0|0|0|0|1|0|0|0|	37674	189	0	0
PN011246	25	chr07:853557|853720|853887|854629|854666|854834|856011|856116|856391|858967|860722|861399|861695|861893|862071|863376|864164|864263|865373|865405|865952|870303|870326|871704|872222|	0|0|1|1|0|1|1|0|1|1|0|1|1|0|1|0|1|1|0|0|0|0|0|0|1|	1|1|0|0|1|0|0|1|0|0|1|0|0|1|0|1|0|0|1|1|1|1|1|1|0|	1304	4	0	0
PN011290	22	chr07:1315413|1315422|1315441|1315463|1315517|1315604|1315696|1315927|1315985|1316030|1316115|1316129|1321089|1321809|1321927|1321954|1321988|1322091|1322754|1322775|1322794|1323194|	1|1|0|0|1|1|1|0|1|0|0|0|0|0|0|0|0|1|0|0|1|0|	0|0|1|1|0|0|0|1|0|1|1|1|1|1|1|1|1|0|1|1|0|1|	1964	3	0	0
PN011314	23	chr07:1471078|1471175|1471292|1471820|1471969|1472385|1481912|1483429|1483436|1483455|1483570|1483619|1483660|1484070|1484078|1484079|1484144|1484246|1484420|1484709|1484988|1485051|1485135|	0|1|0|0|0|0|1|0|1|0|1|1|1|0|1|1|1|1|1|0|0|0|1|	1|0|1|1|1|1|0|1|0|1|0|0|0|1|0|0|0|0|0|1|1|1|0|	1198	2	0	0
PN011315	9	chr07:1487609|1487720|1487750|1487909|1489503|1489939|1490713|1490717|1490745|	1|0|1|1|0|0|1|1|1|	0|1|0|0|1|1|0|0|0|	2268	6	0	0
PN011345	13	chr07:1805034|1805068|1807466|1809155|1809159|1809186|1809306|1816160|1816458|1816532|1824155|1824168|1824192|	0|0|0|0|0|0|0|0|0|0|0|1|1|	1|1|1|1|1|1|1|1|1|1|1|0|0|	880	32	2.33277e-242	1.07544e-241
PN011353	3	chr07:1857993|1863880|1864018|	1|1|1|	0|0|0|	1041	2	4.63971e-310	0
PN011355	5	chr07:1876977|1877244|1879768|1880517|1881509|	0|1|0|0|0|	1|0|1|1|1|	1343	0	0	0
PN011375	5	chr07:2060502|2061834|2063785|2063821|2063867|	1|1|1|1|1|	0|0|0|0|0|	2760	1	0	0
PN011385	5	chr07:2129116|2131242|2131484|2131752|2131783|	0|1|0|1|1|	1|0|1|0|0|	1684	1	0	0
PN011390	9	chr07:2165853|2165873|2165928|2166050|2169906|2169962|2170373|2170427|2170483|	0|1|1|1|0|1|1|0|0|	1|0|0|0|1|0|0|1|1|	1253	7	0	0
PN011392	28	chr07:2182108|2182119|2182133|2182175|2182176|2183920|2185312|2185457|2185534|2187462|2187516|2187524|2187629|2187737|2187751|2187790|2187850|2187900|2187924|2187974|2187997|2188048|2188077|2188101|2188106|2188202|2188248|2188412|	1|1|1|0|1|1|1|1|1|1|1|1|1|1|1|1|1|1|1|1|1|1|1|1|1|1|1|1|	0|0|0|1|0|0|0|0|0|0|0|0|0|0|0|0|0|0|0|0|0|0|0|0|0|0|0|0|	10985	25	0	0
PN011401	38	chr07:2243506|2243544|2243555|2243577|2243624|2243707|2244667|2244689|2244695|2244830|2244845|2244890|2244891|2244933|2245061|2245112|2245116|2245196|2245208|2245361|2245402|2245474|2245511|2245619|2245622|2245683|2245739|2245905|2251441|2251729|2251837|2251850|2254220|2254269|2254277|2254458|2254478|2254485|	0|0|0|0|0|0|0|0|0|0|0|0|1|0|0|1|0|0|0|0|0|0|0|0|0|1|0|0|0|0|0|0|0|0|0|0|0|0|	1|1|1|1|1|1|1|1|1|1|1|1|0|1|1|0|1|1|1|1|1|1|1|1|1|0|1|1|1|1|1|1|1|1|1|1|1|1|	1128	16	2.14416e-291	1.11258e-290
PN011413	9	chr07:2359497|2359574|2359626|2360389|2360744|2360774|2362145|2364189|2364232|	0|0|0|0|1|1|0|0|0|	1|1|1|1|0|0|1|1|1|	2002	24	0	0
PN011415	4	chr07:2382133|2383162|2383404|2384573|	1|0|0|0|	0|1|1|1|	1321	2	0	0
PN011419	16	chr07:2408828|2408979|2409047|2409057|2409081|2409149|2411178|2412976|2413089|2414587|2414598|2415045|2417151|2417197|2417198|2417263|	1|1|1|0|1|0|0|1|1|1|0|0|1|1|0|1|	0|0|0|1|0|1|1|0|0|0|1|1|0|0|1|0|	1321	3	0	0
PN011424	8	chr07:2467036|2467068|2467229|2467495|2467642|2470674|2470750|2470759|	1|1|1|1|1|1|1|0|	0|0|0|0|0|0|0|1|	942	1	3.0815e-274	1.54318e-273
PN011441	6	chr07:2607105|2607132|2607587|2609801|2611220|2611364|	1|1|1|1|1|1|	0|0|0|0|0|0|	1645	2	0	0
PN011445	13	chr07:2649979|2649992|2659147|2659519|2660069|2660135|2660180|2660258|2660277|2660278|2660395|2660458|2660710|	1|0|1|0|1|0|1|0|1|1|0|1|1|	0|1|0|1|0|1|0|1|0|0|1|0|0|	1923	4	0	0
PN011446	19	chr07:2659519|2659907|2660069|2660135|2660180|2660258|2660277|2660278|2660395|2660458|2660710|2662179|2662188|2662270|2662306|2662359|2662368|2662374|2662488|	0|1|1|0|1|0|1|1|0|1|1|0|0|0|0|0|0|0|0|	1|0|0|1|0|1|0|0|1|0|0|1|1|1|1|1|1|1|1|	8777	5	0	0
PN011447	6	chr07:2667431|2667497|2667509|2667921|2668132|2668360|	1|1|1|1|1|1|	0|0|0|0|0|0|	3218	6	0	0
PN011449	10	chr07:2706766|2706789|2706801|2706815|2706918|2707091|2707406|2707678|2711077|2711919|	0|0|1|1|1|1|1|1|1|1|	1|1|0|0|0|0|0|0|0|0|	794	0	3.69588e-230	1.64644e-229
PN011454	7	chr07:2763280|2764961|2765394|2766033|2766072|2766360|2766494|	1|1|0|0|0|1|0|	0|0|1|1|1|0|1|	1178	1	0	0
PN011465	9	chr07:2850600|2850623|2850645|2853822|2857308|2858045|2858533|2859757|2859907|	1|1|1|1|1|1|1|1|1|	0|0|0|0|0|0|0|0|0|	1027	2	1.94117e-297	1.02316e-296
PN011476	36	chr07:2952589|2952590|2952597|2952608|2952710|2952777|2953378|2953411|2953462|2953594|2953644|2953696|2953703|2953903|2954341|2954342|2954541|2955275|2956509|2957867|2958100|2958176|2958248|2959408|2960336|2961057|2961396|2961870|2961949|2962554|2962804|2963062|2963071|2963074|2964429|2964494|	0|0|0|0|1|0|0|0|0|0|0|0|0|0|0|0|1|0|1|1|0|1|0|0|1|1|0|1|0|0|0|1|0|1|1|1|	1|1|1|1|0|1|1|1|1|1|1|1|1|1|1|1|0|1|0|0|1|0|1|1|0|0|1|0|1|1|1|0|1|0|0|0|	10933	650	0	0
PN011486	8	chr07:3112178|3112422|3113554|3113579|3113615|3113786|3113843|3113909|	1|1|0|1|0|1|0|0|	0|0|1|0|1|0|1|1|	894	29	1.13743e-243	5.26555e-243
PN011504	6	chr07:3218470|3219067|3219098|3219246|3228566|3228669|	1|1|0|0|0|0|	0|0|1|1|1|1|	29786	1138	0	0
PN011508	15	chr07:3256136|3256242|3256295|3256309|3256328|3256436|3256437|3256569|3256673|3256674|3256876|3256953|3257016|3258178|3258999|	0|0|0|0|0|1|0|1|0|0|0|0|0|0|0|	1|1|1|1|1|0|1|0|1|1|1|1|1|1|1|	1668	67	0	0
PN011525	6	chr07:3392889|3392894|3392902|3392915|3396939|3404089|	0|0|1|0|1|0|	1|1|0|1|0|1|	1080	3	1.40736e-312	7.6661e-312
PN011537	13	chr07:3521213|3521225|3521235|3521310|3521328|3521686|3522293|3523889|3524867|3524936|3525000|3525006|3525236|	1|1|1|1|1|0|1|1|1|0|1|0|0|	0|0|0|0|0|1|0|0|0|1|0|1|1|	1642	140	0	0
PN011542	16	chr07:3558661|3558686|3558695|3558738|3558935|3559018|3559057|3559070|3559097|3559178|3559229|3559256|3564443|3564448|3564598|3564599|	1|1|1|1|1|1|1|1|1|1|1|1|1|1|1|1|	0|0|0|0|0|0|0|0|0|0|0|0|0|0|0|0|	1356	82	0	0
PN011544	13	chr07:3569102|3569161|3569229|3569279|3569305|3569327|3569395|3569830|3571809|3571905|3571959|3572580|3573080|	1|1|1|1|1|1|1|1|1|1|1|1|1|	0|0|0|0|0|0|0|0|0|0|0|0|0|	2399	92	0	0
PN011558	16	chr07:3629030|3629059|3629144|3629152|3629158|3633535|3633582|3633745|3636861|3639157|3639199|3639507|3639582|3639670|3639709|3639873|	0|0|1|1|1|1|0|0|0|1|0|0|0|0|0|1|	1|1|0|0|0|0|1|1|1|0|1|1|1|1|1|0|	2428	12	0	0
PN011559	7	chr07:3640801|3640871|3641462|3641627|3642742|3642756|3643457|	0|0|1|1|0|0|0|	1|1|0|0|1|1|1|	2002	3	0	0
PN011568	3	chr07:3702303|3702681|3702684|	1|0|0|	0|1|1|	161669	171	0	0
PN011570	16	chr07:3713346|3714714|3715231|3715281|3715539|3715602|3715656|3715677|3715749|3716264|3716718|3716724|3717030|3717037|3717085|3717132|	1|0|1|1|1|1|1|1|1|0|0|0|1|0|1|1|	0|1|0|0|0|0|0|0|0|1|1|1|0|1|0|0|	1508	104	0	0
PN011576	7	chr07:3748403|3748736|3748856|3748913|3748992|3749012|3749067|	0|1|0|0|0|0|0|	1|0|1|1|1|1|1|	1260	1	0	0
PN011587	3	chr07:3828158|3828351|3828353|	0|0|1|	1|1|0|	1356	8	0	0
PN011589	5	chr07:3838842|3839028|3839591|3839633|3839694|	1|1|1|1|1|	0|0|0|0|0|	14749	231	0	0
PN011590	13	chr07:3842146|3842288|3842332|3842519|3842522|3843269|3846146|3846266|3846515|3846578|3846801|3846802|3846811|	1|1|0|1|1|1|0|0|0|1|1|0|1|	0|0|1|0|0|0|1|1|1|0|0|1|0|	2054	7	0	0
PN011591	34	chr07:3850632|3850644|3850653|3851715|3851941|3851968|3852209|3852299|3852560|3852637|3852667|3852944|3852983|3853481|3854111|3854161|3854174|3854708|3854800|3854901|3854904|3854911|3855022|3855281|3857735|3858071|3858094|3858112|3858477|3858597|3858637|3858821|3859269|3859709|	0|0|0|0|0|0|0|1|0|0|0|0|0|0|0|1|1|0|0|0|0|0|0|1|0|0|1|0|0|0|0|1|1|1|	1|1|1|1|1|1|1|0|1|1|1|1|1|1|1|0|0|1|1|1|1|1|1|0|1|1|0|1|1|1|1|0|0|0|	1135	14	8.38948e-301	4.443e-300
PN011593	15	chr07:3865480|3865548|3865626|3865805|3865842|3865846|3865858|3865863|3865929|3866214|3866501|3866594|3869988|3871401|3872030|	0|0|0|0|1|1|0|0|0|0|0|0|0|1|0|	1|1|1|1|0|0|1|1|1|1|1|1|1|0|1|	5759	132	0	0
PN011600	4	chr07:3922931|3932483|3932525|3932859|	0|1|0|0|	1|0|1|1|	3371	4	0	0
PN011630	5	chr07:4132109|4138356|4138625|4138729|4138850|	0|1|1|0|1|	1|0|0|1|0|	2680	9	0	0
PN011633	16	chr07:4170521|4170644|4170676|4170768|4171885|4171953|4171989|4172099|4172319|4172343|4172370|4173352|4173624|4173784|4173942|4173957|	1|0|1|1|1|1|0|0|1|1|1|0|0|1|0|0|	0|1|0|0|0|0|1|1|0|0|0|1|1|0|1|1|	2377	139	0	0
PN011634	6	chr07:4180357|4180552|4180574|4180757|4181371|4181792|	1|0|0|0|0|0|	0|1|1|1|1|1|	4158	7	0	0
PN011643	15	chr07:4235075|4235099|4235113|4235121|4235170|4235229|4235250|4235419|4235424|4235536|4235886|4239181|4239245|4239319|4239353|	0|0|0|0|0|0|0|0|0|1|1|1|1|0|0|	1|1|1|1|1|1|1|1|1|0|0|0|0|1|1|	2090	20	0	0
PN011652	14	chr07:4305394|4305408|4305439|4305451|4305473|4305580|4305685|4305832|4305901|4306680|4306741|4306801|4306900|4307065|	0|0|0|0|0|0|1|1|1|0|1|1|0|0|	1|1|1|1|1|1|0|0|0|1|0|0|1|1|	1970	78	0	0
PN011654	11	chr07:4344924|4345171|4346337|4348580|4348583|4348622|4348841|4348929|4351181|4354604|4356547|	0|1|1|0|0|1|0|0|1|1|0|	1|0|0|1|1|0|1|1|0|0|1|	1501	3	0	0
PN011656	19	chr07:4366441|4366459|4366681|4366766|4366831|4367202|4370241|4371451|4372052|4375698|4375706|4375863|4376393|4379275|4379285|4379329|4379373|4379541|4379586|	0|1|1|1|1|0|1|0|1|1|1|1|1|0|0|0|0|0|1|	1|0|0|0|0|1|0|1|0|0|0|0|0|1|1|1|1|1|0|	10699	500	0	0
PN011673	20	chr07:4472615|4472660|4472694|4472710|4472955|4473383|4475963|4476089|4476093|4476270|4476731|4476752|4476771|4476783|4476878|4477019|4477040|4477079|4478064|4478207|	1|0|1|0|0|0|0|0|1|0|0|0|0|0|0|0|0|0|1|0|	0|1|0|1|1|1|1|1|0|1|1|1|1|1|1|1|1|1|0|1|	2268	8	0	0
PN011677	14	chr07:4525282|4530026|4530050|4530102|4530114|4530116|4530210|4530213|4530214|4530278|4530284|4530328|4530335|4530358|	0|0|0|0|0|1|1|0|0|0|0|0|0|0|	1|1|1|1|1|0|0|1|1|1|1|1|1|1|	1798	112	0	0
PN011689	12	chr07:4617990|4618416|4618571|4618981|4619052|4619114|4619414|4619705|4619768|4619799|4619828|4619831|	1|1|1|1|1|1|1|1|1|1|1|0|	0|0|0|0|0|0|0|0|0|0|0|1|	2167	3	0	0
PN011690	8	chr07:4631564|4633208|4633421|4633568|4634963|4635242|4637615|4637920|	1|0|1|0|0|0|1|0|	0|1|0|1|1|1|0|1|	2990	3	0	0
PN011695	25	chr07:4660400|4660453|4661251|4661278|4661308|4661328|4661430|4661522|4661556|4661588|4662030|4662043|4662044|4662070|4662071|4662079|4662111|4662121|4662147|4662654|4666243|4667513|4670038|4670170|4675268|	1|1|0|0|1|1|1|0|1|1|1|1|1|1|1|1|1|1|1|0|0|1|1|0|0|	0|0|1|1|0|0|0|1|0|0|0|0|0|0|0|0|0|0|0|1|1|0|0|1|1|	2075	22	0	0
PN011727	6	chr07:4869267|4869312|4869487|4869597|4869608|4869729|	1|0|0|0|0|1|	0|1|1|1|1|0|	2644	41	0	0
PN011730	7	chr07:4887021|4887618|4887819|4888440|4889221|4889242|4889720|	1|1|1|1|1|1|1|	0|0|0|0|0|0|0|	7650	8	0	0
PN011733	24	chr07:4915479|4915577|4915591|4915623|4915636|4915741|4915813|4915855|4916231|4916552|4916667|4916708|4916732|4916787|4916788|4916998|4917074|4917098|4917104|4917204|4917301|4917311|4917329|4917404|	1|0|0|0|1|1|0|1|0|1|0|1|0|1|0|1|0|0|0|0|0|0|1|1|	0|1|1|1|0|0|1|0|1|0|1|0|1|0|1|0|1|1|1|1|1|1|0|0|	18599	38	0	0
PN011739	4	chr07:4939460|4939645|4940368|4940423|	0|1|0|1|	1|0|1|0|	1570	7	0	0
PN011747	3	chr07:4991680|4991719|4994454|	1|1|0|	0|0|1|	977	0	2.30054e-293	1.20166e-292
PN011750	9	chr07:5009006|5009262|5009572|5010839|5010921|5014745|5014907|5015037|5018129|	0|1|1|0|1|0|0|1|1|	1|0|0|1|0|1|1|0|0|	1653	8	0	0
PN011754	21	chr07:5051067|5051102|5051153|5051160|5051181|5051316|5053207|5054574|5054604|5054648|5054735|5054753|5054911|5054949|5055037|5055039|5055077|5055079|5055081|5055115|5055411|	1|0|0|0|0|0|0|0|0|0|0|0|0|0|0|0|0|0|0|0|0|	0|1|1|1|1|1|1|1|1|1|1|1|1|1|1|1|1|1|1|1|1|	8537	83	0	0
PN011760	6	chr07:5085418|5085434|5085525|5085559|5085643|5086474|	1|1|0|1|1|0|	0|0|1|0|0|1|	1035	83	2.426e-263	1.17952e-262
PN011769	20	chr07:5150885|5150896|5151316|5151429|5151432|5151469|5151813|5154413|5154490|5154496|5154500|5154581|5154716|5154717|5154721|5154751|5154753|5154772|5154773|5154774|	1|1|0|0|0|0|0|0|0|0|0|0|0|1|1|1|1|1|1|1|	0|0|1|1|1|1|1|1|1|1|1|1|1|0|0|0|0|0|0|0|	2743	48	0	0
PN011773	8	chr07:5192217|5192561|5192630|5193257|5193323|5193409|5193557|5193558|	1|1|1|1|1|1|0|1|	0|0|0|0|0|0|1|0|	877	5	1.46372e-246	6.83528e-246
PN011780	14	chr07:5262674|5263107|5263984|5264207|5264243|5264285|5264823|5264952|5264967|5265039|5265115|5265142|5265286|5265310|	0|0|0|0|0|0|0|0|0|0|0|0|0|0|	1|1|1|1|1|1|1|1|1|1|1|1|1|1|	1944	173	0	0
PN011783	12	chr07:5280542|5281907|5281982|5281985|5282057|5282084|5282089|5282352|5282652|5282681|5283008|5283271|	0|0|1|1|0|0|0|0|0|0|0|1|	1|1|0|0|1|1|1|1|1|1|1|0|	1111	2	1.12775e-319	6.25537e-319
PN011787	22	chr07:5298469|5298614|5298629|5298630|5298662|5298722|5298753|5299793|5300387|5300917|5301630|5302314|5302659|5303391|5304199|5304234|5316573|5316645|5316656|5316744|5316794|5316851|	1|1|1|1|1|1|1|0|0|0|0|1|0|0|0|0|1|0|1|1|0|1|	0|0|0|0|0|0|0|1|1|1|1|0|1|1|1|1|0|1|0|0|1|0|	2900	256	0	0
PN011789	6	chr07:5317973|5319322|5319421|5321200|5321456|5324964|	0|1|1|0|1|1|	1|0|0|1|0|0|	3785	237	0	0
PN011790	24	chr07:5326793|5326850|5326866|5326958|5327003|5327032|5327589|5327666|5330008|5330047|5330216|5330582|5330804|5330813|5331056|5331200|5331452|5331500|5331927|5332294|5332444|5332628|5332711|5333053|	0|1|1|1|0|1|1|1|1|0|0|0|0|1|0|1|0|0|0|1|0|0|1|1|	1|0|0|0|1|0|0|0|0|1|1|1|1|0|1|0|1|1|1|0|1|1|0|0|	3668	51	0	0
PN011794	11	chr07:5353896|5353951|5354012|5355069|5355646|5355828|5357368|5359095|5359131|5359194|5360895|	0|1|0|0|0|0|0|0|0|0|0|	1|0|1|1|1|1|1|1|1|1|1|	8431	43	0	0
PN011815	5	chr07:5535956|5536856|5536983|5537883|5537934|	1|1|0|0|0|	0|0|1|1|1|	4872	19	0	0
PN011835	9	chr07:6075449|6077707|6077746|6080883|6080911|6080951|6081078|6081213|6081295|	0|0|0|1|1|0|0|0|0|	1|1|1|0|0|1|1|1|1|	1340	53	0	0
PN011836	14	chr07:6081469|6081518|6081786|6083507|6083566|6083829|6084288|6084309|6084337|6084393|6084414|6084420|6084624|6084627|	0|0|0|0|0|0|0|0|0|0|1|0|0|0|	1|1|1|1|1|1|1|1|1|1|0|1|1|1|	1103	110	4.77325e-267	2.34465e-266
PN011856	14	chr07:6298079|6298881|6300199|6305083|6305207|6308142|6308182|6309455|6309802|6310255|6310264|6310428|6310618|6310994|	1|1|1|1|1|1|1|1|0|1|1|1|1|1|	0|0|0|0|0|0|0|0|1|0|0|0|0|0|	1500	1	0	0
PN011864	14	chr07:6388469|6389023|6389194|6389539|6397371|6398663|6398883|6398968|6399331|6399499|6399522|6399548|6399615|6399664|	0|0|0|0|0|0|0|0|0|0|0|0|1|0|	1|1|1|1|1|1|1|1|1|1|1|1|0|1|	1948	39	0	0
PN011872	10	chr07:6436069|6436084|6436321|6436379|6436430|6436438|6436440|6436470|6436476|6436479|	0|0|0|0|0|0|0|0|0|0|	1|1|1|1|1|1|1|1|1|1|	2678	4	0	0
PN011878	7	chr07:6535119|6535160|6535185|6535202|6535336|6537042|6538148|	1|1|1|1|1|0|0|	0|0|0|0|0|1|1|	2364	7	0	0
PN011881	13	chr07:6588249|6588289|6588298|6588303|6588828|6589237|6589312|6589338|6589359|6589452|6589835|6589862|6590027|	1|1|1|1|0|0|1|1|0|1|1|1|1|	0|0|0|0|1|1|0|0|1|0|0|0|0|	25694	672	0	0
PN011882	20	chr07:6599442|6600148|6601356|6608129|6608134|6608220|6608258|6608259|6608280|6608349|6608371|6608372|6608413|6608440|6608479|6608573|6608633|6608755|6608756|6608764|	1|1|1|1|1|1|1|1|1|1|1|1|1|1|1|1|1|1|1|1|	0|0|0|0|0|0|0|0|0|0|0|0|0|0|0|0|0|0|0|0|	4429	422	0	0
PN011883	27	chr07:6601356|6608129|6608134|6608220|6608258|6608259|6608280|6608349|6608371|6608372|6608413|6608440|6608479|6608573|6608633|6608755|6608756|6608764|6609913|6609916|6609919|6610367|6610418|6610807|6610876|6611083|6611176|	1|1|1|1|1|1|1|1|1|1|1|1|1|1|1|1|1|1|1|1|1|1|1|1|1|1|1|	0|0|0|0|0|0|0|0|0|0|0|0|0|0|0|0|0|0|0|0|0|0|0|0|0|0|0|	8540	285	0	0
PN011896	5	chr07:6734416|6734445|6735439|6735454|6740223|	1|1|0|1|0|	0|0|1|0|1|	1094	6	3.23859e-314	1.76989e-313
PN011898	21	chr07:6777680|6777688|6777696|6779134|6779329|6779364|6779485|6779606|6779625|6779646|6779670|6779718|6779752|6779895|6779900|6780049|6780131|6780168|6780320|6780336|6780344|	0|1|0|0|1|1|0|0|1|1|1|0|1|1|1|0|0|1|1|1|1|	1|0|1|1|0|0|1|1|0|0|0|1|0|0|0|1|1|0|0|0|0|	2380	109	0	0
PN011908	7	chr07:6895156|6895304|6895566|6895605|6895638|6895645|6899019|	1|1|1|1|1|1|1|	0|0|0|0|0|0|0|	3963	396	0	0
PN011983	30	chr07:7794183|7794189|7794588|7799653|7799749|7799782|7799832|7799842|7801181|7803530|7803550|7803677|7803770|7803887|7803952|7803953|7803967|7804048|7804058|7804077|7804699|7804700|7804705|7804735|7804792|7804793|7804821|7805041|7805043|7805044|	1|1|1|1|1|1|1|1|1|1|1|1|1|1|1|1|1|1|1|1|1|1|1|1|1|1|1|1|1|1|	0|0|0|0|0|0|0|0|0|0|0|0|0|0|0|0|0|0|0|0|0|0|0|0|0|0|0|0|0|0|	3901	354	0	0
PN011985	78	chr07:7811432|7811454|7811459|7811479|7811507|7811516|7811527|7811555|7811582|7811583|7811590|7811692|7811694|7811722|7811752|7811778|7811829|7811854|7811903|7811913|7811921|7811925|7811929|7811944|7811950|7811966|7811989|7812004|7812069|7812071|7812073|7812139|7812149|7812205|7812227|7812233|7812264|7812301|7812314|7812323|7812339|7812343|7812345|7812372|7812391|7812420|7812441|7812495|7812507|7…	1|1|1|1|1|1|1|1|1|1|1|1|1|1|1|1|1|1|1|1|1|1|1|1|1|1|1|1|1|1|1|1|1|1|1|1|1|1|1|1|1|1|1|1|1|1|1|1|1|1|1|1|1|1|1|1|1|1|1|1|1|1|1|1|1|1|1|1|1|1|1|1|1|1|1|1|1|1|	0|0|0|0|0|0|0|0|0|0|0|0|0|0|0|0|0|0|0|0|0|0|0|0|0|0|0|0|0|0|0|0|0|0|0|0|0|0|0|0|0|0|0|0|0|0|0|0|0|0|0|0|0|0|0|0|0|0|0|0|0|0|0|0|0|0|0|0|0|0|0|0|0|0|0|0|0|0|	29266	115	0	0
PN011999	23	chr07:7902903|7902989|7904296|7904317|7904880|7905033|7905069|7907677|7909105|7909875|7911090|7911387|7911494|7912034|7912092|7912182|7912539|7912976|7913123|7913536|7913661|7913883|7913885|	0|0|0|0|0|0|0|0|0|0|0|1|0|0|0|0|0|0|0|0|0|0|0|	1|1|1|1|1|1|1|1|1|1|1|0|1|1|1|1|1|1|1|1|1|1|1|	2477	41	0	0
PN012003	25	chr07:7973008|7973012|7973013|7973039|7973265|7973507|7973575|7974387|7974455|7974723|7974885|7975880|7976451|7977194|7977218|7977536|7977683|7977684|7977703|7977710|7977783|7977797|7977800|7977804|7977807|	1|1|1|1|1|1|1|1|1|1|1|1|1|1|1|1|1|1|1|1|1|1|1|1|1|	0|0|0|0|0|0|0|0|0|0|0|0|0|0|0|0|0|0|0|0|0|0|0|0|0|	2261	17	0	0
PN012037	23	chr07:8399237|8399565|8399599|8401075|8401773|8403802|8403853|8405777|8408511|8409054|8409949|8410075|8413988|8414076|8414119|8414680|8414745|8414875|8414995|8415010|8417093|8417309|8420495|	1|0|1|1|1|1|1|0|1|0|1|0|0|0|1|1|1|0|0|1|0|0|0|	0|1|0|0|0|0|0|1|0|1|0|1|1|1|0|0|0|1|1|0|1|1|1|	1928	10	0	0
PN012043	9	chr07:8482156|8482428|8482440|8485795|8499753|8500372|8500513|8500558|8500581|	1|1|1|1|1|1|1|1|1|	0|0|0|0|0|0|0|0|0|	1112	11	6.44744e-316	3.5351e-315
PN012109	6	chr07:10102934|10102982|10105672|10105683|10108860|10108883|	0|0|0|0|1|1|	1|1|1|1|0|0|	1221	10	0	0
PN012143	12	chr07:10544715|10544759|10544766|10544889|10546072|10551056|10551088|10551285|10551291|10551335|10551920|10551932|	1|1|0|1|1|0|1|0|0|0|0|1|	0|0|1|0|0|1|0|1|1|1|1|0|	1776	46	0	0
PN012216	18	chr07:11807694|11807737|11807776|11807790|11807876|11808259|11810180|11812196|11812697|11812807|11812817|11812896|11815943|11816019|11824749|11824965|11824986|11825034|	1|1|1|0|1|0|1|0|0|0|1|0|0|1|1|0|0|0|	0|0|0|1|0|1|0|1|1|1|0|1|1|0|0|1|1|1|	6404	74	0	0
PN012217	9	chr07:11863887|11863960|11864004|11864018|11867465|11874820|11875215|11876363|11876677|	1|1|1|0|1|0|0|1|1|	0|0|0|1|0|1|1|0|0|	989	2	3.45818e-285	1.77305e-284
PN012219	10	chr07:11902102|11905339|11905459|11905521|11906123|11906200|11906205|11906227|11906250|11906286|	0|0|0|0|0|0|1|0|0|0|	1|1|1|1|1|1|0|1|1|1|	15158	1076	0	0
PN012229	4	chr07:12112959|12113881|12115833|12116053|	0|1|0|1|	1|0|1|0|	4074	4	0	0
PN012295	30	chr07:14235637|14235640|14235802|14235817|14235881|14236079|14236198|14236231|14236246|14240030|14240056|14240999|14241343|14249594|14250146|14253692|14254517|14254666|14254706|14254756|14254760|14254774|14254786|14254813|14254839|14254890|14254895|14254957|14254998|14255031|	1|1|1|1|1|1|1|1|1|1|1|1|1|1|1|1|1|1|1|1|1|1|1|1|1|1|1|1|1|1|	0|0|0|0|0|0|0|0|0|0|0|0|0|0|0|0|0|0|0|0|0|0|0|0|0|0|0|0|0|0|	1638	62	0	0
PN012399	5	chr07:16096140|16096289|16099250|16099640|16099773|	0|1|0|1|0|	1|0|1|0|1|	1878	95	0	0
PN012501	20	chr07:17695250|17695257|17695280|17695286|17695317|17695501|17695519|17695534|17695736|17695766|17695775|17696129|17696192|17696660|17697239|17697542|17697684|17697708|17697761|17697805|	0|0|1|1|0|1|1|1|0|1|1|1|1|0|1|0|1|0|0|0|	1|1|0|0|1|0|0|0|1|0|0|0|0|1|0|1|0|1|1|1|	1720	49	0	0
PN012504	24	chr07:17727545|17727549|17727563|17727641|17727881|17727899|17727999|17728016|17728018|17728363|17728367|17728615|17728644|17728665|17728699|17728714|17728732|17731404|17731408|17731455|17731782|17731829|17731869|17732223|	0|1|1|1|1|1|1|0|0|1|0|0|0|0|1|0|0|0|0|0|0|1|0|0|	1|0|0|0|0|0|0|1|1|0|1|1|1|1|0|1|1|1|1|1|1|0|1|1|	4660	9	0	0
PN012517	5	chr07:18134720|18145828|18145843|18146841|18146868|	1|1|1|1|1|	0|0|0|0|0|	1382	1	0	0
PN012518	30	chr07:18169650|18169652|18169676|18169863|18169916|18170074|18170087|18170166|18170292|18170406|18170948|18171137|18171158|18171175|18171193|18171325|18171458|18171511|18171514|18171527|18171761|18171817|18171885|18172117|18176522|18176694|18176797|18177142|18177376|18177630|	1|1|1|1|1|1|1|1|1|1|1|1|1|1|1|1|1|1|1|1|1|1|1|1|1|1|1|1|1|1|	0|0|0|0|0|0|0|0|0|0|0|0|0|0|0|0|0|0|0|0|0|0|0|0|0|0|0|0|0|0|	1632	2	0	0
PN012524	5	chr07:18272358|18272385|18273105|18273155|18274372|	1|1|1|0|0|	0|0|0|1|1|	1846	211	0	0
PN012535	12	chr07:18456138|18456273|18456338|18456392|18457418|18457606|18457702|18457871|18457893|18457928|18458054|18458055|	1|1|1|1|1|0|0|0|0|1|1|1|	0|0|0|0|0|1|1|1|1|0|0|0|	5076	194	0	0
PN012651	37	chr07:20162113|20162169|20162458|20162461|20162467|20162481|20162485|20162501|20162526|20162613|20162653|20162671|20162672|20162689|20162769|20162785|20162786|20162797|20162839|20162842|20162864|20162879|20163435|20163573|20163715|20163723|20163726|20163732|20163771|20163785|20163823|20163824|20163826|20164004|20164009|20164026|20164051|	1|1|1|1|1|1|1|1|1|1|1|1|1|1|1|1|1|1|0|1|1|1|1|1|1|1|1|1|1|1|1|1|1|1|1|1|1|	0|0|0|0|0|0|0|0|0|0|0|0|0|0|0|0|0|0|1|0|0|0|0|0|0|0|0|0|0|0|0|0|0|0|0|0|0|	929	4	4.49751e-241	2.06771e-240
PN012658	5	chr07:20261082|20261168|20265489|20265501|20267290|	0|0|1|0|0|	1|1|0|1|1|	1769	111	0	0
PN012696	23	chr07:20987120|20987137|20987292|20987430|20987449|20987514|20987518|20987520|20987606|20987683|20987728|20987783|20987784|20988193|20988779|20988787|20989225|20989226|20989259|20989352|20989368|20989456|20989746|	0|1|1|0|1|1|0|0|1|0|1|0|0|1|1|1|0|0|0|0|0|0|1|	1|0|0|1|0|0|1|1|0|1|0|1|1|0|0|0|1|1|1|1|1|1|0|	1919	172	0	0
PN012708	9	chr07:21177362|21177385|21177450|21180718|21180868|21181032|21181051|21181122|21181149|	1|0|0|1|0|0|0|0|1|	0|1|1|0|1|1|1|1|0|	2876	4	0	0
PN012723	10	chr07:21345680|21345763|21345791|21345795|21346112|21346917|21347039|21348080|21348431|21349541|	0|0|0|1|0|1|0|0|0|0|	1|1|1|0|1|0|1|1|1|1|	1515	307	9.85159e-245	4.57491e-244
PN012731	17	chr07:21429956|21429960|21430013|21430083|21431879|21441849|21441896|21441897|21441902|21441903|21441915|21441919|21441952|21441958|21441966|21442021|21442102|	1|1|1|0|1|1|0|1|0|1|0|0|0|0|0|1|1|	0|0|0|1|0|0|1|0|1|0|1|1|1|1|1|0|0|	1586	16	0	0
PN012734	8	chr07:21471321|21472571|21476840|21476855|21477516|21478130|21478156|21478167|	1|0|1|1|1|1|1|1|	0|1|0|0|0|0|0|0|	1542	2	0	0
PN012755	11	chr07:21784064|21786718|21794834|21795140|21795830|21796514|21796569|21796613|21796781|21796932|21796961|	1|0|0|0|0|0|0|1|1|1|0|	0|1|1|1|1|1|1|0|0|0|1|	1019	71	1.61812e-234	7.31578e-234
PN012757	6	chr07:21808194|21808391|21808496|21810518|21810641|21810878|	0|0|1|1|1|1|	1|1|0|0|0|0|	1632	11	0	0
PN012776	19	chr07:22020100|22020228|22020282|22020330|22020455|22021883|22021997|22022912|22022936|22023622|22023760|22023851|22029551|22034259|22035182|22035256|22035288|22035333|22035350|	0|0|0|0|0|0|0|0|0|0|0|0|0|0|0|0|1|0|0|	1|1|1|1|1|1|1|1|1|1|1|1|1|1|1|1|0|1|1|	2341	125	0	0
PN012782	20	chr07:22076889|22076919|22076959|22077024|22077056|22077105|22077228|22077259|22077298|22077523|22077649|22077720|22078690|22078717|22078746|22078780|22078801|22078807|22078891|22078930|	1|1|1|1|1|1|1|1|1|1|1|1|1|1|1|1|1|1|1|1|	0|0|0|0|0|0|0|0|0|0|0|0|0|0|0|0|0|0|0|0|	1514	159	6.49482e-301	3.44097e-300
PN012787	6	chr07:22164247|22167278|22173382|22173394|22173404|22173433|	1|1|1|0|1|1|	0|0|0|1|0|0|	8343	273	0	0
PN012800	11	chr07:22284221|22284239|22284452|22284910|22285205|22286658|22286829|22288598|22288815|22289400|22289421|	0|0|0|0|0|1|1|0|1|0|0|	1|1|1|1|1|0|0|1|0|1|1|	5403	106	0	0
PN012806	11	chr07:22320313|22320912|22320921|22320976|22321062|22321098|22321255|22321368|22321394|22321419|22322109|	1|1|1|1|1|1|1|1|1|1|1|	0|0|0|0|0|0|0|0|0|0|0|	1471	182	0	5.17313e-308
PN012840	24	chr07:22655231|22655884|22655922|22656884|22657003|22657747|22657759|22658373|22658826|22665574|22665646|22665797|22665805|22665871|22665872|22665891|22665897|22666014|22666133|22666300|22666332|22666371|22666428|22666510|	1|1|1|0|0|1|1|1|1|0|0|1|1|1|1|1|0|0|1|0|1|0|0|0|	0|0|0|1|1|0|0|0|0|1|1|0|0|0|0|0|1|1|0|1|0|1|1|1|	3465	111	0	0
PN012842	20	chr07:22667341|22667358|22667539|22668313|22668323|22668430|22668433|22668434|22668482|22668652|22669113|22674422|22674427|22674535|22674562|22674673|22674691|22674695|22674717|22674722|	0|0|0|1|0|1|1|1|0|0|0|1|0|1|1|0|0|0|0|0|	1|1|1|0|1|0|0|0|1|1|1|0|1|0|0|1|1|1|1|1|	5700	107	0	0
PN012843	18	chr07:22668313|22668323|22668430|22668433|22668434|22668482|22668652|22669113|22674422|22674427|22674535|22674562|22674673|22674691|22674695|22674717|22674722|22683355|	1|0|1|1|1|0|0|0|1|0|1|1|0|0|0|0|0|0|	0|1|0|0|0|1|1|1|0|1|0|0|1|1|1|1|1|1|	4482	103	0	0
PN012942	9	chr07:23656016|23656096|23656125|23656126|23657896|23661068|23661127|23661211|23661247|	0|0|0|0|0|0|0|0|0|	1|1|1|1|1|1|1|1|1|	1388	204	0	0
PN012954	15	chr07:23814041|23814055|23814142|23814224|23814246|23814262|23814263|23814334|23815265|23816151|23817209|23817440|23817495|23817582|23817663|	0|1|1|1|1|1|1|1|0|1|1|1|0|1|1|	1|0|0|0|0|0|0|0|1|0|0|0|1|0|0|	2173	146	0	0
PN012974	14	chr07:23948913|23948944|23948977|23949310|23949477|23950297|23950477|23951221|23952804|23952868|23956434|23961656|23962358|23967801|	1|1|0|0|1|1|1|1|1|0|0|1|1|0|	0|0|1|1|0|0|0|0|0|1|1|0|0|1|	1192	38	9.73309e-322	5.41496e-321
PN012976	8	chr07:23973474|23973478|23973548|23974918|23974960|23975008|23975432|23975446|	1|0|0|0|1|0|0|1|	0|1|1|1|0|1|1|0|	1582	79	0	0
PN012978	35	chr07:23986428|23986483|23986528|23986532|23986542|23986552|23986579|23986588|23986671|23986731|23986735|23986740|23986752|23986781|23986789|23986916|23986921|23986986|23987066|23987182|23987213|23987297|23987802|23988075|23988116|23988243|23989743|23990531|23990543|23990886|23990941|23990955|23990996|23990997|23991017|	0|1|0|1|1|0|1|1|1|1|1|1|0|1|1|1|1|1|1|1|1|1|1|0|0|0|1|0|0|1|0|1|0|0|0|	1|0|1|0|0|1|0|0|0|0|0|0|1|0|0|0|0|0|0|0|0|0|0|1|1|1|0|1|1|0|1|0|1|1|1|	1137	59	2.28717e-281	1.16328e-280
PN012987	6	chr07:24093630|24093768|24093915|24093932|24094298|24094977|	0|0|0|1|1|0|	1|1|1|0|0|1|	2648	254	0	0
PN012997	18	chr07:24177455|24177461|24177470|24177473|24177593|24177625|24177971|24178250|24178252|24178416|24178433|24178438|24178591|24178636|24178748|24178875|24178896|24179071|	0|0|0|0|0|0|1|1|0|0|0|1|0|0|0|0|0|1|	1|1|1|1|1|1|0|0|1|1|1|0|1|1|1|1|1|0|	2331	284	0	0
PN013005	12	chr07:24234540|24234668|24234754|24234876|24234948|24235012|24235245|24235260|24235265|24235326|24235342|24235377|	0|1|1|0|1|1|1|1|1|1|1|0|	1|0|0|1|0|0|0|0|0|0|0|1|	83713	1969	0	0
PN013019	12	chr07:24339041|24339241|24339260|24339723|24339921|24340109|24340156|24340386|24340623|24340767|24340768|24340781|	0|0|0|1|0|0|0|1|0|0|0|0|	1|1|1|0|1|1|1|0|1|1|1|1|	1816	112	0	0
PN013021	6	chr07:24346137|24347407|24349964|24349978|24350527|24350573|	0|0|1|0|0|1|	1|1|0|1|1|0|	1231	0	0	0
PN013027	27	chr07:24373253|24373467|24387601|24393841|24399773|24400375|24402585|24403106|24403648|24403788|24403853|24403921|24403981|24404030|24404222|24404381|24404594|24404902|24405424|24405451|24405665|24405717|24405956|24405988|24406002|24406017|24406037|	0|0|0|0|0|0|0|1|1|1|1|1|1|1|1|0|1|1|1|0|0|1|1|1|1|1|1|	1|1|1|1|1|1|1|0|0|0|0|0|0|0|0|1|0|0|0|1|1|0|0|0|0|0|0|	58989	11270	0	0
PN013041	10	chr07:24509590|24509874|24511237|24511942|24514315|24514459|24516858|24516870|24516873|24516874|	0|1|0|1|0|1|0|1|0|0|	1|0|1|0|1|0|1|0|1|1|	967	40	2.11365e-234	9.54968e-234
PN013042	15	chr07:24517407|24517499|24517562|24517600|24517658|24517805|24517917|24518095|24518183|24518417|24533474|24541891|24541987|24542112|24543002|	0|0|1|0|0|0|0|1|1|0|0|1|0|1|0|	1|1|0|1|1|1|1|0|0|1|1|0|1|0|1|	1309	46	0	0
PN013046	19	chr07:24562213|24562223|24562308|24562322|24562334|24562350|24562485|24563455|24563484|24563810|24563858|24564114|24564678|24564687|24564786|24564877|24564896|24564915|24564933|	1|1|1|1|1|1|1|1|0|1|1|1|0|0|1|0|0|0|0|	0|0|0|0|0|0|0|0|1|0|0|0|1|1|0|1|1|1|1|	2726	219	0	0
PN013050	13	chr07:24589786|24590437|24591145|24591184|24592112|24592215|24592218|24592256|24592324|24592440|24592885|24593189|24593350|	0|0|1|0|0|1|1|1|0|1|0|0|0|	1|1|0|1|1|0|0|0|1|0|1|1|1|	14037	475	0	0
PN013069	9	chr07:24819649|24819668|24819690|24819726|24819909|24819956|24820035|24820059|24820104|	1|1|1|1|1|1|1|1|1|	0|0|0|0|0|0|0|0|0|	4263	178	0	0
PN013088	7	chr07:24967297|24967314|24967349|24967388|24967444|24973131|24973335|	0|0|1|0|0|0|1|	1|1|0|1|1|1|0|	3421	18	0	0
PN013092	16	chr07:25034251|25037362|25037445|25037518|25037709|25041540|25041629|25041743|25041798|25043029|25044625|25044676|25046537|25046879|25046950|25046984|	0|0|0|0|1|0|0|0|0|0|0|0|0|1|1|1|	1|1|1|1|0|1|1|1|1|1|1|1|1|0|0|0|	4227	191	0	0
PN013097	22	chr07:25069130|25069140|25069141|25069153|25069156|25069170|25069212|25069225|25069337|25069364|25069380|25070298|25070307|25070316|25070326|25070751|25070873|25072573|25072726|25073551|25074055|25074058|	1|1|1|0|0|1|0|1|1|1|1|0|0|0|0|0|0|0|0|0|1|0|	0|0|0|1|1|0|1|0|0|0|0|1|1|1|1|1|1|1|1|1|0|1|	1181	109	5.19709e-251	2.45615e-250
PN013098	17	chr07:25074884|25074990|25076570|25076723|25076735|25077099|25077372|25077646|25077688|25077841|25078039|25078102|25078827|25078863|25079007|25079239|25079664|	1|1|0|0|0|0|0|0|0|0|1|0|0|0|1|1|1|	0|0|1|1|1|1|1|1|1|1|0|1|1|1|0|0|0|	6210	365	0	0
PN013100	13	chr07:25080614|25084254|25084416|25085207|25085380|25085532|25085586|25087060|25087067|25087954|25088212|25088230|25088272|	0|1|1|1|1|1|1|1|1|1|1|0|1|	1|0|0|0|0|0|0|0|0|0|0|1|0|	2587	1059	0	0
PN013128	12	chr07:25426691|25426774|25426814|25426873|25427180|25427329|25428241|25429253|25429325|25429340|25430124|25431099|	0|0|0|0|0|0|0|0|0|0|0|0|	1|1|1|1|1|1|1|1|1|1|1|1|	6105	84	0	0
PN013136	17	chr07:25486264|25486273|25486369|25487031|25487037|25487062|25487467|25487561|25487631|25487646|25487649|25487742|25487776|25487814|25488044|25488081|25488337|	0|1|0|1|0|0|1|0|0|1|1|0|1|1|1|1|1|	1|0|1|0|1|1|0|1|1|0|0|1|0|0|0|0|0|	1714	82	0	0
PN013145	20	chr07:25558424|25558487|25558495|25558500|25558603|25558609|25558735|25559161|25559567|25559568|25559627|25559630|25559683|25559839|25560176|25560881|25561209|25561321|25561948|25563999|	0|0|0|0|0|0|1|0|1|0|0|0|0|1|0|0|0|0|0|0|	1|1|1|1|1|1|0|1|0|1|1|1|1|0|1|1|1|1|1|1|	1977	390	0	0
PN013148	5	chr07:25588002|25591017|25594554|25594635|25594717|	1|1|0|0|1|	0|0|1|1|0|	2340	6	0	0
PN013165	14	chr07:25741779|25741790|25741835|25741855|25741893|25741904|25742286|25742427|25746175|25746216|25746363|25746411|25746446|25746495|	1|1|1|1|1|1|1|1|1|1|1|1|0|1|	0|0|0|0|0|0|0|0|0|0|0|0|1|0|	1886	204	0	0
PN013166	9	chr07:25746828|25746869|25746870|25746917|25746989|25747040|25747061|25747093|25751651|	1|1|1|1|0|1|1|1|1|	0|0|0|0|1|0|0|0|0|	910	12	2.16541e-251	1.02374e-250
PN013189	12	chr07:25948841|25949216|25949441|25950223|25950235|25950413|25950437|25951666|25953465|25953537|25958987|25959825|	1|1|1|1|1|1|0|1|1|1|1|0|	0|0|0|0|0|0|1|0|0|0|0|1|	2806	76	0	0
PN013192	6	chr07:25977596|25977650|25977830|25978155|25978203|25978298|	1|1|0|1|1|0|	0|0|1|0|0|1|	791	3	7.54217e-228	3.34426e-227
PN013202	11	chr07:26063692|26063750|26063987|26064029|26064032|26064125|26064218|26064227|26064244|26064376|26064382|	1|1|1|1|0|1|1|1|1|1|1|	0|0|0|0|1|0|0|0|0|0|0|	7338	290	0	0
PN013203	14	chr07:26067156|26067170|26067193|26067208|26067244|26067300|26067509|26067686|26068035|26072107|26072143|26072175|26072210|26072211|	1|1|1|1|1|0|1|1|1|1|1|1|1|1|	0|0|0|0|0|1|0|0|0|0|0|0|0|0|	4419	588	0	0
PN013206	19	chr07:26085704|26086041|26086356|26086383|26086699|26086767|26086803|26087247|26087358|26087562|26088440|26088699|26088759|26090222|26090276|26090291|26090404|26090557|26090656|	1|1|1|0|0|0|0|0|0|0|0|0|0|1|0|1|1|0|0|	0|0|0|1|1|1|1|1|1|1|1|1|1|0|1|0|0|1|1|	32419	3758	0	0
PN013209	4	chr07:26113641|26114886|26115920|26116754|	1|1|1|1|	0|0|0|0|	1292	83	1.10498e-288	5.70036e-288
PN013220	5	chr07:26223736|26224338|26224501|26224536|26224919|	1|1|1|1|1|	0|0|0|0|0|	1539	0	0	0
PN013226	10	chr07:26281708|26281822|26282531|26285746|26285831|26286252|26288647|26288650|26288933|26289227|	1|1|1|1|1|1|1|1|1|1|	0|0|0|0|0|0|0|0|0|0|	838	0	2.60571e-243	1.20502e-242
PN013227	13	chr07:26291329|26291768|26291817|26294096|26294102|26294871|26297937|26298144|26303152|26303162|26303163|26303205|26303208|	1|1|1|1|1|1|1|1|1|1|1|1|1|	0|0|0|0|0|0|0|0|0|0|0|0|0|	4677	409	0	0
PN013240	6	chr07:26394935|26395129|26395674|26395941|26396057|26396118|	1|1|1|1|1|1|	0|0|0|0|0|0|	1534	11	0	0
PN013241	7	chr07:26400448|26403820|26403853|26406089|26422343|26428037|26428224|	1|1|1|1|1|1|1|	0|0|0|0|0|0|0|	916	1	1.01405e-267	4.99211e-267
PN013266	7	chr07:26648066|26648069|26648487|26648647|26648671|26648678|26656873|	1|1|1|1|1|1|1|	0|0|0|0|0|0|0|	4598	377	0	0
PN013293	3	chr07:26858153|26858231|26859546|	0|0|0|	1|1|1|	1633	74	0	0
PN013356	4	chr07:27326450|27332081|27332799|27333806|	0|0|0|0|	1|1|1|1|	7005	12	0	0
PN013362	9	chr07:27375777|27375921|27376098|27376115|27376266|27376554|27376569|27376623|27376887|	0|0|0|0|0|0|0|0|0|	1|1|1|1|1|1|1|1|1|	23244	35	0	0
PN013371	7	chr07:27429490|27429499|27432901|27434108|27438773|27438813|27439044|	0|0|0|0|0|0|0|	1|1|1|1|1|1|1|	899	3	1.85367e-258	8.92474e-258
PN013374	12	chr07:27445826|27445881|27449170|27451289|27451755|27451920|27452512|27452921|27453103|27453252|27453379|27453396|	0|0|0|0|0|0|0|0|0|0|0|0|	1|1|1|1|1|1|1|1|1|1|1|1|	3960	5	0	0
PN013376	6	chr07:27467033|27467045|27467048|27469922|27470066|27470158|	0|0|0|0|0|0|	1|1|1|1|1|1|	1485	68	0	0
PN013378	6	chr07:27479293|27479689|27479714|27479718|27480292|27480423|	0|0|0|0|0|0|	1|1|1|1|1|1|	7213	470	0	0
PN013379	10	chr07:27491882|27492215|27492307|27493707|27493725|27493861|27494117|27494359|27494420|27494579|	0|0|0|0|0|0|0|0|0|0|	1|1|1|1|1|1|1|1|1|1|	19154	51	0	0
PN013387	14	chr07:27541409|27541541|27541617|27541931|27542067|27543414|27543536|27545140|27545175|27545890|27546531|27547126|27547991|27549584|	0|0|0|0|0|0|0|0|0|0|0|0|0|0|	1|1|1|1|1|1|1|1|1|1|1|1|1|1|	1727	27	0	0
PN013394	10	chr07:27603685|27603721|27603724|27603754|27604876|27604877|27605559|27611433|27614274|27614408|	0|0|0|0|0|0|0|0|0|0|	1|1|1|1|1|1|1|1|1|1|	935	3	1.62725e-266	7.97556e-266
PN013397	18	chr07:27624223|27624245|27624535|27626944|27626997|27628841|27628871|27628975|27628995|27629034|27629072|27629417|27631375|27631431|27631633|27632243|27632333|27632389|	0|0|0|0|0|0|0|1|0|0|0|0|0|0|0|0|0|0|	1|1|1|1|1|1|1|0|1|1|1|1|1|1|1|1|1|1|	3466	3	0	0
PN013404	17	chr07:27764586|27764593|27764676|27764689|27764697|27764702|27764741|27764799|27764943|27765509|27765512|27765789|27766109|27766445|27766699|27767369|27767507|	0|0|0|0|0|0|0|0|0|0|0|0|0|0|0|0|0|	1|1|1|1|1|1|1|1|1|1|1|1|1|1|1|1|1|	26881	1129	0	0
PN013428	12	chr07:27957247|27957277|27957331|27958799|27959031|27959055|27959310|27959336|27963324|27963712|27963729|27963732|	0|0|0|0|0|0|0|0|0|0|0|0|	1|1|1|1|1|1|1|1|1|1|1|1|	1009	7	1.48171e-280	7.52464e-280
PN013461	15	chr07:28296327|28296519|28296582|28296788|28297758|28298118|28298144|28298152|28298172|28298339|28300128|28300399|28302526|28302677|28302681|	0|0|0|0|0|0|0|0|0|0|0|0|0|0|0|	1|1|1|1|1|1|1|1|1|1|1|1|1|1|1|	2027	4	0	0
PN013465	12	chr07:28337265|28337401|28337437|28337728|28339786|28341776|28342473|28342526|28342535|28342598|28342621|28342637|	0|0|0|0|0|0|0|0|0|0|0|0|	1|1|1|1|1|1|1|1|1|1|1|1|	3287	4	0	0
PN013468	7	chr07:28372463|28372544|28374526|28374538|28378564|28378592|28378725|	0|0|0|0|0|0|0|	1|1|1|1|1|1|1|	1344	0	0	0
PN013479	3	chr07:28467343|28468422|28468609|	1|1|1|	0|0|0|	1398	2	0	0
PN013480	6	chr07:28471371|28472117|28478548|28478704|28478708|28478709|	0|0|0|0|1|1|	1|1|1|1|0|0|	4089	116	0	0
PN013487	26	chr07:28533591|28533981|28534068|28537588|28537885|28538205|28538692|28538757|28539287|28544853|28546264|28546649|28547507|28555471|28567045|28567531|28568054|28568393|28580131|28584956|28585963|28586084|28586109|28586164|28586248|28586667|	1|1|0|0|1|0|0|1|1|0|0|0|1|0|0|0|0|1|0|0|0|0|1|0|1|0|	0|0|1|1|0|1|1|0|0|1|1|1|0|1|1|1|1|0|1|1|1|1|0|1|0|1|	1242	5	0	0
PN013504	12	chr07:28741355|28741356|28741446|28741567|28741588|28741735|28742782|28742868|28743546|28745916|28748734|28748803|	0|0|1|0|1|0|1|0|1|0|0|0|	1|1|0|1|0|1|0|1|0|1|1|1|	4777	3	0	0
PN013505	13	chr07:28752784|28752801|28752821|28752847|28752859|28752868|28752901|28752906|28752916|28753077|28753084|28753132|28753161|	1|1|1|0|1|1|1|1|0|0|1|0|0|	0|0|0|1|0|0|0|0|1|1|0|1|1|	133940	447	0	0
PN013508	17	chr07:28789663|28789689|28789694|28789825|28792936|28794013|28795247|28797940|28797958|28798251|28798291|28798302|28798323|28798330|28798394|28798542|28798551|	1|0|1|1|0|1|1|0|0|0|0|0|0|0|0|0|0|	0|1|0|0|1|0|0|1|1|1|1|1|1|1|1|1|1|	1693	26	0	0
PN013511	3	chr07:28819486|28819558|28821226|	1|0|0|	0|1|1|	794	0	2.54305e-238	1.16116e-237
PN013512	9	chr07:28833312|28839637|28840225|28840581|28840669|28840679|28840897|28840906|28840995|	1|0|0|1|1|1|1|1|1|	0|1|1|0|0|0|0|0|0|	810	0	5.31321e-236	2.41445e-235
PN013531	7	chr07:29004869|29005029|29006115|29006156|29009915|29011842|29011845|	0|0|0|0|0|0|0|	1|1|1|1|1|1|1|	2100	5	0	0
PN013545	13	chr07:29119360|29119554|29119640|29130843|29133530|29133623|29133631|29134058|29134180|29134930|29139040|29139109|29139273|	0|0|1|0|1|0|0|0|0|1|1|1|1|	1|1|0|1|0|1|1|1|1|0|0|0|0|	2647	9	0	0
PN013552	10	chr07:29181368|29181465|29181737|29181814|29184203|29184314|29185159|29185281|29185628|29185872|	0|1|0|0|0|0|0|0|0|0|	1|0|1|1|1|1|1|1|1|1|	9007	45	0	0
PN013553	15	chr07:29186033|29186092|29186102|29186189|29186211|29186255|29186431|29186985|29187063|29187845|29188401|29188829|29188861|29189408|29189587|	0|0|0|0|0|0|0|0|1|0|1|0|0|0|0|	1|1|1|1|1|1|1|1|0|1|0|1|1|1|1|	1742	5	0	0
PN013579	10	chr07:29571148|29571941|29571962|29572050|29572304|29572332|29572338|29572425|29572659|29572789|	1|1|1|1|1|1|1|0|1|1|	0|0|0|0|0|0|0|1|0|0|	131318	301	0	0
PN013583	13	chr07:29598395|29598418|29598439|29598442|29599182|29599260|29599876|29599898|29603179|29603225|29604181|29604186|29604270|	0|0|0|0|1|1|1|0|1|1|1|1|1|	1|1|1|1|0|0|0|1|0|0|0|0|0|	9184	323	0	0
PN013591	3	chr07:29727560|29729974|29730244|	0|0|0|	1|1|1|	890	1	1.57848e-264	7.70258e-264
PN013623	14	chr07:30259941|30259980|30260251|30260340|30260386|30260420|30260427|30266764|30266999|30267002|30267008|30267079|30267119|30267157|	0|0|1|0|1|1|0|0|0|0|0|0|1|0|	1|1|0|1|0|0|1|1|1|1|1|1|0|1|	1091	43	8.40581e-293	4.38041e-292
PN013633	54	chr07:30399118|30399135|30399175|30399219|30399377|30399423|30399426|30399579|30399641|30399744|30399797|30399839|30399892|30399938|30399973|30399990|30400013|30400018|30400084|30400145|30400277|30400285|30400303|30400354|30400388|30400411|30400564|30400649|30400669|30400711|30400798|30400953|30400954|30401016|30401072|30401107|30401160|30401180|30401264|30401340|30401410|30401443|30401480|304019…	0|0|0|0|0|0|0|0|0|0|0|0|0|0|0|0|0|0|0|0|0|0|0|0|0|0|0|0|0|0|0|0|0|0|0|0|0|0|0|0|0|0|0|0|0|1|1|0|0|0|0|1|0|1|	1|1|1|1|1|1|1|1|1|1|1|1|1|1|1|1|1|1|1|1|1|1|1|1|1|1|1|1|1|1|1|1|1|1|1|1|1|1|1|1|1|1|1|1|1|0|0|1|1|1|1|0|1|0|	16346	47	0	0
PN013637	11	chr07:30492579|30492610|30493281|30494301|30494352|30497585|30497998|30498009|30498109|30498115|30498124|	0|1|1|0|0|1|0|0|1|1|0|	1|0|0|1|1|0|1|1|0|0|1|	17396	803	0	0
PN013644	11	chr07:30610284|30610328|30610340|30618942|30620087|30620370|30621755|30621776|30621792|30621929|30621998|	1|1|1|0|0|0|1|1|1|0|1|	0|0|0|1|1|1|0|0|0|1|0|	861	18	2.17179e-233	9.78589e-233
PN013649	4	chr07:30693095|30696394|30708685|30712418|	0|0|0|1|	1|1|1|0|	807	1	2.32665e-238	1.06308e-237
PN013660	6	chr07:30903520|30905446|30918086|30925410|30927774|30928132|	0|0|1|1|0|1|	1|1|0|0|1|0|	1223	3	0	0
PN013674	7	chr07:31102853|31102875|31102926|31108185|31108458|31120966|31121192|	1|0|0|0|0|1|0|	0|1|1|1|1|0|1|	3018	27	0	0
PN013693	25	chr07:31317592|31317699|31317712|31317871|31317907|31318008|31318013|31318014|31318020|31318040|31318203|31318214|31318233|31318292|31318391|31318412|31318427|31318434|31325999|31326200|31326234|31326268|31326299|31326300|31326338|	1|1|1|1|1|1|1|1|1|1|1|1|1|1|1|1|1|1|1|1|1|1|1|1|1|	0|0|0|0|0|0|0|0|0|0|0|0|0|0|0|0|0|0|0|0|0|0|0|0|0|	2071	136	0	0
PN013706	15	chr07:31573950|31574027|31574066|31574137|31574188|31574265|31574340|31574381|31574424|31584773|31585024|31585099|31585117|31585120|31585126|	0|0|0|0|0|0|0|0|0|0|0|0|0|0|0|	1|1|1|1|1|1|1|1|1|1|1|1|1|1|1|	1866	24	0	0
PN013708	10	chr07:31615324|31615339|31622492|31638503|31638590|31639016|31639057|31639066|31639089|31639114|	0|0|0|0|0|0|0|0|0|0|	1|1|1|1|1|1|1|1|1|1|	852	2	1.79531e-243	8.30534e-243
PN015802	29	chr09:548524|548559|548805|548817|548844|548894|548994|548995|549181|549261|549297|549371|549385|549491|550064|550117|550232|550246|550323|550543|550559|550583|550687|551649|551650|551659|551712|551763|551780|	0|0|0|1|0|1|0|0|0|1|0|1|0|1|1|0|1|0|0|0|0|1|0|0|0|0|1|0|1|	1|1|1|0|1|0|1|1|1|0|1|0|1|0|0|1|0|1|1|1|1|0|1|1|1|1|0|1|0|	2870	9	0	0
PN015811	8	chr09:654108|654118|654237|654259|654385|654457|655816|657724|	0|0|0|0|1|0|0|0|	1|1|1|1|0|1|1|1|	3166	111	0	0
PN015812	12	chr09:680273|680512|681149|681150|681630|682153|682168|682175|682258|682267|682286|682308|	1|1|1|1|1|0|0|0|0|1|1|0|	0|0|0|0|0|1|1|1|1|0|0|1|	63768	70	0	0
PN015816	16	chr09:709834|709909|709979|709981|711424|715129|715361|715376|715508|715572|715610|715613|715631|715665|715668|715680|	1|1|0|1|0|1|0|0|0|1|0|1|0|0|1|0|	0|0|1|0|1|0|1|1|1|0|1|0|1|1|0|1|	1055	29	2.42385e-277	1.22208e-276
PN015819	18	chr09:731334|731665|732370|733688|737365|737397|737553|739180|740515|740537|740560|740562|740599|740711|740712|740763|740811|740893|	0|0|1|1|1|0|0|0|1|0|1|1|1|0|0|0|0|1|	1|1|0|0|0|1|1|1|0|1|0|0|0|1|1|1|1|0|	5161	178	0	0
PN015821	6	chr09:751104|751915|752521|756246|756374|756431|	0|0|1|1|0|0|	1|1|0|0|1|1|	2981	233	0	0
PN015822	22	chr09:758171|758280|760118|760130|760238|760485|760538|760550|760553|760592|762869|762915|763220|763855|763945|764522|764850|765015|765045|765152|765324|765480|	1|0|0|0|1|1|1|0|1|1|1|0|1|1|0|1|0|1|1|0|1|0|	0|1|1|1|0|0|0|1|0|0|0|1|0|0|1|0|1|0|0|1|0|1|	5861	185	0	0
PN015823	7	chr09:772173|772889|772912|773128|773153|773245|773261|	0|0|0|0|0|0|0|	1|1|1|1|1|1|1|	10970	12	0	0
PN015830	15	chr09:843471|843476|843667|845508|845540|845909|846099|846453|847141|847506|847576|847577|847713|848249|848286|	1|1|1|0|1|1|0|1|1|1|1|1|1|1|0|	0|0|0|1|0|0|1|0|0|0|0|0|0|0|1|	128182	202	0	0
PN015831	6	chr09:861160|861220|861298|861395|861412|861904|	0|1|1|1|1|1|	1|0|0|0|0|0|	9987	443	0	0
PN015835	15	chr09:921235|921386|921425|921674|921701|921965|922340|922384|924267|924828|925268|925322|925440|925522|925595|	0|0|1|1|1|0|0|0|0|0|0|0|0|0|1|	1|1|0|0|0|1|1|1|1|1|1|1|1|1|0|	35615	1028	0	0
PN015882	6	chr09:1266020|1266063|1266716|1266728|1269783|1269879|	0|1|0|0|0|0|	1|0|1|1|1|1|	4331	10	0	0
PN015899	6	chr09:1494188|1494270|1494306|1495899|1495959|1496358|	1|0|0|0|1|0|	0|1|1|1|0|1|	9207	12	0	0
PN015900	7	chr09:1499370|1504271|1504378|1504392|1504419|1504441|1504667|	0|1|1|1|0|1|0|	1|0|0|0|1|0|1|	1511	0	0	0
PN015901	17	chr09:1506030|1506035|1506071|1506150|1507293|1507326|1511753|1511790|1511937|1511939|1511955|1511965|1511967|1512106|1512115|1512158|1512220|	0|0|0|1|0|0|0|0|0|0|0|0|0|0|0|0|1|	1|1|1|0|1|1|1|1|1|1|1|1|1|1|1|1|0|	1229	41	0	0
PN015902	10	chr09:1517289|1517441|1517540|1519060|1521329|1522263|1522294|1522372|1522687|1522858|	0|0|0|0|0|0|0|1|0|0|	1|1|1|1|1|1|1|0|1|1|	1615	45	0	0
PN015909	11	chr09:1582883|1583853|1583859|1583898|1583982|1585986|1586186|1586231|1587317|1587395|1587916|	1|1|1|1|1|1|0|1|1|1|1|	0|0|0|0|0|0|1|0|0|0|0|	1559	9	0	0
PN015910	3	chr09:1595566|1596501|1596611|	0|1|1|	1|0|0|	2488	2	0	0
PN015912	7	chr09:1605287|1605748|1606163|1607065|1610685|1610704|1610731|	1|1|1|1|1|1|1|	0|0|0|0|0|0|0|	3966	6	0	0
PN015919	3	chr09:1638746|1645582|1645628|	1|1|1|	0|0|0|	1057	2	4.37588e-312	2.37876e-311
PN015920	3	chr09:1648676|1649037|1649077|	0|0|0|	1|1|1|	2979	220	0	0
PN015923	19	chr09:1668301|1668590|1668605|1668614|1668741|1668765|1669060|1669078|1669249|1669255|1669339|1669385|1669416|1669438|1669644|1670462|1670953|1671294|1671406|	1|1|1|1|1|1|1|1|1|1|1|1|1|1|0|1|1|0|0|	0|0|0|0|0|0|0|0|0|0|0|0|0|0|1|0|0|1|1|	2577	97	0	0
PN015924	13	chr09:1672054|1672099|1672106|1672213|1672249|1672354|1672457|1672559|1673494|1673518|1673527|1673545|1676295|	0|0|0|0|0|0|0|0|0|0|1|1|0|	1|1|1|1|1|1|1|1|1|1|0|0|1|	1842	1	0	0
PN015926	11	chr09:1689891|1689943|1689952|1689997|1690167|1690579|1690732|1690877|1691102|1691241|1693812|	0|0|0|0|1|0|0|0|0|0|0|	1|1|1|1|0|1|1|1|1|1|1|	1249	95	3.24928e-296	1.70792e-295
PN015927	11	chr09:1703181|1706768|1708359|1709445|1712223|1718173|1719490|1722319|1723475|1723476|1723660|	1|1|1|0|0|1|0|0|0|0|0|	0|0|0|1|1|0|1|1|1|1|1|	2541	6	0	0
PN015955	11	chr09:1963098|1963227|1963278|1963446|1963530|1963548|1964398|1964423|1965234|1965246|1966671|	1|1|1|1|1|1|1|1|1|1|1|	0|0|0|0|0|0|0|0|0|0|0|	2631	3	0	0
PN015957	26	chr09:2015798|2015894|2016786|2017287|2017288|2018099|2018737|2019321|2019327|2022089|2022108|2022112|2023580|2024001|2024135|2026008|2026335|2026338|2026408|2026538|2026558|2026589|2026905|2026912|2026925|2026981|	1|1|0|1|1|0|1|1|1|1|0|1|1|0|1|0|0|0|0|0|0|0|0|0|0|0|	0|0|1|0|0|1|0|0|0|0|1|0|0|1|0|1|1|1|1|1|1|1|1|1|1|1|	5263	13	0	0
PN015967	22	chr09:2092453|2092456|2092544|2092637|2092704|2092707|2092754|2092835|2093077|2093103|2093165|2093185|2093186|2093203|2096829|2096851|2096913|2099525|2105001|2106079|2106150|2109233|	0|0|0|0|0|0|0|0|0|0|0|0|0|0|0|0|0|0|0|0|0|0|	1|1|1|1|1|1|1|1|1|1|1|1|1|1|1|1|1|1|1|1|1|1|	2315	68	0	0
PN015970	16	chr09:2140254|2140929|2141416|2141441|2141468|2141471|2141478|2141491|2141563|2141653|2141689|2141938|2141981|2142162|2142220|2142224|	0|1|0|0|0|0|0|0|0|0|0|0|1|0|0|0|	1|0|1|1|1|1|1|1|1|1|1|1|0|1|1|1|	5515	371	0	0
PN015971	4	chr09:2145160|2146076|2146540|2146956|	1|0|1|0|	0|1|0|1|	1678	5	0	0
PN015986	10	chr09:2255835|2255864|2256006|2258178|2265071|2265422|2265769|2265862|2265866|2266039|	0|1|1|1|0|0|1|1|1|1|	1|0|0|0|1|1|0|0|0|0|	2163	23	0	0
PN015987	7	chr09:2269535|2269591|2269610|2269623|2271593|2271745|2271779|	1|1|1|1|1|0|1|	0|0|0|0|0|1|0|	1672	2	0	0
PN015989	6	chr09:2284230|2284254|2284385|2285500|2294390|2305254|	1|1|1|0|1|0|	0|0|0|1|0|1|	959	1	1.50319e-281	7.64828e-281
PN015992	49	chr09:2309192|2309263|2309298|2309372|2312338|2312473|2314147|2314513|2314530|2314722|2314969|2315138|2316760|2316795|2316796|2316880|2316883|2316904|2316934|2317009|2317114|2317144|2317189|2317191|2317267|2317296|2317299|2317353|2317359|2317368|2317398|2317493|2317507|2317597|2317853|2317868|2318179|2318373|2318561|2318590|2318599|2318749|2318925|2319078|2319238|2320681|2320684|2320739|2320907|	1|1|1|1|0|0|1|1|1|1|1|1|1|1|1|1|0|1|1|1|1|1|1|1|1|1|1|1|1|1|1|1|1|1|1|1|1|1|1|1|1|1|1|1|1|1|1|1|0|	0|0|0|0|1|1|0|0|0|0|0|0|0|0|0|0|1|0|0|0|0|0|0|0|0|0|0|0|0|0|0|0|0|0|0|0|0|0|0|0|0|0|0|0|0|0|0|0|1|	1354	9	0	0
PN015995	10	chr09:2328219|2328229|2328304|2329631|2329676|2329679|2329804|2331574|2343942|2344171|	1|1|1|1|1|1|1|1|1|1|	0|0|0|0|0|0|0|0|0|0|	2536	18	0	0
PN015998	3	chr09:2363968|2366856|2366959|	1|1|1|	0|0|0|	4095	23	0	0
PN016001	7	chr09:2387065|2387293|2387503|2387725|2387773|2387881|2388033|	0|0|0|0|0|0|1|	1|1|1|1|1|1|0|	15657	48	0	0
PN016002	32	chr09:2389965|2389976|2389990|2390002|2390008|2390032|2390043|2390107|2390116|2390154|2390328|2390421|2390762|2391463|2391472|2391513|2393847|2393924|2393927|2393935|2394028|2394056|2394068|2394262|2394270|2394361|2394364|2394383|2394605|2394607|2394653|2394677|	0|0|0|0|0|0|0|0|0|1|1|1|1|1|1|1|0|0|0|0|0|0|0|0|1|1|1|1|0|0|0|0|	1|1|1|1|1|1|1|1|1|0|0|0|0|0|0|0|1|1|1|1|1|1|1|1|0|0|0|0|1|1|1|1|	2570	55	0	0
PN016003	7	chr09:2396425|2396617|2397025|2401295|2401299|2401425|2401452|	1|1|0|0|0|1|1|	0|0|1|1|1|0|0|	2507	1	0	0
PN016015	7	chr09:2489570|2491140|2491196|2491288|2492024|2493330|2493368|	0|0|0|1|0|0|1|	1|1|1|0|1|1|0|	2367	1	0	0
PN016023	8	chr09:2638914|2639097|2639125|2639272|2639312|2639708|2639841|2639889|	1|1|0|0|1|0|1|1|	0|0|1|1|0|1|0|0|	1591	15	0	0
PN016025	9	chr09:2652394|2652441|2655621|2655713|2655770|2655788|2655865|2655915|2655922|	0|0|0|0|0|0|0|0|0|	1|1|1|1|1|1|1|1|1|	2703	116	0	0
PN016055	11	chr09:2943858|2945074|2945078|2945098|2945135|2946283|2946493|2948044|2948246|2949044|2949055|	1|0|1|1|1|1|1|1|0|1|0|	0|1|0|0|0|0|0|0|1|0|1|	1491	174	0	0
PN016059	5	chr09:2975873|2978463|2978566|2978689|2978747|	0|0|0|0|0|	1|1|1|1|1|	2106	16	0	0
PN016088	30	chr09:3320960|3321106|3321215|3321262|3321459|3321471|3321546|3322127|3322456|3323036|3323039|3323470|3323635|3323718|3323734|3323744|3323748|3323941|3324282|3324283|3325442|3325474|3325816|3325995|3326017|3327523|3328104|3328926|3329170|3329572|	1|1|1|1|1|1|1|1|1|1|1|1|1|1|1|1|1|1|1|1|1|1|1|1|1|1|1|0|0|0|	0|0|0|0|0|0|0|0|0|0|0|0|0|0|0|0|0|0|0|0|0|0|0|0|0|0|0|1|1|1|	6523	169	0	0
PN016091	33	chr09:3361156|3361196|3362372|3362424|3362492|3362858|3362924|3362966|3362985|3362986|3362992|3363016|3363103|3363117|3363125|3363207|3363242|3363330|3363490|3363519|3363654|3363670|3363818|3363892|3364241|3364431|3364446|3364957|3365997|3366209|3367291|3367810|3371281|	1|1|0|0|0|1|0|0|0|0|0|0|0|0|0|0|0|0|0|0|0|0|0|0|0|0|0|0|0|0|1|1|0|	0|0|1|1|1|0|1|1|1|1|1|1|1|1|1|1|1|1|1|1|1|1|1|1|1|1|1|1|1|1|0|0|1|	2387	47	0	0
PN016100	5	chr09:3457736|3457929|3457941|3459131|3459198|	0|1|0|1|0|	1|0|1|0|1|	2146	5	0	0
PN016131	4	chr09:3686670|3687153|3688078|3690116|	1|1|1|1|	0|0|0|0|	1112	0	0	0
PN016148	15	chr09:3817083|3817142|3817160|3817185|3817245|3817291|3817338|3817567|3821114|3821115|3821551|3822637|3824709|3824712|3825161|	1|1|1|1|1|1|1|1|1|1|0|1|0|0|0|	0|0|0|0|0|0|0|0|0|0|1|0|1|1|1|	1356	13	0	0
PN016152	12	chr09:3844074|3844110|3844278|3844351|3844453|3847234|3847295|3848608|3849287|3851586|3852070|3852136|	0|1|0|1|1|1|1|1|1|0|1|0|	1|0|1|0|0|0|0|0|0|1|0|1|	2187	4	0	0
PN016153	11	chr09:3857463|3857482|3857505|3857536|3857614|3858317|3858329|3861340|3861811|3862870|3863132|	1|1|1|1|1|1|1|1|1|0|1|	0|0|0|0|0|0|0|0|0|1|0|	5337	8	0	0
PN016164	5	chr09:3936462|3936572|3936647|3936800|3940181|	1|0|1|1|1|	0|1|0|0|0|	4574	199	0	0
PN016169	13	chr09:3960121|3960385|3960517|3960573|3960648|3960830|3960952|3961111|3961315|3961333|3961446|3962578|3962722|	1|0|0|0|0|0|0|0|0|0|0|0|0|	0|1|1|1|1|1|1|1|1|1|1|1|1|	1409	86	0	0
PN016178	15	chr09:4025290|4025344|4025406|4025520|4025612|4034022|4035090|4035143|4035734|4036063|4036124|4037737|4037979|4040747|4040963|	1|1|0|0|0|0|1|1|1|1|0|1|0|1|0|	0|0|1|1|1|1|0|0|0|0|1|0|1|0|1|	943	0	1.44746e-269	7.16007e-269
PN016185	22	chr09:4057702|4057866|4057872|4057877|4057892|4057909|4057935|4057936|4057942|4057962|4057965|4058033|4058040|4058435|4058676|4060433|4061233|4062737|4063079|4063156|4064252|4064791|	0|1|1|1|1|1|1|1|1|1|0|1|1|0|0|0|0|0|0|0|0|0|	1|0|0|0|0|0|0|0|0|0|1|0|0|1|1|1|1|1|1|1|1|1|	3206	277	0	0
PN016186	17	chr09:4077927|4077935|4077948|4077979|4078001|4078125|4078269|4078332|4078395|4078397|4078425|4078694|4078718|4078997|4079011|4079012|4079160|	0|0|0|0|0|0|0|0|0|0|0|0|0|0|0|0|0|	1|1|1|1|1|1|1|1|1|1|1|1|1|1|1|1|1|	2318	164	0	0
PN016195	9	chr09:4130569|4130706|4130849|4131144|4131402|4131710|4131890|4132144|4132598|	0|0|0|0|0|0|0|0|0|	1|1|1|1|1|1|1|1|1|	2392	40	0	0
PN016198	13	chr09:4154662|4154980|4155151|4155152|4155255|4155618|4155701|4155821|4155842|4158847|4158938|4158974|4159429|	1|0|1|1|1|0|0|1|0|1|1|1|1|	0|1|0|0|0|1|1|0|1|0|0|0|0|	1455	49	0	0
PN016206	9	chr09:4234525|4234531|4234701|4234876|4237234|4239651|4239812|4239962|4240013|	0|1|1|1|0|0|1|1|0|	1|0|0|0|1|1|0|0|1|	4342	11	0	0
PN016216	17	chr09:4372849|4372954|4373354|4373531|4375243|4375677|4375734|4377067|4377493|4378100|4378399|4378945|4379959|4380220|4385953|4386152|4386179|	0|0|1|0|1|0|0|0|1|0|0|0|0|0|0|0|0|	1|1|0|1|0|1|1|1|0|1|1|1|1|1|1|1|1|	4161	98	0	0
PN016217	5	chr09:4388658|4393178|4393759|4394296|4394487|	1|0|1|0|1|	0|1|0|1|0|	931	2	3.9487e-272	1.96493e-271
PN016220	25	chr09:4421865|4421892|4421997|4422077|4422085|4422101|4422103|4422145|4422156|4422215|4422217|4422330|4422411|4422456|4422498|4425676|4426317|4426553|4426634|4429253|4429337|4429415|4431352|4431361|4431368|	0|0|1|0|1|0|0|0|0|0|1|0|0|0|0|0|1|0|0|0|1|0|1|1|1|	1|1|0|1|0|1|1|1|1|1|0|1|1|1|1|1|0|1|1|1|0|1|0|0|0|	2023	204	0	0
PN016255	22	chr09:4752067|4752069|4752114|4759915|4760171|4771349|4773569|4773583|4773721|4774031|4779744|4779761|4786734|4786761|4786868|4789122|4794445|4796582|4796731|4796747|4796781|4796932|	1|1|1|1|1|1|0|1|1|1|1|0|0|1|1|0|1|1|1|1|1|1|	0|0|0|0|0|0|1|0|0|0|0|1|1|0|0|1|0|0|0|0|0|0|	4146	31	0	0
PN016327	16	chr09:5429112|5429494|5429527|5429572|5429906|5430440|5430557|5430620|5430625|5430626|5433012|5433138|5433172|5433434|5433477|5433685|	1|1|1|0|1|0|1|1|1|1|0|0|1|1|1|0|	0|0|0|1|0|1|0|0|0|0|1|1|0|0|0|1|	17449	196	0	0
PN016340	11	chr09:5576334|5581934|5582576|5582611|5583808|5583818|5583859|5583930|5583958|5583959|5583963|	1|0|1|0|1|1|1|1|1|1|1|	0|1|0|1|0|0|0|0|0|0|0|	1325	82	0	0
PN016342	18	chr09:5586211|5586217|5587875|5588372|5588541|5588640|5588881|5589029|5589271|5589381|5589730|5589814|5589942|5590246|5590403|5590458|5590471|5590488|	1|0|1|0|0|0|0|0|0|0|1|0|0|0|0|1|1|1|	0|1|0|1|1|1|1|1|1|1|0|1|1|1|1|0|0|0|	9791	1266	0	0
PN016354	3	chr09:5730813|5731394|5732761|	1|1|1|	0|0|0|	2668	3	0	0
PN016355	4	chr09:5734995|5737043|5737885|5741361|	0|0|1|0|	1|1|0|1|	1139	112	1.66874e-294	8.73017e-294
PN016358	11	chr09:5784515|5784534|5784542|5784547|5784939|5795243|5795256|5795371|5795501|5795510|5795511|	0|0|0|0|0|0|0|1|1|1|1|	1|1|1|1|1|1|1|0|0|0|0|	6159	15	0	0
PN016409	18	chr09:6408409|6408456|6408608|6408627|6409725|6409770|6411596|6412359|6412511|6412522|6412708|6413026|6413117|6413126|6413194|6413207|6413230|6413269|	1|0|0|0|0|0|0|1|0|0|0|0|0|0|0|0|0|0|	0|1|1|1|1|1|1|0|1|1|1|1|1|1|1|1|1|1|	1360	78	0	0
PN016421	6	chr09:6546904|6547088|6558142|6562135|6564061|6574840|	1|0|0|0|0|1|	0|1|1|1|1|0|	1207	0	0	0
PN016428	5	chr09:6656464|6656470|6658011|6658126|6658135|	1|1|1|1|1|	0|0|0|0|0|	1295	101	0	0
PN016462	19	chr09:6931536|6931542|6931628|6931666|6932103|6932139|6932632|6935252|6936697|6936853|6938453|6939058|6939559|6939904|6940426|6943598|6944746|6945093|6945103|	0|0|1|0|0|0|1|0|1|1|1|1|0|0|1|0|1|1|0|	1|1|0|1|1|1|0|1|0|0|0|0|1|1|0|1|0|0|1|	1812	20	0	0
PN016479	19	chr09:7269524|7269540|7269592|7269757|7271445|7271454|7275783|7275803|7276047|7284138|7288022|7288031|7288034|7288250|7288271|7288316|7288348|7288367|7288534|	0|0|0|0|0|1|0|0|0|0|0|0|0|0|0|0|0|0|1|	1|1|1|1|1|0|1|1|1|1|1|1|1|1|1|1|1|1|0|	3910	231	0	0
PN016495	10	chr09:7483577|7483594|7483596|7483794|7485894|7491035|7496641|7497687|7497710|7497939|	1|1|1|0|0|0|0|0|0|0|	0|0|0|1|1|1|1|1|1|1|	2279	38	0	0
PN016498	21	chr09:7556782|7559268|7559365|7560036|7560311|7560520|7560584|7560805|7560810|7561393|7563311|7564498|7566099|7567080|7567713|7568047|7568829|7568866|7568896|7568909|7569068|	1|1|1|1|1|1|1|1|1|1|1|1|1|1|1|1|1|1|1|1|0|	0|0|0|0|0|0|0|0|0|0|0|0|0|0|0|0|0|0|0|0|1|	5091	8	0	0
PN016562	5	chr09:8677022|8677044|8677073|8680993|8681617|	1|1|0|0|0|	0|0|1|1|1|	826	14	9.76838e-231	4.36179e-230
PN016604	8	chr09:9206595|9206699|9206792|9207582|9208851|9212408|9214463|9216593|	1|1|1|1|1|1|1|1|	0|0|0|0|0|0|0|0|	2364	4	0	0
PN016608	5	chr09:9383423|9383546|9384149|9384197|9384396|	1|1|1|1|0|	0|0|0|0|1|	5784	74	0	0
PN016609	14	chr09:9385028|9385128|9385176|9385212|9385222|9385309|9385394|9386472|9386622|9386645|9386760|9386796|9394279|9394721|	0|0|0|1|0|1|0|0|1|1|1|1|1|1|	1|1|1|0|1|0|1|1|0|0|0|0|0|0|	4894	9	0	0
PN016617	7	chr09:9566656|9566747|9566857|9566899|9566948|9566949|9567064|	1|1|1|0|0|0|1|	0|0|0|1|1|1|0|	1992	3	0	0
PN016704	6	chr09:11083256|11083257|11084534|11093682|11101454|11105430|	1|1|0|0|0|1|	0|0|1|1|1|0|	7359	625	0	0
PN016857	13	chr09:13619517|13619838|13619916|13619922|13619926|13619976|13619988|13620050|13620065|13620066|13620176|13620185|13620205|	1|1|1|1|0|1|1|1|1|1|1|1|0|	0|0|0|0|1|0|0|0|0|0|0|0|1|	2606	153	0	0
PN016867	4	chr09:13879424|13879506|13880927|13880936|	1|1|0|0|	0|0|1|1|	1719	12	0	0
PN016880	14	chr09:14044938|14044971|14045213|14046432|14047862|14068768|14072260|14072294|14073325|14091680|14091696|14091703|14091710|14091793|	0|0|0|0|1|0|1|1|0|0|1|1|1|1|	1|1|1|1|0|1|0|0|1|1|0|0|0|0|	1381	18	0	0
PN016882	9	chr09:14102137|14102269|14111363|14114732|14114837|14114981|14115013|14115083|14115207|	1|1|0|0|1|0|0|0|1|	0|0|1|1|0|1|1|1|0|	7143	117	0	0
PN016891	9	chr09:14273991|14274005|14274017|14274093|14274125|14274154|14288726|14297857|14298251|	0|0|0|0|0|0|0|0|0|	1|1|1|1|1|1|1|1|1|	6807	45	0	0
PN016910	58	chr09:14818838|14819303|14819819|14819988|14820010|14820378|14820480|14820502|14820631|14820705|14820715|14820791|14820819|14820830|14820872|14820942|14820959|14820999|14821058|14821102|14821108|14821115|14821150|14821214|14821233|14821260|14821315|14821328|14821330|14821337|14821451|14821575|14821638|14821663|14821752|14821755|14821917|14822103|14822220|14822300|14822310|14822321|14822587|148225…	0|0|0|0|0|0|0|0|0|0|0|0|0|0|0|0|0|0|0|0|0|0|0|0|0|0|0|0|0|0|0|0|0|0|0|0|0|0|0|0|0|0|0|0|0|0|0|0|0|0|0|0|0|0|0|0|0|0|	1|1|1|1|1|1|1|1|1|1|1|1|1|1|1|1|1|1|1|1|1|1|1|1|1|1|1|1|1|1|1|1|1|1|1|1|1|1|1|1|1|1|1|1|1|1|1|1|1|1|1|1|1|1|1|1|1|1|	2438	83	0	0
PN017007	5	chr09:17429477|17429592|17429701|17429828|17429965|	0|0|0|0|0|	1|1|1|1|1|	788	0	5.91489e-234	2.6688e-233
PN017033	13	chr09:17759590|17759595|17765930|17765931|17765984|17771954|17771963|17776833|17784396|17784912|17784931|17784986|17785041|	0|0|0|0|0|0|0|0|0|0|0|0|0|	1|1|1|1|1|1|1|1|1|1|1|1|1|	1202	2	0	0
PN017104	8	chr09:19151377|19160416|19174481|19174885|19175105|19177802|19177823|19177974|	0|1|1|1|1|1|1|1|	1|0|0|0|0|0|0|0|	1498	1	0	0
PN017112	10	chr09:19333309|19333959|19333969|19334007|19335649|19335664|19335687|19335695|19335727|19336355|	1|1|1|1|1|1|1|1|1|1|	0|0|0|0|0|0|0|0|0|0|	4267	46	0	0
PN017136	15	chr09:19777032|19777041|19777096|19777127|19777143|19777160|19777195|19777254|19777541|19778922|19780019|19781904|19786256|19786286|19786364|	0|0|0|0|0|0|0|1|0|1|0|0|0|1|0|	1|1|1|1|1|1|1|0|1|0|1|1|1|0|1|	9888	503	0	0
PN017149	17	chr09:20038046|20045816|20056126|20065746|20069382|20069704|20069747|20076248|20076580|20078720|20078884|20078912|20079293|20079339|20079350|20079472|20079480|	0|0|0|0|0|0|0|0|0|0|0|0|0|0|0|0|0|	1|1|1|1|1|1|1|1|1|1|1|1|1|1|1|1|1|	1165	34	6.42004e-319	3.5507e-318
PN017159	38	chr09:20257356|20257368|20257370|20257480|20257481|20257551|20257567|20257619|20257774|20257837|20257855|20257923|20257933|20261330|20261507|20262185|20262890|20262928|20263101|20263168|20263192|20263279|20263288|20263412|20263417|20263480|20263491|20263508|20263530|20263540|20263545|20263563|20263666|20263678|20263774|20263780|20263789|20263914|	1|1|1|1|1|0|0|1|0|1|0|0|1|0|0|0|0|0|0|0|0|0|0|0|0|0|0|0|1|1|0|0|0|0|1|0|0|1|	0|0|0|0|0|1|1|0|1|0|1|1|0|1|1|1|1|1|1|1|1|1|1|1|1|1|1|1|0|0|1|1|1|1|0|1|1|0|	4451	27	0	0
PN017163	23	chr09:20310810|20310862|20324108|20328493|20328509|20328543|20328560|20328671|20328697|20328748|20328779|20328813|20328820|20328836|20328840|20328896|20328916|20329024|20329050|20329055|20329118|20329120|20329152|	1|1|1|1|1|1|1|1|1|1|1|1|1|1|1|1|1|1|1|1|1|1|1|	0|0|0|0|0|0|0|0|0|0|0|0|0|0|0|0|0|0|0|0|0|0|0|	1107	64	5.05989e-261	2.44763e-260
PN017178	7	chr09:20548214|20548310|20548430|20548973|20549297|20549605|20549766|	0|1|0|0|1|0|0|	1|0|1|1|0|1|1|	3325	11	0	0
PN017184	30	chr09:20769409|20769487|20769604|20769609|20769640|20769678|20769713|20769722|20769743|20769747|20769776|20769878|20769941|20769950|20770025|20770049|20770062|20770097|20773279|20773761|20774125|20774221|20774461|20774710|20774866|20774892|20774920|20774922|20774923|20774927|	1|1|0|0|0|0|1|0|1|1|1|1|0|1|0|1|1|0|1|1|1|0|1|1|1|1|1|0|1|1|	0|0|1|1|1|1|0|1|0|0|0|0|1|0|1|0|0|1|0|0|0|1|0|0|0|0|0|1|0|0|	3427	118	0	0
PN017187	25	chr09:20801739|20801750|20801787|20801794|20801845|20801954|20802017|20805407|20806327|20806335|20806442|20806563|20806578|20806584|20806658|20806782|20807666|20807689|20807869|20808048|20808067|20808391|20808496|20813979|20814155|	0|0|1|0|0|0|1|0|1|1|1|1|1|1|1|1|1|1|1|1|1|1|1|1|0|	1|1|0|1|1|1|0|1|0|0|0|0|0|0|0|0|0|0|0|0|0|0|0|0|1|	2322	473	5.54534e-315	3.03302e-314
PN017190	11	chr09:20829206|20829251|20829326|20829380|20829409|20829426|20831160|20843751|20844174|20844247|20844259|	0|1|1|1|0|0|0|1|1|0|0|	1|0|0|0|1|1|1|0|0|1|1|	3604	47	0	0
PN017215	47	chr09:21348013|21348024|21348075|21348086|21348089|21348112|21348115|21348135|21348187|21348394|21348662|21348664|21348666|21348669|21348736|21348815|21348840|21348857|21348876|21348879|21348882|21348906|21348938|21349544|21349775|21350651|21361094|21361111|21368940|21369775|21369838|21369851|21382206|21382370|21382782|21384839|21389057|21389300|21389310|21389347|21389500|21400178|21400205|214195…	0|0|0|0|0|0|0|1|1|1|0|0|0|0|1|0|0|0|0|0|0|0|0|0|0|0|0|0|0|0|0|0|0|0|0|0|0|0|0|0|1|0|0|1|1|1|0|	1|1|1|1|1|1|1|0|0|0|1|1|1|1|0|1|1|1|1|1|1|1|1|1|1|1|1|1|1|1|1|1|1|1|1|1|1|1|1|1|0|1|1|0|0|0|1|	7472	322	0	0
PN017282	25	chr09:22203295|22203340|22203354|22203373|22203410|22203426|22203433|22203635|22203678|22203875|22204574|22205848|22205861|22205878|22206095|22207610|22207845|22208320|22218036|22219421|22219440|22219478|22220020|22220026|22220027|	0|0|0|1|0|0|0|0|0|0|0|0|0|0|0|0|1|0|0|0|0|0|0|0|0|	1|1|1|0|1|1|1|1|1|1|1|1|1|1|1|1|0|1|1|1|1|1|1|1|1|	6859	155	0	0
PN017297	7	chr09:22492385|22492419|22492687|22492935|22493034|22493061|22493191|	0|0|1|0|0|1|1|	1|1|0|1|1|0|0|	2397	27	0	0
PN017315	22	chr09:22838481|22839819|22839835|22840073|22840148|22846622|22846864|22851269|22851928|22852340|22852405|22852423|22852603|22852938|22853173|22854178|22854849|22854855|22855108|22855127|22855290|22855314|	1|0|0|0|1|0|0|1|0|1|0|0|0|0|1|0|0|0|0|1|1|0|	0|1|1|1|0|1|1|0|1|0|1|1|1|1|0|1|1|1|1|0|0|1|	3542	203	0	0
PN017321	8	chr09:22965184|22965324|22965337|22965899|22965938|22965964|22966014|22966088|	1|0|0|0|0|1|1|1|	0|1|1|1|1|0|0|0|	1089	0	1.08546e-320	6.02809e-320
PN017323	8	chr09:22980502|22982120|22982832|22983193|22986131|22988246|22988258|22991478|	0|1|0|1|1|1|1|0|	1|0|1|0|0|0|0|1|	1046	1	1.89417e-305	1.01522e-304
PN017332	10	chr09:23087578|23087696|23087712|23087747|23087751|23089528|23091574|23095187|23096637|23096708|	1|0|1|0|1|0|0|0|1|1|	0|1|0|1|0|1|1|1|0|0|	2009	94	0	0
PN017333	28	chr09:23097095|23097332|23097383|23097509|23097531|23097603|23097795|23097837|23097841|23097922|23097949|23097990|23098039|23098057|23098069|23098164|23098333|23098348|23098411|23098434|23098505|23098645|23098731|23098746|23098792|23098902|23098921|23098979|	0|0|0|0|0|1|1|1|1|1|1|0|1|0|0|0|0|0|0|0|1|1|0|0|0|0|0|1|	1|1|1|1|1|0|0|0|0|0|0|1|0|1|1|1|1|1|1|1|0|0|1|1|1|1|1|0|	2982	174	0	0
PN017335	14	chr09:23103283|23103332|23103356|23103382|23103545|23103561|23103635|23103762|23103824|23104053|23104172|23104404|23104542|23104665|	0|1|1|1|0|1|1|1|1|0|1|0|0|1|	1|0|0|0|1|0|0|0|0|1|0|1|1|0|	1373	7	0	0
PN017336	11	chr09:23106408|23106419|23106428|23106506|23106515|23106553|23106598|23106599|23106843|23107219|23107294|	0|0|1|0|0|0|0|0|1|1|0|	1|1|0|1|1|1|1|1|0|0|1|	3132	688	0	0
PN017407	12	chr09:24178528|24181972|24183166|24186408|24188291|24188714|24189122|24189537|24189678|24190428|24190586|24190669|	0|1|1|0|0|1|0|0|0|0|0|0|	1|0|0|1|1|0|1|1|1|1|1|1|	854	2	6.22952e-242	2.87091e-241
PN017482	26	chr10:266486|266492|266526|266527|266533|266554|266558|266603|266616|266652|266684|266697|267927|267931|268052|268064|268759|269921|270977|271310|271334|272393|272502|272520|272549|272625|	0|0|0|0|0|0|0|0|0|0|0|0|0|0|0|0|0|0|0|0|0|0|0|0|0|0|	1|1|1|1|1|1|1|1|1|1|1|1|1|1|1|1|1|1|1|1|1|1|1|1|1|1|	1349	7	0	0
PN017490	4	chr10:348599|351121|351132|351188|	0|1|0|1|	1|0|1|0|	788	0	3.36132e-235	1.52435e-234
PN017499	5	chr10:392434|392645|392771|393137|393349|	1|1|1|0|1|	0|0|0|1|0|	2516	4	0	0
PN017505	7	chr10:457744|457792|457883|457981|458329|458424|459098|	0|1|0|1|0|1|0|	1|0|1|0|1|0|1|	4236	375	0	0
PN017506	17	chr10:460335|460344|460613|460761|462056|462057|462804|462859|463100|464604|464822|464850|468224|468448|470778|471340|471355|	0|0|1|0|1|1|1|0|0|1|0|1|1|0|1|0|0|	1|1|0|1|0|0|0|1|1|0|1|0|0|1|0|1|1|	1402	0	0	0
PN017508	6	chr10:483527|485659|485710|485745|485835|485911|	0|0|0|0|0|0|	1|1|1|1|1|1|	5690	8	0	0
PN017512	22	chr10:519024|519070|520281|520282|520409|521340|521373|521753|521808|521822|521854|521994|522001|522018|522019|522030|522031|522033|522038|522096|522106|522190|	0|0|0|0|0|0|0|0|0|0|0|0|0|0|0|0|0|0|0|0|0|0|	1|1|1|1|1|1|1|1|1|1|1|1|1|1|1|1|1|1|1|1|1|1|	1113	4	5.27162e-308	2.83911e-307
PN017515	6	chr10:538248|540060|541738|542057|542089|542314|	0|0|0|0|0|0|	1|1|1|1|1|1|	833	4	1.64478e-238	7.5178e-238
PN017518	31	chr10:555411|555548|555894|558716|558988|559065|559141|559409|560334|560367|561214|562596|562959|564063|564076|564093|564196|564305|566072|566742|566859|567422|567459|567596|567619|567662|567663|567777|567811|567948|568077|	0|0|1|0|1|0|0|0|0|0|0|0|0|0|0|0|0|0|0|0|0|0|0|0|0|0|1|0|0|0|1|	1|1|0|1|0|1|1|1|1|1|1|1|1|1|1|1|1|1|1|1|1|1|1|1|1|1|0|1|1|1|0|	2155	6	0	0
PN017521	8	chr10:574286|574496|577071|581891|586609|586718|589200|590169|	0|1|1|0|0|1|0|1|	1|0|0|1|1|0|1|0|	12891	18	0	0
PN017524	10	chr10:628716|628944|628946|629092|629359|632428|632645|633840|636561|636717|	0|1|1|0|1|0|0|0|0|0|	1|0|0|1|0|1|1|1|1|1|	4720	70	0	0
PN017527	7	chr10:643390|643480|643572|643591|643637|643682|647194|	0|0|1|0|0|1|0|	1|1|0|1|1|0|1|	2203	5	0	0
PN017540	11	chr10:758898|758985|759038|759045|759092|760575|760716|760717|760824|760908|760986|	0|0|0|0|0|0|0|0|0|0|0|	1|1|1|1|1|1|1|1|1|1|1|	79799	111	0	0
PN017541	15	chr10:773399|773403|773589|774437|774601|775512|777299|777580|777849|778734|778809|778851|779004|779072|779074|	0|0|1|1|1|0|1|0|1|1|0|1|1|1|1|	1|1|0|0|0|1|0|1|0|0|1|0|0|0|0|	10473	47	0	0
PN017553	5	chr10:857874|857977|858880|858883|860901|	0|0|1|1|1|	1|1|0|0|0|	2010	1	0	0
PN017555	14	chr10:877326|877729|879285|879312|879800|879857|881608|894652|894724|894739|895700|895711|895840|895929|	1|0|1|1|1|1|1|1|1|1|1|1|0|1|	0|1|0|0|0|0|0|0|0|0|0|0|1|0|	4658	13	0	0
PN017562	32	chr10:970731|970736|970807|970826|971365|971371|971395|971444|971846|973190|973191|973254|973271|973295|973346|973374|973572|973577|974106|974107|974113|974156|974277|974431|974460|974511|974516|974550|976118|976215|976397|976460|	0|1|1|0|1|1|1|1|1|1|1|1|1|1|1|1|1|1|1|0|1|1|1|1|1|1|1|1|1|0|1|1|	1|0|0|1|0|0|0|0|0|0|0|0|0|0|0|0|0|0|0|1|0|0|0|0|0|0|0|0|0|1|0|0|	1121	3	4.79661e-302	2.55138e-301
PN017569	5	chr10:1009069|1009635|1010326|1010626|1010680|	1|1|0|0|0|	0|0|1|1|1|	3308	10	0	0
PN017595	19	chr10:1256126|1256257|1256269|1256443|1265093|1265141|1265168|1265336|1265348|1265543|1265603|1265665|1265789|1265801|1265807|1266306|1266312|1266414|1266494|	1|0|0|0|1|0|0|0|1|1|1|1|1|1|1|0|1|0|1|	0|1|1|1|0|1|1|1|0|0|0|0|0|0|0|1|0|1|0|	2983	72	0	0
PN017599	4	chr10:1280822|1281140|1286183|1287599|	1|1|0|1|	0|0|1|0|	2117	0	0	0
PN017617	19	chr10:1428452|1428656|1428674|1428752|1428888|1428981|1429320|1429488|1429822|1429968|1430598|1430939|1434428|1434704|1436363|1436398|1436748|1436830|1438679|	1|0|1|1|1|1|1|1|1|1|1|1|1|0|1|1|0|1|0|	0|1|0|0|0|0|0|0|0|0|0|0|0|1|0|0|1|0|1|	1073	17	4.70476e-283	2.4002e-282
PN017619	19	chr10:1453372|1453500|1453523|1453543|1453661|1455085|1455676|1455679|1455963|1458142|1459645|1459788|1459808|1459911|1459945|1459946|1460004|1460007|1460071|	0|1|1|0|1|0|0|0|0|1|0|1|0|1|1|1|1|1|0|	1|0|0|1|0|1|1|1|1|0|1|0|1|0|0|0|0|0|1|	3245	196	0	0
PN017651	16	chr10:1833333|1833410|1833872|1834628|1836011|1836138|1836239|1836258|1836263|1836269|1836294|1836313|1836412|1836440|1836502|1836536|	0|0|0|0|1|1|1|0|1|0|1|0|1|0|1|0|	1|1|1|1|0|0|0|1|0|1|0|1|0|1|0|1|	13964	2323	0	0
PN017653	6	chr10:1853854|1854685|1854965|1855010|1855204|1855205|	0|1|0|1|1|1|	1|0|1|0|0|0|	5739	1468	0	0
PN017656	15	chr10:1865907|1866123|1867469|1867535|1867692|1867699|1867786|1867794|1867795|1867810|1867816|1867859|1867862|1867948|1867998|	1|1|0|1|0|0|0|0|0|0|0|1|1|1|1|	0|0|1|0|1|1|1|1|1|1|1|0|0|0|0|	4877	152	0	0
PN017657	20	chr10:1870201|1870445|1870448|1870511|1871099|1871141|1871142|1871393|1872304|1874075|1874567|1874569|1874653|1874886|1884536|1884542|1888343|1888355|1889224|1889293|	0|0|0|0|0|0|0|1|0|0|0|0|0|0|1|0|1|1|1|1|	1|1|1|1|1|1|1|0|1|1|1|1|1|1|0|1|0|0|0|0|	3581	46	0	0
PN017669	35	chr10:2002704|2002737|2002752|2002756|2002767|2002815|2002821|2002841|2002882|2003450|2003498|2005950|2006020|2006029|2006036|2006082|2006088|2006108|2006145|2006146|2006223|2006231|2006243|2006245|2006286|2006304|2006311|2006342|2006752|2006755|2006759|2006813|2006841|2006865|2007032|	0|0|0|0|0|0|0|0|0|0|0|0|0|0|0|0|0|0|0|0|0|0|0|0|0|0|0|0|0|0|0|0|0|0|1|	1|1|1|1|1|1|1|1|1|1|1|1|1|1|1|1|1|1|1|1|1|1|1|1|1|1|1|1|1|1|1|1|1|1|0|	2474	34	0	0
PN017671	8	chr10:2022667|2022672|2022715|2022747|2022753|2022853|2026043|2026264|	0|0|0|0|0|0|0|0|	1|1|1|1|1|1|1|1|	5360	15	0	0
PN017682	12	chr10:2110557|2110818|2110875|2111708|2112952|2113732|2114615|2115609|2115628|2115629|2115722|2115723|	1|1|0|1|1|1|1|1|1|1|1|1|	0|0|1|0|0|0|0|0|0|0|0|0|	6776	10	0	0
PN017683	15	chr10:2115818|2115874|2115902|2115906|2115975|2116017|2116019|2116021|2116079|2116179|2116246|2116261|2116423|2116459|2116627|	1|1|1|1|1|1|1|1|1|1|1|1|1|1|1|	0|0|0|0|0|0|0|0|0|0|0|0|0|0|0|	1520	163	0	0
PN017684	10	chr10:2117687|2119117|2119833|2120646|2120873|2120893|2120987|2120988|2121202|2121204|	1|1|1|1|1|1|1|1|1|1|	0|0|0|0|0|0|0|0|0|0|	2271	180	0	0
PN017694	3	chr10:2184508|2184786|2186341|	1|1|1|	0|0|0|	1498	4	0	0
PN017701	5	chr10:2250500|2250652|2250654|2250665|2250912|	0|0|0|1|0|	1|1|1|0|1|	29960	15	0	0
PN017711	4	chr10:2314959|2314965|2314982|2314987|	0|0|0|0|	1|1|1|1|	893	0	9.38841e-267	4.60826e-266
PN017713	16	chr10:2320867|2320928|2320938|2320948|2321145|2321202|2321282|2323536|2323557|2323644|2323722|2323981|2323986|2324073|2324100|2324351|	1|1|0|0|0|0|1|1|1|1|1|1|1|1|1|1|	0|0|1|1|1|1|0|0|0|0|0|0|0|0|0|0|	5877	3	0	0
PN017719	17	chr10:2355981|2356010|2356058|2357657|2357814|2357892|2357931|2358189|2358633|2359374|2359567|2359572|2359700|2359708|2359720|2359732|2359886|	1|1|1|1|1|1|1|0|0|0|0|0|0|0|0|0|1|	0|0|0|0|0|0|0|1|1|1|1|1|1|1|1|1|0|	15822	612	0	0
PN017774	21	chr10:2868937|2868970|2868973|2869161|2869219|2869236|2869460|2869562|2869564|2869569|2869708|2872296|2872393|2873340|2873419|2873607|2873634|2873798|2873921|2873943|2874317|	1|1|1|1|0|1|1|0|1|1|1|0|1|0|0|0|1|0|1|0|1|	0|0|0|0|1|0|0|1|0|0|0|1|0|1|1|1|0|1|0|1|0|	956	33	1.05432e-247	4.93727e-247
PN017778	23	chr10:2909229|2909346|2909457|2909482|2909508|2909543|2909595|2909666|2909688|2909715|2909736|2909783|2909796|2909801|2909845|2909849|2909957|2909988|2910199|2910451|2910583|2910793|2913934|	0|0|0|0|0|0|0|0|1|0|1|0|0|0|0|1|1|0|0|0|1|0|0|	1|1|1|1|1|1|1|1|0|1|0|1|1|1|1|0|0|1|1|1|0|1|1|	2875	8	0	0
PN017794	7	chr10:3018231|3018240|3018292|3018300|3018309|3018322|3018443|	0|0|1|1|1|1|1|	1|1|0|0|0|0|0|	1615	87	0	0
PN017802	19	chr10:3070942|3072935|3072962|3073013|3073170|3073317|3073321|3073413|3073566|3073667|3073785|3073882|3073952|3075421|3075499|3075535|3075553|3075610|3075761|	0|0|0|0|0|1|0|0|0|0|0|0|0|0|0|0|0|0|1|	1|1|1|1|1|0|1|1|1|1|1|1|1|1|1|1|1|1|0|	2035	10	0	0
PN017815	17	chr10:3178117|3178150|3178166|3179041|3179194|3179423|3180397|3180943|3180998|3181083|3181759|3181785|3181802|3181822|3181826|3181881|3182098|	0|0|1|0|1|1|0|1|0|0|0|0|1|0|1|0|1|	1|1|0|1|0|0|1|0|1|1|1|1|0|1|0|1|0|	1715	19	0	0
PN017817	18	chr10:3188239|3198781|3203391|3203612|3203873|3203939|3204239|3205943|3205974|3206618|3208175|3209486|3209572|3209647|3209797|3209880|3209906|3209915|	1|0|0|1|0|1|1|0|1|0|0|0|0|0|0|0|1|0|	0|1|1|0|1|0|0|1|0|1|1|1|1|1|1|1|0|1|	923	3	3.34627e-256	1.60244e-255
PN017819	11	chr10:3213015|3213017|3213036|3213107|3213138|3213145|3215184|3215645|3215654|3219617|3219670|	1|1|1|0|1|0|1|0|1|1|0|	0|0|0|1|0|1|0|1|0|0|1|	935	4	3.13088e-263	1.52167e-262
PN017824	7	chr10:3244151|3246003|3246006|3249266|3249469|3249894|3249937|	0|1|0|0|0|0|0|	1|0|1|1|1|1|1|	1027	12	1.45168e-281	7.38902e-281
PN017828	12	chr10:3277783|3277809|3277961|3278013|3279450|3279453|3280935|3281871|3282050|3283653|3283763|3283839|	1|1|1|1|1|1|1|1|1|1|1|1|	0|0|0|0|0|0|0|0|0|0|0|0|	920	1	1.32622e-263	6.45982e-263
PN017884	4	chr10:3718647|3718770|3719172|3719452|	0|1|0|0|	1|0|1|1|	1024	3	4.16624e-299	2.20029e-298
PN017885	4	chr10:3723605|3723713|3724065|3724419|	1|0|0|1|	0|1|1|0|	1962	2	0	0
PN017887	6	chr10:3726523|3726599|3739583|3739592|3739926|3739938|	1|0|1|1|0|0|	0|1|0|0|1|1|	1126	51	1.31694e-287	6.7755e-287
PN017892	18	chr10:3751717|3751738|3754064|3754317|3754373|3754919|3754933|3754948|3755064|3755215|3755253|3755351|3755367|3755376|3755383|3755422|3755461|3755596|	0|1|0|0|0|0|0|0|0|0|0|0|0|0|0|0|0|0|	1|0|1|1|1|1|1|1|1|1|1|1|1|1|1|1|1|1|	9650	407	0	0
PN017894	7	chr10:3775701|3775949|3776155|3776422|3776498|3777320|3777673|	1|1|0|1|1|1|0|	0|0|1|0|0|0|1|	6019	175	0	0
PN017897	6	chr10:3789498|3789729|3790981|3798896|3800026|3800192|	0|0|1|0|0|0|	1|1|0|1|1|1|	804	3	9.96463e-232	4.46585e-231
PN017900	17	chr10:3810550|3810655|3812524|3812809|3813070|3813072|3813157|3813431|3813670|3814581|3814822|3814826|3815175|3815211|3815379|3815869|3816119|	1|1|0|1|0|0|0|0|1|0|1|1|0|1|1|0|0|	0|0|1|0|1|1|1|1|0|1|0|0|1|0|0|1|1|	1297	14	0	0
PN017929	35	chr10:4168745|4174487|4174644|4174901|4175482|4175599|4175883|4175995|4176199|4176290|4176456|4176663|4176673|4176701|4176717|4176771|4176901|4176956|4176981|4176992|4177027|4177029|4177189|4177195|4177226|4177227|4177284|4177316|4177441|4177534|4177538|4177564|4177810|4177934|4177943|	0|0|0|1|1|1|0|1|1|0|0|0|0|0|0|0|1|0|0|0|1|0|1|1|0|0|0|1|0|0|0|0|0|0|0|	1|1|1|0|0|0|1|0|0|1|1|1|1|1|1|1|0|1|1|1|0|1|0|0|1|1|1|0|1|1|1|1|1|1|1|	6953	739	0	0
PN017943	87	chr10:4301059|4301111|4301293|4301304|4301328|4301505|4301622|4301641|4301657|4301700|4301723|4301746|4301786|4301961|4302121|4302136|4302149|4302170|4302203|4302260|4302271|4302314|4302398|4302424|4302440|4302517|4302581|4302696|4302737|4302788|4302824|4302842|4303017|4303019|4303275|4303359|4303390|4303407|4303419|4303431|4303440|4303466|4303638|4303676|4303757|4303964|4303971|4303993|4304083|4…	0|1|0|1|0|1|1|1|1|0|1|1|0|1|1|1|1|1|0|0|1|1|1|1|1|1|0|0|1|1|1|1|0|1|1|0|0|0|0|0|0|0|0|0|0|0|0|1|1|1|1|1|0|1|1|1|1|0|1|1|0|1|0|1|1|0|0|1|1|0|1|0|1|0|0|0|0|0|1|1|0|1|1|1|1|0|1|	1|0|1|0|1|0|0|0|0|1|0|0|1|0|0|0|0|0|1|1|0|0|0|0|0|0|1|1|0|0|0|0|1|0|0|1|1|1|1|1|1|1|1|1|1|1|1|0|0|0|0|0|1|0|0|0|0|1|0|0|1|0|1|0|0|1|1|0|0|1|0|1|0|1|1|1|1|1|0|0|1|0|0|0|0|1|0|	10698	220	0	0
PN017979	18	chr10:4595976|4597799|4599796|4599823|4599974|4599991|4600041|4600174|4600246|4600575|4600657|4600774|4600802|4600820|4600968|4600997|4601001|4601030|	1|0|1|1|1|1|1|1|0|1|1|1|1|1|1|1|1|1|	0|1|0|0|0|0|0|0|1|0|0|0|0|0|0|0|0|0|	7665	167	0	0
PN017981	34	chr10:4613776|4613795|4613925|4613947|4614986|4615023|4615257|4615685|4615726|4615954|4616041|4616074|4616279|4616371|4616403|4618091|4618162|4618215|4618216|4618222|4618285|4618301|4618306|4618316|4618379|4618390|4618393|4618416|4618486|4618490|4618498|4618582|4618638|4618704|	1|1|1|1|1|1|1|1|1|0|1|1|1|1|1|1|1|1|1|1|1|1|1|1|1|1|1|1|1|1|1|0|1|0|	0|0|0|0|0|0|0|0|0|1|0|0|0|0|0|0|0|0|0|0|0|0|0|0|0|0|0|0|0|0|0|1|0|1|	13458	31	0	0
PN018009	8	chr10:4750493|4750568|4750570|4750637|4750730|4750763|4750814|4750864|	1|1|1|1|0|0|0|1|	0|0|0|0|1|1|1|0|	1806	3	0	0
PN018010	12	chr10:4759999|4760057|4761219|4764883|4764988|4765036|4765287|4765331|4765374|4765395|4765446|4765479|	0|1|1|1|1|0|0|0|1|1|1|0|	1|0|0|0|0|1|1|1|0|0|0|1|	2214	11	0	0
PN018019	12	chr10:4856800|4856825|4856829|4856833|4856852|4856946|4864146|4864186|4870125|4870240|4871492|4871589|	0|0|0|0|1|0|1|0|1|0|1|0|	1|1|1|1|0|1|0|1|0|1|0|1|	1111	1	2.60224e-320	1.4446e-319
PN018028	3	chr10:4944581|4944763|4948309|	1|0|0|	0|1|1|	1879	2	0	0
PN018038	5	chr10:4998032|4998098|4998137|4998320|4999970|	0|0|1|0|0|	1|1|0|1|1|	4859	7	0	0
PN018044	11	chr10:5044161|5044196|5044208|5044217|5044318|5044333|5045722|5045763|5047282|5049250|5050517|	0|0|0|0|1|0|1|1|1|1|1|	1|1|1|1|0|1|0|0|0|0|0|	31927	1187	0	0
PN018045	15	chr10:5056586|5056595|5056608|5056630|5056807|5056849|5056889|5057058|5057137|5057187|5057212|5057265|5057340|5057427|5057551|	0|0|0|0|1|1|0|0|0|0|0|0|0|0|0|	1|1|1|1|0|0|1|1|1|1|1|1|1|1|1|	1504	15	0	0
PN018046	9	chr10:5065168|5065172|5065363|5066082|5066090|5066160|5066731|5069001|5069123|	0|1|1|1|1|1|1|0|1|	1|0|0|0|0|0|0|1|0|	2205	4	0	0
PN018048	18	chr10:5077299|5077327|5077478|5077479|5077495|5077521|5077614|5077631|5077632|5077811|5078184|5078370|5078456|5078591|5078605|5078614|5078639|5078665|	1|1|1|1|1|0|1|1|0|0|1|0|1|0|0|0|1|0|	0|0|0|0|0|1|0|0|1|1|0|1|0|1|1|1|0|1|	17169	113	0	0
PN018057	9	chr10:5163924|5164034|5164124|5164135|5164172|5164831|5167929|5168628|5169665|	0|0|0|0|0|1|1|1|1|	1|1|1|1|1|0|0|0|0|	1072	88	8.93258e-269	4.41372e-268
PN018059	13	chr10:5184801|5184810|5184888|5184912|5185009|5185772|5185774|5185802|5191717|5191719|5191733|5191761|5191816|	0|0|0|0|0|1|0|1|0|0|0|0|0|	1|1|1|1|1|0|1|0|1|1|1|1|1|	2262	20	0	0
PN018061	11	chr10:5214593|5215615|5215651|5220074|5220082|5220223|5220579|5224335|5227068|5227436|5228158|	1|0|0|0|1|0|1|0|1|0|1|	0|1|1|1|0|1|0|1|0|1|0|	1347	3	0	0
PN018063	8	chr10:5232646|5232648|5232668|5232699|5232871|5232889|5233008|5233413|	0|1|0|0|0|1|0|0|	1|0|1|1|1|0|1|1|	1355	10	0	0
PN018065	16	chr10:5251386|5251390|5251434|5251462|5251463|5251468|5251608|5251757|5252760|5252879|5252898|5253034|5253104|5253158|5253171|5253177|	1|1|1|0|0|0|0|0|0|1|1|1|1|1|1|1|	0|0|0|1|1|1|1|1|1|0|0|0|0|0|0|0|	1653	14	0	0
PN018066	13	chr10:5257456|5257468|5257545|5257595|5258657|5260021|5261247|5261316|5261339|5261346|5264234|5264251|5271980|	0|0|0|0|1|0|0|0|0|0|0|1|0|	1|1|1|1|0|1|1|1|1|1|1|0|1|	7081	199	0	0
PN018067	20	chr10:5274198|5274226|5274291|5274357|5274394|5274415|5274436|5274441|5274735|5274763|5276976|5277017|5277132|5277989|5278089|5278133|5279224|5279283|5279303|5279324|	0|0|0|0|0|0|0|0|1|1|0|0|0|0|0|0|1|0|1|1|	1|1|1|1|1|1|1|1|0|0|1|1|1|1|1|1|0|1|0|0|	12187	664	0	0
PN018076	21	chr10:5335842|5335854|5335855|5335869|5335882|5336027|5336041|5336082|5336092|5336123|5336128|5337301|5341289|5343162|5343296|5343497|5343505|5343593|5343667|5343679|5343724|	0|0|0|0|0|0|0|0|0|0|0|1|1|1|1|0|0|1|0|0|1|	1|1|1|1|1|1|1|1|1|1|1|0|0|0|0|1|1|0|1|1|0|	957	39	2.03421e-246	9.48942e-246
PN018078	18	chr10:5350230|5350246|5351091|5351140|5351164|5351376|5351519|5351958|5351987|5352935|5353081|5353486|5354111|5354118|5354138|5354200|5354201|5354226|	1|1|1|0|0|0|1|0|0|1|0|1|0|0|0|1|1|0|	0|0|0|1|1|1|0|1|1|0|1|0|1|1|1|0|0|1|	4186	462	0	0
PN018080	12	chr10:5386785|5386901|5386936|5386942|5390923|5393565|5393583|5395773|5398535|5398545|5399346|5413525|	1|1|1|1|1|1|1|1|1|1|1|1|	0|0|0|0|0|0|0|0|0|0|0|0|	3905	469	0	0
PN018081	11	chr10:5417537|5417590|5417716|5418148|5418290|5418427|5418454|5418456|5418490|5421058|5421161|	1|1|0|0|0|0|0|1|1|1|1|	0|0|1|1|1|1|1|0|0|0|0|	1788	55	0	0
PN018082	6	chr10:5424974|5426524|5430955|5441574|5443861|5443965|	1|0|0|0|0|0|	0|1|1|1|1|1|	818	2	3.06393e-237	1.39565e-236
PN018084	24	chr10:5461988|5462122|5462351|5462483|5467454|5467565|5468043|5468136|5469616|5469830|5469987|5470381|5470384|5470458|5470707|5470831|5470838|5471120|5471166|5471258|5471415|5471516|5471616|5471636|	1|1|0|0|0|0|0|0|1|0|0|0|0|0|0|0|0|1|0|0|1|0|1|1|	0|0|1|1|1|1|1|1|0|1|1|1|1|1|1|1|1|0|1|1|0|1|0|0|	2820	4	0	0
PN018088	9	chr10:5503986|5510914|5511203|5511660|5511793|5516070|5516131|5518753|5519103|	1|0|0|0|1|0|1|0|1|	0|1|1|1|0|1|0|1|0|	5831	41	0	0
PN018100	3	chr10:5661430|5661486|5662681|	0|1|0|	1|0|1|	32670	13	0	0
PN018102	10	chr10:5679981|5680024|5680707|5680742|5681620|5699985|5700013|5700032|5700154|5700170|	0|0|0|0|1|0|0|0|0|1|	1|1|1|1|0|1|1|1|1|0|	58414	13890	0	0
PN018104	16	chr10:5717366|5717591|5722118|5723545|5731314|5733473|5733817|5739891|5740316|5740811|5741829|5742130|5744745|5748346|5749178|5749287|	0|1|1|0|1|1|1|0|0|1|1|0|1|0|0|1|	1|0|0|1|0|0|0|1|1|0|0|1|0|1|1|0|	2108	42	0	0
PN018106	17	chr10:5750565|5750620|5750630|5750644|5751999|5752010|5752051|5752132|5752308|5752373|5752381|5752382|5752784|5752816|5752818|5752819|5752844|	1|1|0|1|0|0|0|0|1|1|1|1|1|1|1|0|1|	0|0|1|0|1|1|1|1|0|0|0|0|0|0|0|1|0|	5234	7	0	0
PN018113	19	chr10:5803307|5803636|5803675|5803678|5803788|5803789|5804326|5804509|5804599|5804614|5804677|5804734|5805045|5805172|5805313|5805394|5805400|5805436|5808323|	0|1|1|1|0|0|0|1|0|0|0|0|0|0|0|0|0|0|1|	1|0|0|0|1|1|1|0|1|1|1|1|1|1|1|1|1|1|0|	1433	33	0	0
PN018115	20	chr10:5814304|5814338|5814415|5815095|5815134|5815182|5816031|5816050|5816079|5816153|5817444|5817684|5817792|5818032|5818121|5818330|5818349|5818408|5818414|5818775|	0|0|1|1|1|1|0|0|1|0|0|0|0|0|0|1|0|1|0|0|	1|1|0|0|0|0|1|1|0|1|1|1|1|1|1|0|1|0|1|1|	971	11	2.82262e-268	1.39367e-267
PN018116	20	chr10:5819863|5819889|5819890|5820176|5820561|5824232|5824775|5824901|5824902|5824944|5825604|5825605|5825608|5825852|5825995|5827914|5827977|5830328|5831711|5832008|	0|1|1|0|0|1|1|1|1|1|1|1|1|1|1|1|1|0|1|1|	1|0|0|1|1|0|0|0|0|0|0|0|0|0|0|0|0|1|0|0|	1659	15	0	0
PN018118	17	chr10:5854011|5854027|5854184|5854259|5854412|5855758|5855842|5855953|5856064|5856183|5856221|5856226|5856306|5856331|5856402|5856411|5856468|	1|0|1|1|1|1|0|1|1|1|1|1|1|0|1|1|1|	0|1|0|0|0|0|1|0|0|0|0|0|0|1|0|0|0|	10033	56	0	0
PN018119	6	chr10:5857134|5857177|5857468|5859678|5862255|5862379|	1|0|1|0|1|0|	0|1|0|1|0|1|	1432	1	0	0
PN018120	28	chr10:5871724|5871911|5872027|5872070|5887068|5888840|5890586|5890667|5892381|5892498|5892529|5892854|5892888|5895338|5901982|5902552|5903159|5903161|5903833|5903919|5905438|5906883|5907215|5907282|5907303|5907355|5907395|5907578|	1|1|1|0|0|1|1|0|1|1|1|1|1|0|1|1|1|1|1|1|1|0|1|1|1|1|1|1|	0|0|0|1|1|0|0|1|0|0|0|0|0|1|0|0|0|0|0|0|0|1|0|0|0|0|0|0|	3789	11	0	0
PN018122	7	chr10:5916894|5917270|5917973|5918203|5918249|5918349|5918370|	0|1|1|1|0|0|0|	1|0|0|0|1|1|1|	785	0	1.02591e-230	4.5794e-230
PN018123	16	chr10:5919035|5919050|5919053|5919066|5919127|5919166|5919174|5919197|5919201|5919256|5919289|5919315|5919756|5919817|5920470|5920536|	1|1|1|1|1|1|1|1|1|1|1|1|1|0|1|1|	0|0|0|0|0|0|0|0|0|0|0|0|0|1|0|0|	1960	57	0	0
PN018124	5	chr10:5927650|5927677|5927686|5943771|5943795|	1|1|1|1|0|	0|0|0|0|1|	900	2	8.8201e-263	4.27897e-262
PN018126	12	chr10:5961089|5961107|5961136|5961143|5961250|5961629|5961876|5961887|5962217|5962490|5962810|5962851|	1|1|1|1|1|1|1|1|0|1|0|0|	0|0|0|0|0|0|0|0|1|0|1|1|	5349	80	0	0
PN018127	41	chr10:5963206|5963243|5963315|5963342|5963359|5963479|5963700|5964296|5964307|5964309|5964356|5964361|5964367|5964412|5964583|5964629|5964735|5964911|5965042|5965135|5965151|5965185|5965274|5965279|5965338|5965364|5965376|5965455|5965463|5965488|5965545|5965574|5965618|5965625|5965682|5965738|5965951|5965992|5965999|5966003|5966165|	0|1|1|0|0|0|0|0|0|0|0|0|0|0|0|0|0|0|0|1|0|0|0|0|0|1|0|0|0|0|0|0|0|0|0|1|1|0|0|1|0|	1|0|0|1|1|1|1|1|1|1|1|1|1|1|1|1|1|1|1|0|1|1|1|1|1|0|1|1|1|1|1|1|1|1|1|0|0|1|1|0|1|	1912	44	0	0
PN018132	9	chr10:6016711|6020201|6023762|6023891|6023894|6023915|6025428|6025924|6026076|	0|1|0|0|0|0|1|1|0|	1|0|1|1|1|1|0|0|1|	874	11	5.14563e-244	2.38457e-243
PN018134	12	chr10:6037061|6037340|6037366|6041214|6041271|6041277|6042007|6043197|6044654|6045226|6047726|6048685|	0|0|1|0|0|1|1|1|0|1|0|1|	1|1|0|1|1|0|0|0|1|0|1|0|	995	60	3.1219e-258	1.502e-257
PN018135	20	chr10:6049310|6049428|6049461|6049480|6049529|6049592|6049673|6054142|6054452|6054471|6054484|6054494|6054656|6055043|6055052|6055322|6055386|6055429|6055493|6055513|	1|1|1|1|1|1|1|1|1|1|1|0|1|1|1|1|1|1|1|1|	0|0|0|0|0|0|0|0|0|0|0|1|0|0|0|0|0|0|0|0|	4686	48	0	0
PN018141	12	chr10:6103573|6103630|6103633|6103653|6103670|6103758|6103871|6104036|6104075|6104132|6104264|6104375|	1|0|0|0|0|0|1|0|0|0|1|1|	0|1|1|1|1|1|0|1|1|1|0|0|	3468	2	0	0
PN018145	25	chr10:6133789|6133790|6133812|6133826|6133842|6134062|6134092|6134107|6134137|6134351|6134385|6134637|6134689|6135425|6135557|6135563|6135731|6135972|6136685|6158668|6158678|6158692|6158800|6158803|6158804|	0|0|0|0|0|0|0|0|0|0|0|0|0|0|0|0|0|0|0|0|0|0|0|0|0|	1|1|1|1|1|1|1|1|1|1|1|1|1|1|1|1|1|1|1|1|1|1|1|1|1|	2415	86	0	0
PN018156	17	chr10:6251281|6251315|6251433|6252343|6252425|6253184|6257258|6257442|6257544|6259059|6259086|6259101|6259235|6259236|6259379|6259382|6259388|	0|0|0|1|1|0|1|1|1|0|0|0|0|0|1|0|0|	1|1|1|0|0|1|0|0|0|1|1|1|1|1|0|1|1|	1540	14	0	0
PN018158	4	chr10:6303085|6305892|6308118|6308119|	0|1|0|0|	1|0|1|1|	2012	4	0	0
PN018160	6	chr10:6337349|6353950|6353969|6354058|6354083|6354143|	0|0|0|0|0|0|	1|1|1|1|1|1|	1761	2	0	0
PN018178	12	chr10:6504021|6504071|6504089|6507900|6508607|6508663|6508870|6509062|6509928|6510023|6510044|6510085|	1|1|1|1|0|1|1|1|1|1|1|1|	0|0|0|0|1|0|0|0|0|0|0|0|	1226	2	0	0
PN018183	5	chr10:6555380|6555399|6555604|6556076|6556470|	1|0|0|0|0|	0|1|1|1|1|	2132	3	0	0
PN018184	17	chr10:6560618|6560661|6560662|6560700|6560704|6560721|6560797|6560808|6560897|6560926|6560999|6562646|6565416|6566182|6566296|6566450|6566594|	1|0|1|0|1|1|1|1|1|1|1|1|1|1|1|1|1|	0|1|0|1|0|0|0|0|0|0|0|0|0|0|0|0|0|	6868	6	0	0
PN018195	8	chr10:6671990|6672003|6672055|6672142|6673144|6673434|6673907|6673960|	0|1|0|0|1|1|1|0|	1|0|1|1|0|0|0|1|	2964	1	0	0
PN018196	18	chr10:6674360|6674532|6674621|6674685|6674947|6675150|6675236|6675344|6675422|6676109|6680372|6680471|6680613|6687158|6687613|6688409|6692748|6693485|	1|1|0|0|0|1|0|0|0|1|0|0|1|0|1|0|0|0|	0|0|1|1|1|0|1|1|1|0|1|1|0|1|0|1|1|1|	1982	1	0	0
PN018197	12	chr10:6703821|6705046|6705270|6705283|6705340|6705400|6705427|6705467|6705495|6705534|6705619|6705645|	0|1|1|1|1|1|1|1|1|1|1|1|	1|0|0|0|0|0|0|0|0|0|0|0|	3986	160	0	0
PN018204	23	chr10:6748681|6748847|6748897|6749068|6749219|6749416|6749496|6749531|6749665|6749731|6749842|6749845|6751462|6752141|6752161|6752432|6762344|6763234|6763243|6763836|6764462|6767907|6768043|	1|1|1|1|0|1|1|1|1|1|1|1|1|1|1|1|1|1|1|1|1|1|1|	0|0|0|0|1|0|0|0|0|0|0|0|0|0|0|0|0|0|0|0|0|0|0|	1528	21	0	0
PN018208	4	chr10:6786375|6786573|6786616|6786619|	1|1|1|1|	0|0|0|0|	3672	1069	0	0
PN018209	12	chr10:6799902|6800625|6801914|6802070|6802258|6802997|6803052|6803368|6803434|6803456|6803650|6803797|	1|1|1|1|1|1|1|1|1|1|1|1|	0|0|0|0|0|0|0|0|0|0|0|0|	8371	554	0	0
PN018215	13	chr10:6853025|6853062|6853101|6853134|6853175|6853266|6853512|6853559|6853827|6853932|6853946|6854071|6854283|	0|1|0|0|0|0|1|0|0|1|0|0|0|	1|0|1|1|1|1|0|1|1|0|1|1|1|	2003	101	0	0
PN018216	11	chr10:6857547|6857570|6858713|6858766|6860300|6862285|6862319|6862427|6862559|6862587|6862637|	1|1|0|1|1|1|1|1|1|1|0|	0|0|1|0|0|0|0|0|0|0|1|	1528	50	0	0
PN018217	9	chr10:6864729|6864943|6865394|6866994|6867022|6867133|6868118|6868420|6868593|	1|1|1|1|1|0|1|1|1|	0|0|0|0|0|1|0|0|0|	831	1	3.23668e-240	1.48702e-239
PN018218	4	chr10:6869778|6870273|6870909|6874838|	1|1|1|1|	0|0|0|0|	2608	2	0	0
PN018220	4	chr10:6892677|6892735|6892736|6897183|	1|0|0|1|	0|1|1|0|	4148	2	0	0
PN018224	10	chr10:6933121|6933577|6933599|6933633|6933680|6933682|6933778|6933843|6933913|6933920|	0|0|1|0|0|0|0|0|0|0|	1|1|0|1|1|1|1|1|1|1|	11382	405	0	0
PN018234	13	chr10:6992855|6992896|6992897|6993009|6993080|6993420|6997543|7024835|7033259|7033632|7039334|7039403|7039844|	1|1|1|1|0|1|1|0|0|0|0|0|0|	0|0|0|0|1|0|0|1|1|1|1|1|1|	2631	27	0	0
PN018260	23	chr10:7142688|7142699|7142710|7142743|7142891|7143238|7143542|7143548|7143551|7143627|7143664|7143679|7145499|7145543|7145716|7145789|7145824|7145986|7146009|7146067|7146894|7146910|7146966|	1|1|1|1|0|0|0|1|0|0|1|1|0|0|0|0|0|0|0|0|0|0|0|	0|0|0|0|1|1|1|0|1|1|0|0|1|1|1|1|1|1|1|1|1|1|1|	1377	96	0	0
PN018269	6	chr10:7232457|7232561|7232619|7232834|7232861|7233633|	1|1|1|1|1|0|	0|0|0|0|0|1|	4385	8	0	0
PN018280	11	chr10:7469805|7469925|7470201|7470205|7470206|7472417|7472486|7472537|7472559|7472681|7472935|	0|0|0|0|0|0|0|1|1|0|1|	1|1|1|1|1|1|1|0|0|1|0|	2051	3	0	0
PN018282	11	chr10:7477916|7477963|7478024|7478026|7478854|7479057|7479072|7479862|7479880|7482696|7482756|	0|0|1|0|1|0|1|0|1|1|1|	1|1|0|1|0|1|0|1|0|0|0|	12735	405	0	0
PN018299	17	chr10:7623254|7623513|7623519|7623522|7623540|7623570|7623599|7623600|7625286|7625728|7625993|7626012|7627366|7627913|7627979|7629549|7629599|	1|0|0|0|0|0|0|0|1|1|1|0|1|0|1|0|1|	0|1|1|1|1|1|1|1|0|0|0|1|0|1|0|1|0|	1182	65	2.32943e-297	1.22732e-296
PN018305	13	chr10:7655659|7658000|7658055|7658092|7659220|7659403|7659567|7663895|7663964|7664320|7665158|7665187|7665626|	0|0|0|0|0|0|0|0|0|0|0|0|0|	1|1|1|1|1|1|1|1|1|1|1|1|1|	1627	1	0	0
PN018306	5	chr10:7668619|7670358|7670398|7670433|7672296|	0|1|1|1|0|	1|0|0|0|1|	2563	3	0	0
PN018311	16	chr10:7736142|7736169|7736175|7736244|7736262|7736286|7736287|7736292|7738633|7738722|7739185|7739442|7739525|7739590|7739592|7739634|	0|0|0|0|0|0|0|0|0|0|1|1|0|0|0|0|	1|1|1|1|1|1|1|1|1|1|0|0|1|1|1|1|	1578	19	0	0
PN018318	26	chr10:7807424|7808173|7808539|7808559|7808588|7808645|7814802|7814880|7814897|7815153|7820498|7821237|7821331|7821337|7821500|7821597|7821843|7821900|7822047|7822543|7822642|7822693|7822843|7823254|7823449|7823679|	1|1|1|1|1|1|1|1|1|1|1|1|1|1|0|1|1|1|0|1|1|1|1|0|1|1|	0|0|0|0|0|0|0|0|0|0|0|0|0|0|1|0|0|0|1|0|0|0|0|1|0|0|	4610	2	0	0
PN018320	13	chr10:7844864|7844879|7844953|7845233|7845286|7845288|7846445|7846459|7846854|7848185|7848215|7848228|7848358|	1|1|1|1|1|1|1|1|1|1|0|1|1|	0|0|0|0|0|0|0|0|0|0|1|0|0|	1537	20	0	0
PN018327	13	chr10:7904594|7904635|7904687|7904714|7904779|7906726|7906927|7907175|7907595|7907731|7907922|7907974|7908120|	0|1|1|1|1|1|1|1|1|0|1|0|1|	1|0|0|0|0|0|0|0|0|1|0|1|0|	1743	63	0	0
PN018332	10	chr10:7988998|7989051|7989083|7990058|7990267|7990569|7990599|7990924|7993980|7993986|	1|1|0|1|0|0|0|0|1|0|	0|0|1|0|1|1|1|1|0|1|	3854	98	0	0
PN018335	8	chr10:8023238|8023267|8023351|8023557|8025387|8025483|8025778|8025792|	0|0|0|0|0|0|1|0|	1|1|1|1|1|1|0|1|	3165	5	0	0
PN018342	13	chr10:8108886|8108949|8108950|8109779|8109860|8109881|8109920|8110055|8110144|8110289|8110303|8110336|8110466|	0|1|1|1|1|1|1|1|0|1|1|1|1|	1|0|0|0|0|0|0|0|1|0|0|0|0|	15401	78	0	0
PN018346	23	chr10:8147778|8147786|8147789|8147797|8147801|8147883|8147978|8148433|8150678|8150726|8151108|8151139|8152639|8152646|8156882|8157175|8157220|8157227|8157274|8157574|8158461|8158465|8158488|	1|1|1|0|1|1|1|1|1|1|1|1|0|1|1|1|1|1|1|1|1|1|1|	0|0|0|1|0|0|0|0|0|0|0|0|1|0|0|0|0|0|0|0|0|0|0|	2537	93	0	0
PN018351	20	chr10:8199758|8199994|8200204|8200798|8201188|8201446|8201674|8201812|8202009|8202059|8206877|8206934|8207047|8207078|8207121|8207342|8207570|8207850|8207874|8207937|	1|1|1|1|1|1|1|0|0|0|1|1|1|1|1|0|1|0|1|1|	0|0|0|0|0|0|0|1|1|1|0|0|0|0|0|1|0|1|0|0|	4240	126	0	0
PN018357	7	chr10:8287088|8287233|8288575|8288655|8289294|8289316|8289416|	1|0|1|0|0|0|0|	0|1|0|1|1|1|1|	3215	3	0	0
PN018363	6	chr10:8340339|8340417|8340831|8341226|8341232|8341636|	0|0|1|0|0|1|	1|1|0|1|1|0|	1757	33	0	0
PN018364	20	chr10:8343326|8343367|8343427|8343473|8343517|8345635|8345945|8346591|8346838|8346870|8346978|8347008|8347097|8347113|8347203|8347206|8347284|8348616|8348734|8348791|	1|0|0|1|0|0|0|0|0|1|0|0|0|0|1|0|0|1|0|1|	0|1|1|0|1|1|1|1|1|0|1|1|1|1|0|1|1|0|1|0|	920	19	7.33686e-239	3.35805e-238
PN018366	17	chr10:8360917|8361072|8361117|8361138|8361209|8361486|8361499|8362074|8362848|8362857|8362877|8362940|8362976|8362993|8363009|8363039|8363042|	1|0|0|0|1|1|1|1|0|0|1|1|1|1|1|1|1|	0|1|1|1|0|0|0|0|1|1|0|0|0|0|0|0|0|	4690	1236	0	0
PN018385	24	chr10:8660485|8660497|8660573|8660578|8660761|8660770|8660811|8661011|8661579|8661587|8662252|8662428|8662626|8670168|8670179|8670263|8670284|8670690|8670691|8670746|8671346|8671501|8672556|8673114|	1|0|1|0|0|0|0|0|0|0|1|1|1|1|1|1|1|1|1|1|1|1|0|1|	0|1|0|1|1|1|1|1|1|1|0|0|0|0|0|0|0|0|0|0|0|0|1|0|	959	23	3.26036e-246	1.51987e-245
PN018394	6	chr10:8776369|8776455|8791847|8791942|8791947|8792044|	0|0|1|1|1|1|	1|1|0|0|0|0|	1579	47	0	0
PN018464	14	chr10:9686102|9686544|9686998|9687327|9687637|9687767|9687806|9687957|9687977|9688336|9688536|9688995|9690001|9691314|	0|0|1|0|1|1|1|1|1|0|0|0|1|1|	1|1|0|1|0|0|0|0|0|1|1|1|0|0|	16743	70	0	0
PN018467	12	chr10:9710875|9710897|9710903|9710945|9710953|9711050|9711266|9713977|9714022|9714073|9714290|9714311|	0|1|1|0|1|1|0|1|1|1|1|0|	1|0|0|1|0|0|1|0|0|0|0|1|	7171	31	0	0
PN018468	24	chr10:9715918|9715925|9715952|9715977|9716054|9716180|9716186|9716218|9716266|9716291|9716321|9716367|9716390|9716398|9716512|9719733|9723011|9723054|9729803|9729954|9730047|9730053|9730730|9730919|	1|1|1|1|1|0|0|0|0|1|1|0|1|1|1|1|0|1|0|0|0|0|1|0|	0|0|0|0|0|1|1|1|1|0|0|1|0|0|0|0|1|0|1|1|1|1|0|1|	1335	74	0	0
PN018469	25	chr10:9736780|9738876|9739523|9739532|9741289|9741294|9744147|9744331|9744651|9744781|9744828|9744917|9744951|9745223|9746198|9746275|9746284|9746686|9746735|9746752|9746757|9746775|9746944|9746945|9747035|	1|1|1|1|1|1|1|1|1|1|1|1|1|1|1|1|1|1|1|1|1|1|1|1|1|	0|0|0|0|0|0|0|0|0|0|0|0|0|0|0|0|0|0|0|0|0|0|0|0|0|	1724	2	0	0
PN018472	15	chr10:9769668|9769674|9769767|9771874|9771889|9774037|9774872|9775131|9775332|9776825|9777642|9777688|9778100|9778102|9778137|	1|1|1|0|1|1|1|1|1|0|1|1|1|0|1|	0|0|0|1|0|0|0|0|0|1|0|0|0|1|0|	3158	0	0	0
PN018478	11	chr10:9886566|9886766|9888191|9888345|9888415|9898891|9899949|9900028|9900362|9900422|9900438|	1|1|0|1|1|0|0|1|1|1|0|	0|0|1|0|0|1|1|0|0|0|1|	1652	1	0	0
PN018480	14	chr10:9901571|9901614|9901633|9901646|9901648|9903115|9903209|9903212|9903823|9909004|9922169|9922178|9922183|9922236|	1|1|1|0|0|1|0|0|1|1|1|1|1|1|	0|0|0|1|1|0|1|1|0|0|0|0|0|0|	1269	85	0	0
PN018488	9	chr10:9948906|9948920|9953325|9953406|9953411|9953412|9953442|9953446|9953467|	0|0|0|0|0|0|0|0|0|	1|1|1|1|1|1|1|1|1|	5701	16	0	0
PN018502	14	chr10:10091661|10091688|10091709|10091720|10091910|10091955|10091988|10104095|10104108|10104257|10104272|10105155|10107821|10108779|	0|0|1|0|1|1|1|1|1|0|1|1|0|1|	1|1|0|1|0|0|0|0|0|1|0|0|1|0|	9113	498	0	0
PN018503	8	chr10:10091661|10091688|10091709|10091720|10091910|10091955|10091988|10092123|	0|0|1|0|1|1|1|1|	1|1|0|1|0|0|0|0|	8222	385	0	0
PN018507	7	chr10:10128108|10128138|10128331|10128358|10128497|10129066|10129357|	1|1|1|0|1|0|0|	0|0|0|1|0|1|1|	2001	3	0	0
PN018525	15	chr10:10291445|10293942|10298790|10300185|10300361|10300409|10300951|10300975|10300981|10301130|10301192|10301226|10301262|10301295|10301461|	1|0|1|0|0|0|1|0|0|1|1|0|1|0|0|	0|1|0|1|1|1|0|1|1|0|0|1|0|1|1|	1602	46	0	0
PN018529	16	chr10:10323091|10323125|10323221|10323238|10323239|10323284|10323349|10325253|10326876|10326990|10327055|10327251|10327258|10327375|10327491|10327508|	1|1|1|1|1|1|1|1|1|1|1|1|1|1|1|1|	0|0|0|0|0|0|0|0|0|0|0|0|0|0|0|0|	4186	4	0	0
PN018534	5	chr10:10399474|10399575|10399638|10399650|10399658|	1|1|0|1|0|	0|0|1|0|1|	2456	3	0	0
PN018536	4	chr10:10422202|10422363|10423512|10423675|	1|1|0|0|	0|0|1|1|	1540	31	0	0
PN018546	17	chr10:10531087|10531133|10531314|10531386|10531474|10531486|10531614|10531677|10531842|10531888|10531894|10532134|10532295|10532452|10532556|10533434|10535174|	0|0|0|0|0|0|0|0|0|0|0|0|0|0|1|1|1|	1|1|1|1|1|1|1|1|1|1|1|1|1|1|0|0|0|	887	8	1.67429e-241	7.70806e-241
PN018548	15	chr10:10564128|10564129|10564151|10564156|10564251|10564294|10564297|10564374|10564515|10564743|10564745|10564748|10564761|10564766|10564767|	1|1|1|1|0|1|1|1|1|0|0|0|1|0|0|	0|0|0|0|1|0|0|0|0|1|1|1|0|1|1|	4511	290	0	0
PN018602	14	chr10:11358073|11358108|11358221|11375007|11375615|11377729|11377984|11378068|11392596|11393253|11393476|11394557|11394617|11395693|	0|1|1|1|1|1|1|1|1|1|1|1|1|1|	1|0|0|0|0|0|0|0|0|0|0|0|0|0|	1359	25	0	0
PN018606	21	chr10:11448983|11449058|11449163|11449191|11449192|11449208|11449232|11449256|11449380|11449487|11449739|11449768|11449772|11449862|11449910|11449927|11449994|11450069|11450377|11450390|11450567|	0|0|0|0|0|0|0|0|0|0|0|0|0|0|0|0|0|0|1|0|0|	1|1|1|1|1|1|1|1|1|1|1|1|1|1|1|1|1|1|0|1|1|	6326	24	0	0
PN018609	12	chr10:11507226|11507229|11507232|11507281|11507305|11508755|11512776|11514208|11514254|11514326|11514347|11517604|	0|1|0|0|0|0|0|0|0|0|0|0|	1|0|1|1|1|1|1|1|1|1|1|1|	846	4	5.50846e-237	2.5083e-236
PN018611	11	chr10:11529927|11530100|11530296|11530345|11530366|11530446|11530493|11530494|11530742|11530785|11545295|	1|1|1|0|0|0|1|0|1|0|0|	0|0|0|1|1|1|0|1|0|1|1|	1208	13	0	0
PN018612	3	chr10:11554328|11554405|11554498|	1|1|0|	0|0|1|	9463	10	0	0
PN018623	24	chr10:11662936|11662937|11664199|11667270|11667282|11667285|11667366|11668938|11669288|11669303|11669444|11669581|11669888|11670026|11670057|11670207|11670583|11670588|11670717|11670785|11670873|11670915|11671095|11671171|	1|1|1|1|1|1|1|1|0|1|1|1|1|1|0|1|1|1|1|0|1|1|1|1|	0|0|0|0|0|0|0|0|1|0|0|0|0|0|1|0|0|0|0|1|0|0|0|0|	2612	9	0	0
PN018625	7	chr10:11706969|11707065|11707566|11708084|11708270|11708360|11708932|	0|1|0|1|1|1|0|	1|0|1|0|0|0|1|	916	4	2.41072e-261	1.16656e-260
PN018626	7	chr10:11712756|11727996|11728374|11728397|11729291|11730643|11730737|	0|0|0|1|0|0|0|	1|1|1|0|1|1|1|	925	0	1.10864e-272	5.52705e-272
PN018644	7	chr10:12001850|12002566|12002992|12003108|12003115|12003276|12004918|	0|1|0|0|0|0|1|	1|0|1|1|1|1|0|	9192	17	0	0
PN018646	14	chr10:12045222|12045243|12045302|12045348|12045409|12047507|12047519|12047732|12058231|12058258|12058312|12058766|12058948|12059058|	0|0|0|0|0|1|1|0|1|1|1|1|0|1|	1|1|1|1|1|0|0|1|0|0|0|0|1|0|	977	80	6.07561e-248	2.84816e-247
PN018712	21	chr10:13044575|13044607|13045143|13045192|13045314|13045338|13045353|13045362|13045437|13045443|13046193|13046379|13046427|13046520|13046523|13046610|13046613|13046628|13046748|13047108|13047286|	1|1|1|1|1|1|1|1|1|1|1|0|1|1|1|1|1|1|0|1|1|	0|0|0|0|0|0|0|0|0|0|0|1|0|0|0|0|0|0|1|0|0|	30895	669	0	0
PN018723	12	chr10:13164207|13164225|13164228|13164233|13164240|13164248|13164273|13164439|13164479|13165383|13181148|13182284|	0|0|0|0|0|0|0|0|0|0|0|0|	1|1|1|1|1|1|1|1|1|1|1|1|	1495	9	0	0
PN018726	18	chr10:13219229|13219232|13219315|13219365|13219472|13219480|13222210|13222222|13222420|13222506|13233144|13258157|13258502|13258673|13258691|13258814|13258934|13258973|	1|1|1|1|1|1|1|1|1|1|1|1|1|1|1|1|1|1|	0|0|0|0|0|0|0|0|0|0|0|0|0|0|0|0|0|0|	1134	2	2.3273e-319	1.28928e-318
PN018786	12	chr10:13967299|13967372|13967521|13967643|13968162|13977968|13978412|13978446|13978503|13979735|13981826|13981910|	0|1|0|0|0|1|1|1|1|0|1|0|	1|0|1|1|1|0|0|0|0|1|0|1|	4222	13	0	0
PN018843	7	chr10:14868250|14868600|14869107|14870150|14872433|14872604|14872699|	0|0|0|0|0|0|0|	1|1|1|1|1|1|1|	5002	0	0	0
PN018862	11	chr10:15190318|15190326|15190347|15197131|15199353|15210912|15211675|15211681|15215955|15220771|15220928|	1|0|0|0|0|0|1|1|1|0|1|	0|1|1|1|1|1|0|0|0|1|0|	845	0	2.33728e-244	1.08388e-243
PN018884	7	chr10:15509763|15509868|15510078|15510314|15512890|15516959|15517169|	0|1|1|0|1|1|1|	1|0|0|1|0|0|0|	8516	171	0	0
PN018935	42	chr10:16533046|16533304|16533355|16533362|16533371|16533610|16533797|16533905|16534000|16534098|16557976|16558150|16558221|16558396|16558690|16558707|16558789|16558876|16558883|16558946|16559210|16559221|16559434|16559694|16561207|16561208|16561246|16561868|16561932|16562019|16562303|16562610|16562893|16562902|16562903|16562904|16562915|16562920|16564950|16564975|16565671|16565682|	1|1|1|1|1|0|1|1|1|1|1|1|1|1|1|1|1|1|1|1|1|1|1|1|1|1|1|1|1|1|1|1|0|1|1|1|1|1|1|0|0|0|	0|0|0|0|0|1|0|0|0|0|0|0|0|0|0|0|0|0|0|0|0|0|0|0|0|0|0|0|0|0|0|0|1|0|0|0|0|0|0|1|1|1|	2703	7	0	0
PN018938	15	chr10:16655219|16655237|16655343|16655376|16666226|16666269|16666515|16666682|16666695|16667193|16667947|16667969|16668595|16668596|16668736|	0|0|0|0|0|1|0|1|1|1|1|1|0|0|0|	1|1|1|1|1|0|1|0|0|0|0|0|1|1|1|	1700	62	0	0
PN018939	37	chr10:16655219|16655237|16655343|16655376|16655458|16655511|16655512|16655528|16655529|16655679|16655742|16655794|16655798|16655810|16655817|16655820|16655869|16655916|16655994|16656009|16656069|16656497|16656500|16656581|16656639|16656653|16656745|16656777|16657219|16658407|16658460|16658762|16658791|16658947|16658952|16658957|16658978|	0|0|0|0|0|0|0|0|0|1|0|0|1|1|1|1|1|1|1|1|1|1|1|0|1|0|1|1|1|1|1|1|0|1|0|1|1|	1|1|1|1|1|1|1|1|1|0|1|1|0|0|0|0|0|0|0|0|0|0|0|1|0|1|0|0|0|0|0|0|1|0|1|0|0|	5758	590	0	0
PN018983	7	chr10:17350160|17350241|17350242|17350243|17350635|17351124|17351149|	1|1|1|1|1|1|1|	0|0|0|0|0|0|0|	2413	3	0	0
PN018998	35	chr10:17560288|17560351|17560531|17560549|17562202|17566449|17568396|17568804|17569239|17569443|17570178|17570189|17571324|17571325|17573211|17573243|17573312|17573546|17573644|17573647|17573755|17573810|17573837|17574253|17574643|17574681|17576078|17576096|17576231|17576304|17576306|17576444|17576535|17576621|17576648|	0|0|0|0|0|0|0|1|0|0|0|0|1|1|1|0|0|0|0|0|0|0|0|0|0|1|0|0|0|0|0|0|0|0|0|	1|1|1|1|1|1|1|0|1|1|1|1|0|0|0|1|1|1|1|1|1|1|1|1|1|0|1|1|1|1|1|1|1|1|1|	4573	10	0	0
PN019145	19	chr10:19097950|19098140|19098167|19098183|19098220|19098585|19098598|19098687|19107970|19108616|19108663|19124326|19124351|19124389|19124416|19124428|19125587|19125588|19125617|	0|0|0|0|0|0|0|0|0|0|0|0|0|0|0|0|1|1|0|	1|1|1|1|1|1|1|1|1|1|1|1|1|1|1|1|0|0|1|	1183	3	0	0
PN019248	14	chr10:22712774|22712831|22716140|22721401|22721459|22721558|22721694|22721695|22721818|22721870|22721902|22721920|22721946|22722236|	0|0|0|0|1|0|0|0|1|0|0|0|1|0|	1|1|1|1|0|1|1|1|0|1|1|1|0|1|	5783	8	0	0
PN019251	9	chr10:22756790|22756859|22757028|22757042|22757311|22757772|22759055|22763608|22763667|	0|0|1|0|0|0|0|1|1|	1|1|0|1|1|1|1|0|0|	1507	3	0	0
PN019254	19	chr10:22784776|22784797|22784815|22784958|22785000|22785268|22785479|22785528|22785619|22786083|22786141|22787303|22787306|22788262|22789252|22789452|22789496|22789541|22789619|	0|0|1|1|1|1|1|1|1|1|1|1|1|1|1|1|1|1|0|	1|1|0|0|0|0|0|0|0|0|0|0|0|0|0|0|0|0|1|	949	8	2.12783e-256	1.01969e-255
PN019256	43	chr10:22829129|22829301|22829349|22829372|22829378|22829392|22829525|22829565|22829639|22829729|22829743|22829765|22829783|22829852|22829920|22829936|22829947|22830052|22876230|22876267|22876307|22876410|22876469|22876497|22876546|22876591|22876756|22877765|22877797|22877832|22877988|22878011|22878026|22878066|22878078|22878152|22878334|22878405|22878465|22879259|22879283|22879692|22879728|	0|0|0|0|0|0|0|0|0|1|0|0|0|0|1|0|0|0|1|1|1|0|1|1|1|0|0|0|1|1|1|1|1|1|0|1|0|1|1|0|0|1|1|	1|1|1|1|1|1|1|1|1|0|1|1|1|1|0|1|1|1|0|0|0|1|0|0|0|1|1|1|0|0|0|0|0|0|1|0|1|0|0|1|1|0|0|	1132	41	7.47019e-272	3.71312e-271
PN019260	20	chr10:22957745|22957812|22957841|22958193|22958254|22958265|22958271|22958298|22960051|22960760|22961783|22961920|22962104|22962202|22962525|22962699|22962700|22962722|22962734|22962912|	0|1|0|0|1|1|1|0|0|1|1|1|0|1|1|0|0|0|0|0|	1|0|1|1|0|0|0|1|1|0|0|0|1|0|0|1|1|1|1|1|	1792	117	0	0
PN019276	13	chr10:23336837|23336839|23336844|23336845|23336859|23336903|23336904|23337028|23337097|23337154|23337187|23337271|23337354|	0|1|0|0|0|0|0|0|0|0|0|0|1|	1|0|1|1|1|1|1|1|1|1|1|1|0|	1013	60	2.21313e-263	1.07641e-262
PN019320	23	chr10:24299879|24299921|24299933|24299943|24299963|24299964|24299971|24299984|24299986|24299999|24300050|24300122|24300146|24300150|24300236|24301333|24301359|24301415|24301671|24301673|24301695|24301697|24301815|	0|0|0|1|0|1|0|0|1|0|0|0|0|0|0|0|1|1|1|1|1|0|1|	1|1|1|0|1|0|1|1|0|1|1|1|1|1|1|1|0|0|0|0|0|1|0|	3023	30	0	0
PN019398	10	chr10:25716216|25716342|25716431|25716581|25716598|25716637|25716699|25716736|25716795|25716805|	1|0|0|1|0|0|1|0|1|1|	0|1|1|0|1|1|0|1|0|0|	2707	132	0	0
PN019401	12	chr10:25773319|25773733|25773823|25773871|25773982|25776856|25799159|25799188|25799434|25799871|25799922|25800292|	0|0|0|0|0|0|0|0|0|0|0|0|	1|1|1|1|1|1|1|1|1|1|1|1|	957	0	8.8528e-277	4.46014e-276
PN019562	14	chr11:408620|408690|409100|409507|410622|411461|411544|411677|411743|411747|411869|412466|412555|412572|	1|1|0|1|1|1|1|1|0|1|1|1|0|1|	0|0|1|0|0|0|0|0|1|0|0|0|1|0|	2084	150	0	0
PN019564	12	chr11:417929|418193|418844|419438|419507|420443|420503|420506|423657|423908|423922|423945|	1|1|1|1|0|1|1|0|1|1|1|1|	0|0|0|0|1|0|0|1|0|0|0|0|	1765	172	0	0
PN019566	10	chr11:428268|428344|430180|431287|434488|435598|437053|437101|443182|443446|	0|1|1|1|1|0|1|0|1|1|	1|0|0|0|0|1|0|1|0|0|	4740	347	0	0
PN019583	26	chr11:603044|603107|603110|603137|603237|603262|603360|603391|604460|604584|605128|606251|606328|606365|606370|606458|607162|607167|607212|607236|607314|607320|607321|607347|607400|607402|	1|1|1|1|1|1|1|1|1|1|1|1|1|1|1|1|1|1|1|1|1|1|1|1|1|1|	0|0|0|0|0|0|0|0|0|0|0|0|0|0|0|0|0|0|0|0|0|0|0|0|0|0|	900	42	1.64288e-232	7.37776e-232
PN019587	9	chr11:641080|641500|641993|643290|643460|643473|643475|643496|643500|	1|1|1|1|1|1|1|1|1|	0|0|0|0|0|0|0|0|0|	6746	785	0	0
PN019588	3	chr11:647552|647564|647888|	0|1|1|	1|0|0|	2540	142	0	0
PN019589	8	chr11:655302|655330|655404|655426|655442|655457|655538|655573|	1|1|1|1|1|1|1|1|	0|0|0|0|0|0|0|0|	2297	167	0	0
PN019600	15	chr11:717889|717919|717984|717985|718081|718139|718177|718192|718271|718275|718282|718290|718344|718346|718357|	1|1|1|1|1|1|1|1|1|1|1|1|1|1|1|	0|0|0|0|0|0|0|0|0|0|0|0|0|0|0|	2174	9	0	0
PN019605	16	chr11:737826|738024|738416|740109|740334|740355|740389|741590|742396|743807|743909|743930|743965|744230|745046|745338|	0|1|1|1|1|1|1|1|1|0|1|1|1|0|1|1|	1|0|0|0|0|0|0|0|0|1|0|0|0|1|0|0|	2790	285	0	0
PN019606	4	chr11:749142|749283|749350|751576|	1|1|1|0|	0|0|0|1|	1809	140	0	0
PN019607	9	chr11:757024|757268|758466|758494|758784|761406|761717|761791|762231|	1|1|1|1|1|1|1|1|1|	0|0|0|0|0|0|0|0|0|	1094	43	4.64093e-273	2.31543e-272
PN019608	3	chr11:763948|763999|764824|	0|1|1|	1|0|0|	5701	348	0	0
PN019618	12	chr11:805418|805470|805472|805497|805534|805542|805577|805672|805772|805945|806077|806157|	0|0|1|1|0|1|1|1|0|1|0|1|	1|1|0|0|1|0|0|0|1|0|1|0|	2491	169	0	0
PN019643	5	chr11:949871|954898|955015|955066|955283|	1|1|1|1|1|	0|0|0|0|0|	4845	5	0	0
PN019647	3	chr11:973727|973755|974125|	1|1|1|	0|0|0|	1817	17	0	0
PN019655	5	chr11:1044582|1044719|1044858|1045129|1045215|	0|1|0|0|0|	1|0|1|1|1|	3378	196	0	0
PN019662	6	chr11:1109173|1109413|1109644|1109659|1111749|1112021|	1|0|1|0|0|1|	0|1|0|1|1|0|	2162	268	0	0
PN019668	4	chr11:1146805|1146882|1147096|1150367|	1|0|0|1|	0|1|1|0|	3200	380	0	0
PN019705	6	chr11:1378243|1378533|1379140|1379463|1379519|1379520|	0|0|1|1|1|1|	1|1|0|0|0|0|	977	56	5.00267e-231	2.2368e-230
PN019708	21	chr11:1394470|1396033|1396083|1396260|1396354|1396366|1396373|1396381|1396386|1396396|1396834|1396985|1397001|1397022|1397023|1397059|1397105|1397157|1397170|1397202|1397224|	1|0|1|0|0|0|0|0|0|0|1|0|1|0|1|0|0|0|0|0|1|	0|1|0|1|1|1|1|1|1|1|0|1|0|1|0|1|1|1|1|1|0|	1848	127	0	0
PN019710	5	chr11:1419177|1419210|1419399|1420379|1423371|	0|0|0|1|1|	1|1|1|0|0|	4659	520	0	0
PN019714	8	chr11:1459005|1459272|1459993|1460379|1460385|1460434|1460468|1460574|	0|0|0|0|1|0|0|0|	1|1|1|1|0|1|1|1|	18503	2381	0	0
PN019715	13	chr11:1464589|1464615|1464619|1464701|1467363|1467527|1467618|1467744|1467811|1467870|1467892|1468003|1468121|	0|0|0|1|1|1|1|0|1|1|1|1|0|	1|1|1|0|0|0|0|1|0|0|0|0|1|	6286	477	0	0
PN019724	11	chr11:1542728|1542772|1543339|1543366|1543371|1543453|1544025|1544493|1544592|1544642|1544656|	0|1|1|0|1|1|0|0|0|0|1|	1|0|0|1|0|0|1|1|1|1|0|	1057	40	9.2413e-267	4.53772e-266
PN019725	10	chr11:1546064|1546331|1546334|1547221|1548678|1553980|1555187|1560757|1561357|1561508|	0|0|1|0|1|0|1|0|1|1|	1|1|0|1|0|1|0|1|0|0|	1829	260	6.52167e-322	3.63138e-321
PN019734	13	chr11:1611707|1611708|1611790|1612019|1612024|1612938|1613422|1615092|1615284|1615316|1615364|1615466|1615515|	0|0|0|0|0|0|1|1|1|1|1|1|1|	1|1|1|1|1|1|0|0|0|0|0|0|0|	2424	117	0	0
PN019766	5	chr11:1850241|1851432|1853210|1853218|1853452|	1|1|1|0|0|	0|0|0|1|1|	1106	42	7.62921e-287	3.92212e-286
PN019788	6	chr11:1978603|1978640|1978643|1978835|1979085|1979879|	1|1|0|1|1|1|	0|0|1|0|0|0|	1902	22	0	0
PN019794	11	chr11:2011631|2012495|2012536|2014179|2014242|2014270|2014353|2014694|2014722|2015029|2015053|	1|0|1|0|1|1|1|1|1|0|0|	0|1|0|1|0|0|0|0|0|1|1|	1127	48	1.28675e-273	6.43423e-273
PN019799	18	chr11:2054743|2054774|2054791|2054821|2055156|2055168|2055177|2057164|2057257|2057273|2057403|2057430|2057432|2057436|2057437|2057475|2057531|2057536|	1|1|1|1|1|1|1|1|1|1|1|1|1|1|1|0|1|1|	0|0|0|0|0|0|0|0|0|0|0|0|0|0|0|1|0|0|	1947	194	0	0
PN019800	12	chr11:2062039|2062092|2062753|2063150|2063162|2065337|2065743|2066618|2066922|2067172|2067245|2068351|	0|0|0|0|0|0|0|1|1|0|0|0|	1|1|1|1|1|1|1|0|0|1|1|1|	3077	461	0	0
PN019809	26	chr11:2136150|2136392|2136395|2136398|2136627|2136800|2137067|2137138|2137294|2137465|2137973|2138133|2138283|2138328|2138388|2139673|2139739|2139957|2139973|2139998|2139999|2140103|2140122|2140127|2140130|2140132|	0|1|1|0|1|0|0|1|1|0|0|1|0|0|0|0|1|1|1|1|1|1|1|1|1|1|	1|0|0|1|0|1|1|0|0|1|1|0|1|1|1|1|0|0|0|0|0|0|0|0|0|0|	11281	1380	0	0
PN019810	4	chr11:2142110|2142118|2142238|2142406|	1|0|1|1|	0|1|0|0|	5752	607	0	0
PN019862	8	chr11:2563699|2563867|2563888|2563900|2564057|2564261|2566278|2567099|	1|1|1|1|1|0|1|0|	0|0|0|0|0|1|0|1|	2149	429	0	0
PN019864	23	chr11:2588051|2588056|2588059|2588165|2588363|2588402|2588428|2588457|2588975|2591005|2595278|2595320|2596687|2598631|2598666|2598786|2598844|2599008|2599079|2599173|2599199|2599341|2603108|	0|0|0|0|1|0|1|0|0|0|1|1|1|0|1|1|1|0|1|1|1|1|0|	1|1|1|1|0|1|0|1|1|1|0|0|0|1|0|0|0|1|0|0|0|0|1|	2484	62	0	0
PN019865	8	chr11:2607450|2607484|2607485|2607588|2607684|2608187|2608256|2608294|	0|1|1|1|1|0|0|1|	1|0|0|0|0|1|1|0|	1282	67	0	0
PN019867	7	chr11:2629263|2629390|2629696|2629774|2629991|2630200|2630307|	0|0|0|0|0|1|1|	1|1|1|1|1|0|0|	5036	218	0	0
PN019873	17	chr11:2664829|2664853|2664858|2664865|2664913|2665176|2667878|2669178|2671272|2674999|2675024|2680945|2681107|2681320|2681332|2681363|2681368|	0|0|0|0|1|0|0|0|0|1|1|0|0|0|0|0|1|	1|1|1|1|0|1|1|1|1|0|0|1|1|1|1|1|0|	4017	372	0	0
PN019875	17	chr11:2682721|2683252|2683388|2683848|2683869|2684200|2684979|2685213|2686256|2686391|2686650|2687434|2687563|2687778|2687785|2687878|2687940|	0|0|0|0|1|1|0|1|0|1|0|1|1|1|1|0|1|	1|1|1|1|0|0|1|0|1|0|1|0|0|0|0|1|0|	2057	195	0	0
PN020183	6	chr11:5801014|5801248|5805133|5805252|5806100|5806198|	1|1|1|1|0|1|	0|0|0|0|1|0|	1666	94	0	0
PN020185	10	chr11:5840733|5840797|5842687|5842708|5842709|5852897|5854505|5862684|5866093|5866094|	0|0|0|0|0|0|0|0|0|0|	1|1|1|1|1|1|1|1|1|1|	2011	149	0	0
PN020186	15	chr11:5866701|5866730|5866946|5872113|5872179|5875128|5876399|5883688|5883728|5892361|5892418|5892421|5892436|5892801|5892912|	0|0|0|0|0|0|0|0|0|1|0|1|0|0|0|	1|1|1|1|1|1|1|1|1|0|1|0|1|1|1|	1235	0	0	0
PN020187	12	chr11:5895915|5895947|5895960|5895961|5896179|5896230|5896336|5896394|5896530|5896868|5897024|5897066|	1|1|1|1|1|1|1|1|1|1|1|1|	0|0|0|0|0|0|0|0|0|0|0|0|	1363	1	0	0
PN020203	24	chr11:6062766|6063145|6063169|6063202|6066071|6066113|6068237|6069343|6073413|6114811|6114847|6114865|6115829|6115836|6116022|6117162|6117165|6117244|6117246|6117299|6117434|6117472|6117485|6117623|	1|1|1|1|1|1|1|1|0|1|1|1|1|1|1|1|1|1|1|1|1|1|1|1|	0|0|0|0|0|0|0|0|1|0|0|0|0|0|0|0|0|0|0|0|0|0|0|0|	1213	74	5.77392e-279	2.92442e-278
PN020214	17	chr11:6201576|6201579|6201589|6201612|6201698|6201701|6201750|6201859|6201877|6202015|6203249|6204077|6204078|6204107|6204188|6208157|6208175|	0|0|0|1|0|0|0|0|1|1|0|0|1|1|0|1|0|	1|1|1|0|1|1|1|1|0|0|1|1|0|0|1|0|1|	4170	227	0	0
PN020217	12	chr11:6252077|6259904|6260098|6260817|6261019|6261321|6261602|6261909|6261931|6262037|6262056|6262069|	1|1|1|1|0|0|0|1|0|0|0|1|	0|0|0|0|1|1|1|0|1|1|1|0|	1522	190	4.19871e-284	2.14777e-283
PN020225	3	chr11:6332685|6332729|6332751|	0|0|0|	1|1|1|	1575	112	0	0
PN020241	19	chr11:6466075|6466125|6466154|6466163|6466196|6466213|6466257|6466320|6466329|6466334|6466932|6468091|6468792|6469440|6469659|6469944|6474441|6474771|6474944|	1|1|1|1|1|1|1|1|1|1|1|1|1|1|1|1|1|1|0|	0|0|0|0|0|0|0|0|0|0|0|0|0|0|0|0|0|0|1|	1489	98	0	0
PN020243	8	chr11:6509298|6509340|6509350|6509364|6509439|6515068|6515450|6515811|	0|1|1|0|0|0|0|0|	1|0|0|1|1|1|1|1|	53302	22536	0	0
PN020248	7	chr11:6561746|6561824|6561891|6562002|6562013|6562017|6562048|	0|1|0|0|0|0|0|	1|0|1|1|1|1|1|	6630	134	0	0
PN020264	27	chr11:6789658|6789701|6789717|6789740|6789760|6789780|6789904|6789926|6790020|6816119|6854059|6854084|6855082|6865509|6865534|6866987|6866988|6876804|6877473|6877477|6898173|6898268|6898387|6911181|6913006|6913197|6913292|	0|0|0|0|0|0|0|0|0|0|0|0|0|0|0|0|0|0|0|0|0|0|0|0|0|0|0|	1|1|1|1|1|1|1|1|1|1|1|1|1|1|1|1|1|1|1|1|1|1|1|1|1|1|1|	1809	21	0	0
PN020301	10	chr11:7163446|7163996|7164003|7164071|7164083|7164095|7164449|7164456|7164483|7164891|	0|0|0|0|0|0|0|0|0|0|	1|1|1|1|1|1|1|1|1|1|	5926	72	0	0
PN020303	31	chr11:7174610|7174630|7174657|7174766|7174799|7174854|7174884|7174895|7175338|7176396|7176471|7176535|7176549|7176559|7176693|7176722|7176760|7176786|7177134|7177301|7177361|7177437|7177514|7177653|7177755|7177773|7177899|7177922|7177976|7178085|7178130|	1|0|1|0|0|0|0|0|0|1|0|0|0|0|0|0|0|0|0|0|0|0|0|0|0|0|0|0|0|0|0|	0|1|0|1|1|1|1|1|1|0|1|1|1|1|1|1|1|1|1|1|1|1|1|1|1|1|1|1|1|1|1|	1899	61	0	0
PN020315	4	chr11:7335574|7335624|7335704|7335714|	0|0|0|0|	1|1|1|1|	1237	149	1.37579e-263	6.69884e-263
PN020316	10	chr11:7337070|7337167|7337168|7337242|7337266|7337483|7337602|7342031|7342086|7342089|	0|0|0|0|0|0|0|0|0|0|	1|1|1|1|1|1|1|1|1|1|	1086	11	3.76776e-302	2.00572e-301
PN020321	3	chr11:7376982|7377107|7383762|	0|1|0|	1|0|1|	1976	184	0	0
PN020346	15	chr11:7845832|7846074|7846116|7846173|7846254|7851754|7852203|7852287|7852314|7852540|7866473|7866818|7866864|7866874|7866901|	0|0|0|0|0|0|0|0|0|0|0|0|0|0|0|	1|1|1|1|1|1|1|1|1|1|1|1|1|1|1|	1691	10	0	0
PN020348	12	chr11:7893850|7893879|7894591|7894654|7894795|7894818|7895257|7895323|7898648|7898867|7898990|7899473|	1|1|1|1|1|1|1|1|0|0|0|0|	0|0|0|0|0|0|0|0|1|1|1|1|	2288	162	0	0
PN020349	4	chr11:7913928|7915043|7915096|7917982|	1|1|1|1|	0|0|0|0|	2065	410	7.29454e-262	3.53244e-261
PN020350	11	chr11:7919981|7920172|7920325|7920604|7920628|7920937|7920938|7920955|7920980|7921036|7921081|	1|0|0|1|1|1|1|1|1|1|1|	0|1|1|0|0|0|0|0|0|0|0|	3006	28	0	0
PN020355	14	chr11:7986865|7987002|7989611|7998835|8003173|8003963|8004313|8004523|8009727|8010075|8010476|8010694|8010726|8010780|	1|1|0|0|1|0|0|1|0|1|0|0|0|1|	0|0|1|1|0|1|1|0|1|0|1|1|1|0|	1661	18	0	0
PN020362	10	chr11:8070460|8070668|8071684|8071759|8071909|8072097|8074053|8081554|8081827|8081888|	0|0|0|0|0|0|1|0|1|1|	1|1|1|1|1|1|0|1|0|0|	1325	191	3.90241e-254	1.85413e-253
PN020372	6	chr11:8291320|8291886|8291966|8292791|8292842|8294192|	1|1|0|1|0|1|	0|0|1|0|1|0|	11425	1268	0	0
PN020380	19	chr11:8366751|8366752|8366759|8366896|8366936|8367261|8367272|8367297|8368240|8368266|8368564|8368588|8368612|8368719|8368744|8368915|8369222|8369275|8369434|	1|1|1|1|1|1|1|1|1|1|1|1|1|1|1|1|1|1|1|	0|0|0|0|0|0|0|0|0|0|0|0|0|0|0|0|0|0|0|	1911	98	0	0
PN020385	18	chr11:8411469|8411493|8411507|8411515|8411568|8411573|8411709|8411794|8411835|8411836|8411869|8412954|8413002|8413197|8413250|8413351|8413354|8413385|	1|1|1|1|1|1|0|1|1|1|1|1|1|1|1|1|1|1|	0|0|0|0|0|0|1|0|0|0|0|0|0|0|0|0|0|0|	1500	62	0	0
PN020389	5	chr11:8480542|8481025|8481184|8490313|8490345|	1|1|0|1|1|	0|0|1|0|0|	1876	4	0	0
PN020395	3	chr11:8545034|8545037|8545198|	0|0|1|	1|1|0|	923	2	2.18262e-272	1.08651e-271
PN020442	27	chr11:9294680|9295289|9295298|9295493|9295505|9303758|9306601|9306823|9306824|9307064|9307524|9311787|9311815|9311961|9312089|9312184|9312330|9312340|9312675|9312809|9313194|9313236|9313248|9313288|9313346|9313368|9313441|	1|0|0|0|0|0|0|0|0|0|0|0|1|1|0|1|0|0|0|1|0|0|0|0|1|0|0|	0|1|1|1|1|1|1|1|1|1|1|1|0|0|1|0|1|1|1|0|1|1|1|1|0|1|1|	3117	248	0	0
PN020443	8	chr11:9339025|9339046|9341521|9341682|9345662|9345808|9346466|9351075|	0|0|0|1|0|0|1|0|	1|1|1|0|1|1|0|1|	2088	244	0	0
PN020461	5	chr11:9622248|9622278|9622287|9622515|9622592|	1|1|1|0|0|	0|0|0|1|1|	2676	5	0	0
PN020470	9	chr11:9867455|9867851|9868069|9868343|9868589|9868594|9868619|9868641|9868676|	0|1|0|0|1|1|0|0|0|	1|0|1|1|0|0|1|1|1|	1134	9	9.88131e-324	5.43472e-323
PN020478	8	chr11:10024153|10024204|10025477|10026354|10027419|10036545|10036582|10036646|	0|0|0|1|1|1|0|1|	1|1|1|0|0|0|1|0|	1337	2	0	0
PN020482	6	chr11:10090440|10096793|10100130|10100174|10100196|10100270|	0|1|0|0|1|0|	1|0|1|1|0|1|	2387	76	0	0
PN020497	19	chr11:10356367|10356431|10356635|10356650|10358016|10358023|10358025|10358037|10358040|10358044|10358065|10358078|10358083|10358108|10358443|10358451|10358592|10358636|10358653|	1|0|1|1|1|1|1|1|1|1|1|1|1|0|1|0|0|0|1|	0|1|0|0|0|0|0|0|0|0|0|0|0|1|0|1|1|1|0|	141883	218	0	0
PN020506	17	chr11:10541672|10541681|10541689|10541800|10541835|10542456|10542462|10542549|10542752|10542928|10544778|10544879|10544962|10546439|10547297|10547565|10547575|	0|1|1|1|0|1|1|1|0|1|1|1|1|1|0|0|0|	1|0|0|0|1|0|0|0|1|0|0|0|0|0|1|1|1|	5830	544	0	0
PN020571	18	chr11:12014373|12014374|12014397|12014415|12014719|12015349|12015619|12016552|12016733|12017868|12018268|12018276|12018280|12018594|12018609|12018610|12018635|12018666|	1|1|0|0|1|0|0|1|0|0|1|0|0|1|1|1|0|1|	0|0|1|1|0|1|1|0|1|1|0|1|1|0|0|0|1|0|	4096	304	0	0
PN020576	17	chr11:12208534|12208535|12208648|12208653|12208720|12210769|12213162|12213425|12213788|12213908|12214036|12214635|12214811|12215709|12215832|12215993|12216338|	1|0|1|1|1|1|1|1|1|1|1|1|1|1|0|1|1|	0|1|0|0|0|0|0|0|0|0|0|0|0|0|1|0|0|	2052	40	0	0
PN020580	9	chr11:12312744|12312786|12313459|12313546|12314008|12314035|12314211|12314227|12314235|	1|1|0|0|0|0|0|0|0|	0|0|1|1|1|1|1|1|1|	1951	18	0	0
PN020583	12	chr11:12378058|12378182|12378193|12378224|12378260|12378379|12380664|12380790|12381131|12381132|12381492|12381502|	1|1|1|1|0|0|0|0|1|0|1|1|	0|0|0|0|1|1|1|1|0|1|0|0|	19329	537	0	0
PN020592	10	chr11:12524198|12524478|12524497|12524566|12525338|12525666|12528817|12528868|12531195|12531223|	1|1|1|0|0|0|0|1|0|1|	0|0|0|1|1|1|1|0|1|0|	3473	37	0	0
PN020655	10	chr11:13395611|13395613|13395624|13395674|13399826|13399828|13415574|13426208|13426281|13430362|	1|1|1|1|1|1|1|1|1|1|	0|0|0|0|0|0|0|0|0|0|	886	2	7.55836e-253	3.58224e-252
PN020714	13	chr11:15024207|15025479|15025647|15026922|15027275|15028563|15028592|15030894|15030915|15030926|15030986|15031016|15031044|	1|1|1|1|1|1|1|1|1|1|1|1|1|	0|0|0|0|0|0|0|0|0|0|0|0|0|	2745	616	0	0
PN020715	10	chr11:15037659|15037718|15037772|15038194|15038247|15038339|15038412|15038938|15040275|15040295|	1|1|1|1|1|1|1|1|1|1|	0|0|0|0|0|0|0|0|0|0|	2763	3	0	0
PN020792	10	chr11:16213889|16213977|16213986|16216933|16219516|16221628|16221661|16221761|16221762|16221776|	1|1|0|1|1|1|1|1|1|1|	0|0|1|0|0|0|0|0|0|0|	1077	1	2.39852e-312	1.30545e-311
PN020813	13	chr11:16749425|16750742|16750756|16750928|16750929|16750947|16758000|16758029|16758156|16758168|16758169|16758228|16758269|	0|0|0|0|0|0|0|0|0|0|0|0|0|	1|1|1|1|1|1|1|1|1|1|1|1|1|	4819	565	0	0
PN020822	16	chr11:16937291|16937300|16937454|16937482|16937521|16937659|16939732|16939831|16941410|16941425|16941659|16941771|16942052|16942291|16942387|16943709|	0|1|1|1|1|1|0|1|1|1|0|1|1|1|1|1|	1|0|0|0|0|0|1|0|0|0|1|0|0|0|0|0|	1701	121	0	0
PN020848	5	chr11:17178315|17178363|17184026|17184327|17184467|	1|1|0|1|1|	0|0|1|0|0|	2018	103	0	0
PN020852	9	chr11:17265190|17265435|17278100|17278341|17278359|17278491|17278585|17278611|17278619|	0|1|0|1|0|0|1|0|0|	1|0|1|0|1|1|0|1|1|	1516	104	0	0
PN020853	34	chr11:17282580|17282618|17282655|17282753|17282794|17282798|17282844|17282967|17283007|17283011|17283064|17283079|17283126|17283254|17283257|17283332|17283428|17283452|17284040|17284044|17284058|17284208|17284274|17285954|17285961|17285964|17286082|17286100|17286106|17286107|17286132|17286159|17286204|17289782|	0|0|0|0|0|0|0|0|0|0|0|0|0|0|0|0|0|0|0|0|0|0|0|0|0|0|0|0|0|1|0|0|0|0|	1|1|1|1|1|1|1|1|1|1|1|1|1|1|1|1|1|1|1|1|1|1|1|1|1|1|1|1|1|0|1|1|1|1|	7161	747	0	0
PN020854	5	chr11:17290018|17290147|17292897|17292909|17293162|	0|0|0|0|1|	1|1|1|1|0|	24044	10	0	0
PN020879	9	chr11:17661074|17661278|17664207|17664226|17664326|17664358|17665016|17665121|17665125|	1|1|1|0|0|1|0|0|1|	0|0|0|1|1|0|1|1|0|	1254	265	7.98758e-263	3.87931e-262
PN020887	8	chr11:17717869|17717944|17718032|17718042|17718048|17718068|17718106|17718307|	0|0|0|0|0|0|0|0|	1|1|1|1|1|1|1|1|	2368	126	0	0
PN020890	16	chr11:17838301|17838327|17851255|17853017|17882709|17885187|17886373|17886585|17886614|17886659|17886673|17886674|17886686|17886740|17886742|17886776|	0|0|0|0|0|1|1|0|0|0|0|0|1|0|0|0|	1|1|1|1|1|0|0|1|1|1|1|1|0|1|1|1|	2310	212	0	0
PN020892	20	chr11:17886585|17886614|17886659|17886673|17886674|17886686|17886740|17886742|17886776|17886978|17887022|17887032|17887049|17887052|17887122|17887214|17887234|17888925|17893175|17893208|	0|0|0|0|0|1|0|0|0|1|1|1|0|0|1|1|0|0|1|0|	1|1|1|1|1|0|1|1|1|0|0|0|1|1|0|0|1|1|0|1|	1459	165	2.1989e-257	1.05641e-256
PN020909	11	chr11:18069241|18069297|18069387|18069390|18069417|18069558|18069673|18069681|18069711|18069723|18070284|	0|0|0|0|0|0|0|0|0|0|0|	1|1|1|1|1|1|1|1|1|1|1|	14151	1665	0	0
PN020914	20	chr11:18152202|18152327|18152368|18152384|18152567|18152647|18152690|18152697|18152714|18152759|18152867|18153141|18153198|18153251|18153344|18153645|18153880|18154054|18154063|18154100|	1|1|1|1|1|1|1|1|0|1|1|1|1|0|1|1|0|0|0|0|	0|0|0|0|0|0|0|0|1|0|0|0|0|1|0|0|1|1|1|1|	1170	19	0	0
PN020918	10	chr11:18198209|18198235|18198419|18198435|18198500|18198584|18200681|18200797|18201083|18201086|	0|0|0|1|1|0|0|1|1|1|	1|1|1|0|0|1|1|0|0|0|	1391	198	1.39509e-276	7.02595e-276
PN020926	17	chr11:18285992|18288922|18288926|18288935|18288947|18288991|18288994|18289011|18289883|18289884|18290613|18291964|18291967|18293302|18293480|18293486|18294546|	1|1|1|1|1|1|1|1|1|1|1|1|1|1|1|1|1|	0|0|0|0|0|0|0|0|0|0|0|0|0|0|0|0|0|	4855	2364	3.44923e-233	1.55157e-232
PN020975	9	chr11:18845176|18845179|18845265|18845402|18861895|18861994|18862063|18862105|18862141|	1|1|1|1|1|1|1|1|0|	0|0|0|0|0|0|0|0|1|	2343	9	0	0
PN020989	10	chr11:19055972|19056460|19056535|19056692|19058475|19058908|19058934|19058939|19059092|19059197|	1|1|1|0|1|1|1|1|1|0|	0|0|0|1|0|0|0|0|0|1|	5408	309	0	0
PN021008	61	chr11:19242393|19242636|19242711|19248601|19248662|19248674|19248815|19248857|19248880|19249030|19249048|19249084|19249105|19249151|19249158|19249161|19249187|19249305|19249384|19249443|19249465|19249547|19249548|19249549|19251708|19252275|19252324|19252411|19252491|19252631|19254542|19254554|19254693|19254698|19254717|19254728|19254868|19254886|19254918|19254927|19254934|19254964|19255046|192550…	1|1|0|1|1|1|1|0|1|1|1|0|1|1|1|1|0|1|0|1|1|1|1|1|0|0|0|1|1|0|0|1|0|0|0|0|0|0|1|0|1|0|1|1|1|1|0|0|0|1|0|0|1|0|1|0|1|0|0|1|0|	0|0|1|0|0|0|0|1|0|0|0|1|0|0|0|0|1|0|1|0|0|0|0|0|1|1|1|0|0|1|1|0|1|1|1|1|1|1|0|1|0|1|0|0|0|0|1|1|1|0|1|1|0|1|0|1|0|1|1|0|1|	3858	87	0	0
PN021011	10	chr11:19266273|19266451|19266604|19266820|19267197|19267200|19268332|19268374|19268444|19268544|	0|0|0|0|1|0|0|1|1|0|	1|1|1|1|0|1|1|0|0|1|	1707	105	0	0
PN021028	13	chr11:19409114|19423994|19424484|19424688|19424782|19425299|19425588|19425602|19425714|19426754|19441295|19441733|19441881|	0|0|0|0|0|0|0|0|0|0|0|0|0|	1|1|1|1|1|1|1|1|1|1|1|1|1|	1267	20	0	0
PN021232	8	chr12:2074504|2074568|2074700|2076288|2076703|2076927|2077065|2077199|	0|0|0|0|0|0|0|0|	1|1|1|1|1|1|1|1|	3451	114	0	0
PN021255	10	chr12:2289980|2290024|2290041|2290638|2290767|2290926|2291037|2291061|2291084|2291085|	0|0|0|0|0|0|0|0|0|0|	1|1|1|1|1|1|1|1|1|1|	1110	2	8.06809e-321	4.48266e-320
PN021258	8	chr12:2319120|2319191|2319206|2323747|2324486|2324656|2324680|2324727|	0|0|0|0|0|0|0|0|	1|1|1|1|1|1|1|1|	1681	4	0	0
PN021270	9	chr12:2401689|2402007|2402024|2402592|2402696|2402725|2402826|2402866|2402887|	0|0|0|0|0|0|0|0|0|	1|1|1|1|1|1|1|1|1|	1294	167	6.02387e-293	3.14159e-292
PN021336	11	chr12:3144491|3144540|3144599|3144704|3144719|3145004|3146681|3146971|3147115|3147284|3147287|	1|1|1|1|1|1|1|1|1|1|1|	0|0|0|0|0|0|0|0|0|0|0|	1005	45	8.67525e-249	4.07972e-248
PN021340	18	chr12:3189464|3189528|3189581|3189867|3190737|3190741|3190755|3190788|3191113|3191277|3191307|3191328|3191367|3191390|3191432|3191549|3191562|3191580|	1|1|1|1|1|1|1|1|1|1|1|1|1|1|1|1|1|1|	0|0|0|0|0|0|0|0|0|0|0|0|0|0|0|0|0|0|	5955	31	0	0
PN021345	18	chr12:3223259|3223293|3223355|3224136|3224150|3224207|3224208|3224233|3224239|3224247|3224248|3224427|3224459|3224472|3224491|3233730|3233887|3233953|	1|1|1|1|1|1|1|1|1|1|1|1|1|1|1|1|1|1|	0|0|0|0|0|0|0|0|0|0|0|0|0|0|0|0|0|0|	889	1	9.06058e-248	4.24449e-247
PN021367	9	chr12:3474010|3474406|3476334|3478781|3479658|3480888|3481010|3481033|3481095|	1|1|1|1|1|1|1|1|1|	0|0|0|0|0|0|0|0|0|	1908	3	0	0
PN021368	8	chr12:3488867|3489017|3489433|3489577|3493735|3495787|3495807|3496608|	1|1|1|1|1|1|1|1|	0|0|0|0|0|0|0|0|	1344	26	0	0
PN021406	11	chr12:3903210|3903304|3922827|3922845|3922900|3922903|3922923|3922926|3922948|3922989|3922994|	1|1|0|1|0|1|1|0|1|1|1|	0|0|1|0|1|0|0|1|0|0|0|	1593	122	0	0
PN021408	13	chr12:3938460|3938472|3938484|3942170|3945176|3945212|3947608|3948605|3948910|3948919|3948924|3948944|3948958|	1|0|1|1|1|1|0|1|1|1|0|1|1|	0|1|0|0|0|0|1|0|0|0|1|0|0|	1789	4	0	0
PN021410	5	chr12:3955724|3955727|3958057|3958133|3958231|	1|0|1|0|0|	0|1|0|1|1|	3845	400	0	0
PN021412	20	chr12:3964476|3964499|3964607|3964627|3964649|3964662|3964772|3965450|3965490|3965501|3965533|3965670|3966409|3966523|3966715|3966843|3966896|3968257|3968315|3968333|	0|0|1|1|1|1|0|0|0|1|1|1|1|0|0|0|1|0|1|0|	1|1|0|0|0|0|1|1|1|0|0|0|0|1|1|1|0|1|0|1|	3135	228	0	0
PN021416	18	chr12:4002430|4002475|4002508|4002932|4002940|4003086|4003100|4003115|4003121|4003154|4003340|4003488|4003950|4003951|4003960|4003972|4004020|4004721|	1|1|1|1|1|1|1|1|1|1|1|1|1|1|1|1|1|0|	0|0|0|0|0|0|0|0|0|0|0|0|0|0|0|0|0|1|	6229	153	0	0
PN021417	8	chr12:4009940|4009993|4010340|4010397|4010493|4010585|4010625|4010649|	0|0|1|1|1|1|1|1|	1|1|0|0|0|0|0|0|	15751	30	0	0
PN021418	8	chr12:4018203|4019816|4019942|4025310|4025346|4059791|4070597|4074213|	1|1|1|1|1|1|1|1|	0|0|0|0|0|0|0|0|	1013	65	1.52391e-256	7.3081e-256
PN021424	10	chr12:4104959|4105029|4105092|4105182|4106593|4106603|4110780|4110801|4110804|4110921|	1|1|1|1|0|1|1|1|1|1|	0|0|0|0|1|0|0|0|0|0|	1551	5	0	0
PN021430	16	chr12:4145781|4145895|4145935|4145944|4145993|4145996|4146012|4146015|4148780|4148836|4154789|4156619|4159097|4169274|4169672|4169706|	0|1|0|0|0|0|0|1|0|0|0|1|1|0|0|1|	1|0|1|1|1|1|1|0|1|1|1|0|0|1|1|0|	1713	157	0	0
PN021433	12	chr12:4183779|4183785|4185142|4185258|4187024|4187036|4187046|4187049|4187065|4187103|4187127|4187160|	1|1|0|0|1|1|1|1|1|1|1|0|	0|0|1|1|0|0|0|0|0|0|0|1|	6954	11	0	0
PN021451	3	chr12:4355568|4356068|4356441|	0|0|0|	1|1|1|	2730	7	0	0
PN021459	11	chr12:4426265|4427049|4427271|4432265|4433569|4433738|4435943|4436149|4436177|4436269|4436397|	0|0|0|0|0|1|0|0|0|0|0|	1|1|1|1|1|0|1|1|1|1|1|	1604	0	0	0
PN021472	5	chr12:4624514|4630064|4633967|4634189|4634199|	0|0|1|0|1|	1|1|0|1|0|	2040	2	0	0
PN021475	33	chr12:4654802|4654828|4654844|4654881|4655063|4655145|4655219|4655243|4656107|4656122|4656143|4656155|4656764|4657259|4658119|4659526|4660429|4661220|4662046|4662108|4662142|4662143|4662162|4662271|4662272|4662300|4662455|4662469|4662487|4662535|4662541|4662565|4662567|	1|1|1|1|1|0|0|1|1|1|1|0|1|1|1|1|1|1|0|1|0|0|1|1|1|0|1|1|1|1|1|1|1|	0|0|0|0|0|1|1|0|0|0|0|1|0|0|0|0|0|0|1|0|1|1|0|0|0|1|0|0|0|0|0|0|0|	3588	103	0	0
PN021480	10	chr12:4737872|4737880|4737927|4737968|4737997|4738163|4738235|4738353|4738417|4738589|	1|0|1|1|1|1|1|1|1|1|	0|1|0|0|0|0|0|0|0|0|	5001	240	0	0
PN021485	17	chr12:4770388|4770548|4770598|4770634|4771016|4772241|4772445|4772732|4772735|4772775|4772887|4772925|4772956|4772971|4773004|4773056|4773084|	0|0|0|0|1|0|0|0|1|0|0|0|0|0|1|0|0|	1|1|1|1|0|1|1|1|0|1|1|1|1|1|0|1|1|	1337	34	0	0
PN021529	20	chr12:5183741|5183816|5183845|5184412|5184679|5184907|5185681|5186173|5186227|5186293|5186319|5186575|5186641|5186674|5186886|5186911|5186943|5186979|5186987|5186996|	0|0|0|1|1|1|1|1|1|0|0|1|1|1|0|1|1|1|1|1|	1|1|1|0|0|0|0|0|0|1|1|0|0|0|1|0|0|0|0|0|	3012	36	0	0
PN021530	5	chr12:5187919|5188218|5188479|5189633|5190907|	1|1|1|1|1|	0|0|0|0|0|	1318	1	0	0
PN021531	21	chr12:5193619|5193795|5193831|5193911|5194011|5194237|5194751|5194845|5194902|5195119|5195195|5195271|5195275|5195290|5195384|5195692|5195875|5195930|5195954|5195998|5196042|	1|1|0|1|1|1|1|1|1|1|1|0|1|0|1|1|1|1|1|1|1|	0|0|1|0|0|0|0|0|0|0|0|1|0|1|0|0|0|0|0|0|0|	17211	61	0	0
PN021570	3	chr12:5535315|5536263|5536363|	0|1|1|	1|0|0|	1400	4	0	0
PN021585	9	chr12:5651656|5651931|5651951|5651990|5651992|5652004|5653781|5653869|5653912|	0|0|1|0|0|0|0|1|1|	1|1|0|1|1|1|1|0|0|	10469	10	0	0
PN021594	8	chr12:5713572|5713878|5713938|5713944|5713975|5714142|5714328|5714430|	0|0|0|0|0|0|1|0|	1|1|1|1|1|1|0|1|	1478	2	0	0
PN021595	7	chr12:5720305|5721037|5721083|5721923|5721946|5722046|5722119|	1|0|0|0|1|0|0|	0|1|1|1|0|1|1|	15113	17	0	0
PN021596	7	chr12:5731532|5731549|5731580|5731621|5731862|5732674|5736933|	0|0|0|1|1|0|0|	1|1|1|0|0|1|1|	3330	0	0	0
PN021609	4	chr12:6006950|6007272|6007281|6010530|	1|1|1|0|	0|0|0|1|	1792	6	0	0
PN021613	5	chr12:6032204|6033639|6034690|6034813|6034814|	1|0|0|0|0|	0|1|1|1|1|	2358	111	0	0
PN021615	11	chr12:6050650|6050673|6050691|6051318|6051556|6051615|6054983|6055145|6055150|6055152|6055231|	0|1|1|0|0|0|0|0|1|1|1|	1|0|0|1|1|1|1|1|0|0|0|	2462	1	0	0
PN021617	5	chr12:6086613|6086664|6086673|6087606|6087770|	0|1|1|1|1|	1|0|0|0|0|	1732	1	0	0
PN021618	3	chr12:6090946|6096588|6096800|	0|0|0|	1|1|1|	867	0	2.8134e-260	1.35847e-259
PN021631	18	chr12:6223975|6223981|6224151|6224250|6224350|6224430|6225015|6225087|6228404|6228572|6229366|6229545|6230241|6230284|6230291|6230546|6230618|6236556|	1|1|1|0|1|1|1|1|1|1|1|1|1|1|1|1|1|1|	0|0|0|1|0|0|0|0|0|0|0|0|0|0|0|0|0|0|	875	9	1.29713e-234	5.86654e-234
PN021634	15	chr12:6293244|6293360|6293682|6295903|6295974|6296007|6296008|6296017|6296077|6296141|6296162|6296193|6296219|6296254|6296289|	1|1|1|1|1|1|1|1|1|1|1|1|1|1|1|	0|0|0|0|0|0|0|0|0|0|0|0|0|0|0|	4741	147	0	0
PN021635	7	chr12:6296716|6296743|6296881|6297027|6297041|6297202|6297244|	1|1|1|1|1|1|1|	0|0|0|0|0|0|0|	3770	11	0	0
PN021638	5	chr12:6319617|6320511|6320689|6321480|6321614|	1|1|1|1|0|	0|0|0|0|1|	1658	2	0	0
PN021639	10	chr12:6325457|6325516|6325658|6326282|6326310|6326558|6334181|6334205|6336584|6336593|	1|0|1|1|1|1|1|0|0|0|	0|1|0|0|0|0|0|1|1|1|	1236	1	0	0
PN021657	8	chr12:6519070|6519094|6519312|6519898|6519932|6522815|6527448|6527577|	0|0|0|0|0|0|0|0|	1|1|1|1|1|1|1|1|	1096	3	5.41575e-316	2.97187e-315
PN021658	9	chr12:6529767|6530153|6530186|6530202|6530219|6530223|6530288|6530420|6530473|	1|1|1|1|1|1|1|1|1|	0|0|0|0|0|0|0|0|0|	2396	729	0	0
PN021664	3	chr12:6575505|6575506|6584260|	1|1|1|	0|0|0|	1722	2	0	0
PN021686	21	chr12:6748117|6748133|6748361|6748664|6749026|6749082|6749387|6749433|6749462|6749720|6750302|6750459|6750483|6750558|6750564|6750602|6750619|6750674|6750704|6750705|6750715|	1|0|1|0|0|0|1|0|0|1|0|0|0|0|0|0|0|0|0|0|0|	0|1|0|1|1|1|0|1|1|0|1|1|1|1|1|1|1|1|1|1|1|	1169	3	0	0
PN022298	21	chr12:14960769|14960824|14960883|14960967|14960985|14964178|14971546|14971705|14971706|14971707|14971710|14971713|14971714|14973278|14974105|14974315|14988033|14988054|14988254|14988256|14988342|	0|0|1|0|0|0|1|0|0|0|0|0|0|1|1|0|1|1|1|1|0|	1|1|0|1|1|1|0|1|1|1|1|1|1|0|0|1|0|0|0|0|1|	9790	1087	0	0
PN022300	33	chr12:15025190|15026393|15029141|15029195|15029226|15029855|15029870|15030021|15030028|15030165|15030183|15030193|15030194|15030195|15030211|15030223|15031169|15031214|15031364|15031370|15031375|15031889|15032101|15035373|15035476|15035509|15035537|15035543|15035579|15035841|15035873|15035954|15035968|	1|1|0|1|0|0|0|0|0|0|0|0|0|0|0|0|0|0|0|0|0|0|0|0|1|1|0|0|0|0|0|0|0|	0|0|1|0|1|1|1|1|1|1|1|1|1|1|1|1|1|1|1|1|1|1|1|1|0|0|1|1|1|1|1|1|1|	10176	220	0	0
PN022313	11	chr12:15267488|15267593|15267599|15267619|15267700|15267733|15267777|15267911|15268517|15269080|15269148|	0|0|0|0|0|1|0|0|0|0|0|	1|1|1|1|1|0|1|1|1|1|1|	1305	19	0	0
PN022322	11	chr12:15456989|15456990|15457076|15457145|15457370|15457540|15457585|15457620|15457628|15457661|15457982|	0|0|1|1|0|0|0|1|0|1|0|	1|1|0|0|1|1|1|0|1|0|1|	1069	20	5.21015e-290	2.6972e-289
PN022336	13	chr12:15631461|15631508|15632334|15632520|15632673|15632688|15655265|15655844|15656094|15656197|15656237|15656249|15656281|	0|1|1|0|0|0|0|0|0|1|1|1|1|	1|0|0|1|1|1|1|1|1|0|0|0|0|	1191	163	2.19366e-237	9.99916e-237
PN022349	3	chr12:15857279|15857385|15857746|	1|1|0|	0|0|1|	887	12	7.05758e-247	3.29807e-246
PN022353	16	chr12:15903230|15906565|15906853|15906891|15907185|15908474|15908650|15909137|15909192|15909464|15909482|15909548|15909745|15909902|15909951|15909956|	0|0|0|0|1|0|0|0|1|0|0|0|0|0|0|0|	1|1|1|1|0|1|1|1|0|1|1|1|1|1|1|1|	1185	55	9.11372e-311	4.9362e-310
PN022447	4	chr12:17538490|17538517|17538637|17538691|	1|1|1|1|	0|0|0|0|	6747	63	0	0
PN022448	4	chr12:17594050|17594947|17594949|17595012|	1|1|1|1|	0|0|0|0|	3776	8	0	0
PN022458	22	chr12:17663625|17663639|17663729|17663734|17663844|17663900|17664095|17664151|17664160|17664218|17664275|17664305|17664383|17664441|17664507|17664512|17664627|17664734|17704106|17713190|17713202|17713277|	1|1|1|1|1|1|1|1|1|1|1|1|1|1|1|1|1|1|1|1|1|1|	0|0|0|0|0|0|0|0|0|0|0|0|0|0|0|0|0|0|0|0|0|0|	5791	47	0	0
PN022516	9	chr12:18762862|18768364|18769042|18769159|18769355|18769430|18769439|18769466|18769568|	1|1|1|1|1|1|1|1|1|	0|0|0|0|0|0|0|0|0|	1654	102	0	0
PN022542	9	chr12:19159643|19159797|19162729|19164554|19185398|19185514|19185628|19185849|19186666|	1|1|1|1|1|1|1|1|1|	0|0|0|0|0|0|0|0|0|	848	0	2.26873e-247	1.06057e-246
PN022559	10	chr12:19312746|19312765|19312857|19313085|19313130|19313175|19313345|19313482|19314436|19314458|	1|1|1|1|1|1|1|1|1|1|	0|0|0|0|0|0|0|0|0|0|	4033	55	0	0
PN022562	5	chr12:19339722|19340142|19342180|19361907|19362016|	1|1|0|1|1|	0|0|1|0|0|	1425	24	0	0
PN022570	4	chr12:19466739|19466858|19466906|19466939|	1|1|1|1|	0|0|0|0|	1633	30	0	0
PN022645	17	chr12:20380906|20380945|20380965|20381414|20384612|20391496|20393782|20394062|20414542|20414546|20414579|20414720|20416779|20416786|20416799|20416872|20416900|	1|1|0|0|0|0|0|1|0|1|1|1|1|1|1|0|0|	0|0|1|1|1|1|1|0|1|0|0|0|0|0|0|1|1|	1123	53	1.21341e-289	6.26945e-289
PN022657	24	chr12:20550138|20550337|20558627|20558730|20558817|20558988|20567086|20572711|20576472|20596564|20596640|20596642|20605842|20606749|20606752|20611211|20613423|20618889|20621967|20621982|20621994|20622168|20622170|20622269|	1|0|1|0|0|1|1|1|1|1|0|0|1|1|1|0|1|1|1|0|0|1|1|0|	0|1|0|1|1|0|0|0|0|0|1|1|0|0|0|1|0|0|0|1|1|0|0|1|	2542	45	0	0
PN022674	15	chr12:20824213|20824296|20824313|20824572|20824706|20824863|20827281|20827291|20827306|20836287|20836332|20836356|20836516|20836588|20837418|	1|0|1|0|0|0|0|0|0|0|0|0|0|0|0|	0|1|0|1|1|1|1|1|1|1|1|1|1|1|1|	1212	25	0	0
PN022675	11	chr12:20868414|20868425|20871051|20872136|20873617|20873754|20875733|20875821|20876975|20877205|20878173|	0|0|1|0|1|1|0|0|1|0|1|	1|1|0|1|0|0|1|1|0|1|0|	6792	28	0	0
PN022739	5	chr12:21490916|21490946|21491072|21491081|21491237|	1|0|1|1|1|	0|1|0|0|0|	1028	0	4.98506e-306	2.67398e-305
PN022743	9	chr12:21514683|21515530|21515557|21516511|21516639|21516649|21521108|21526469|21531670|	1|0|0|0|1|0|0|0|0|	0|1|1|1|0|1|1|1|1|	3637	30	0	0
PN022747	5	chr12:21578747|21580280|21580660|21584193|21584616|	1|0|0|0|0|	0|1|1|1|1|	1996	2	0	0
PN022751	4	chr12:21636172|21636326|21636717|21636755|	1|1|1|1|	0|0|0|0|	3704	9	0	0
PN022757	19	chr12:21692839|21692915|21692938|21692996|21693026|21693071|21693178|21693227|21693436|21693508|21693517|21694234|21694284|21694357|21694397|21694401|21694406|21694552|21694586|	0|0|0|0|0|0|0|0|0|0|0|0|1|0|0|1|0|0|0|	1|1|1|1|1|1|1|1|1|1|1|1|0|1|1|0|1|1|1|	28735	1389	0	0
PN022788	14	chr12:22050184|22050185|22050217|22050352|22050353|22050376|22050381|22050391|22051353|22052353|22058794|22060188|22060230|22060475|	0|0|0|0|0|0|0|0|0|0|0|1|0|0|	1|1|1|1|1|1|1|1|1|1|1|0|1|1|	1051	36	4.83442e-264	2.35563e-263
PN022799	13	chr12:22190722|22190745|22190940|22190983|22191095|22191469|22191493|22194808|22195120|22195590|22196691|22198613|22198638|	0|0|1|0|0|0|0|0|0|1|0|0|0|	1|1|0|1|1|1|1|1|1|0|1|1|1|	6342	16	0	0
PN022802	5	chr12:22241315|22246499|22247170|22247200|22247816|	1|0|0|0|0|	0|1|1|1|1|	1601	67	0	0
PN022803	4	chr12:22249276|22249310|22252302|22253699|	1|0|1|1|	0|1|0|0|	3064	9	0	0
PN022814	7	chr12:22419194|22419367|22419907|22425261|22425334|22425365|22425923|	0|0|0|0|0|0|0|	1|1|1|1|1|1|1|	2294	128	0	0
PN022928	9	chr12:23945194|23945258|23945593|23945696|23945912|23946115|23951514|23952063|23954934|	1|0|1|1|1|0|0|1|0|	0|1|0|0|0|1|1|0|1|	1058	5	2.46526e-301	1.30765e-300
PN023227	3	chr13:1820420|1826239|1826350|	1|1|1|	0|0|0|	916	9	1.82547e-263	8.88185e-263
PN023229	9	chr13:1833529|1833594|1842396|1842913|1842917|1842946|1843012|1843013|1843040|	1|1|0|1|1|1|0|0|1|	0|0|1|0|0|0|1|1|0|	1135	1	0	0
PN023234	15	chr13:1924147|1924250|1924358|1926475|1926873|1926887|1927721|1928083|1928084|1928191|1928314|1928489|1928590|1928642|1928645|	1|1|1|0|1|1|0|0|0|0|1|0|1|1|0|	0|0|0|1|0|0|1|1|1|1|0|1|0|0|1|	2798	28	0	0
PN023236	8	chr13:1929535|1929633|1929659|1929693|1929845|1930249|1944380|1944652|	0|0|0|1|0|0|1|0|	1|1|1|0|1|1|0|1|	1880	3	0	0
PN023240	9	chr13:1948367|1948393|1948402|1948599|1948797|1951875|1954210|1954252|1954552|	1|1|1|0|1|1|0|0|0|	0|0|0|1|0|0|1|1|1|	1159	1	0	0
PN023241	6	chr13:1956526|1960660|1960865|1966929|1967057|1967115|	1|1|0|1|1|0|	0|0|1|0|0|1|	1295	1	0	0
PN023246	7	chr13:1980150|1980840|1980867|1994795|1994861|1995189|1995305|	1|1|1|0|0|1|0|	0|0|0|1|1|0|1|	1207	2	0	0
PN023247	18	chr13:1995994|1996030|1996059|1996065|1996706|1997881|1998871|2003488|2003574|2003607|2003609|2005417|2007509|2007591|2009171|2026597|2026673|2027225|	0|0|0|0|1|0|0|1|0|1|1|1|1|1|0|1|0|1|	1|1|1|1|0|1|1|0|1|0|0|0|0|0|1|0|1|0|	2598	10	0	0
PN023251	21	chr13:2047660|2047714|2048086|2048096|2058254|2058609|2060568|2060612|2069698|2070083|2070269|2075147|2075166|2075176|2075200|2075833|2075917|2076016|2076084|2076111|2076164|	0|1|1|1|0|0|0|1|0|0|1|0|0|0|0|0|0|0|1|0|0|	1|0|0|0|1|1|1|0|1|1|0|1|1|1|1|1|1|1|0|1|1|	2291	67	0	0
PN023255	13	chr13:2094952|2094979|2095194|2095224|2097559|2097635|2097766|2098246|2100178|2100217|2100234|2100592|2100881|	1|1|0|0|1|1|0|1|0|0|0|0|1|	0|0|1|1|0|0|1|0|1|1|1|1|0|	998	1	6.65848e-286	3.4165e-285
PN023258	9	chr13:2129583|2134275|2134313|2134463|2134795|2142420|2142546|2142595|2142622|	0|1|1|0|0|1|1|1|1|	1|0|0|1|1|0|0|0|0|	2965	248	0	0
PN023263	5	chr13:2159795|2160892|2160984|2160985|2161151|	1|1|1|1|1|	0|0|0|0|0|	2832	1	0	0
PN023264	12	chr13:2163946|2163990|2164504|2164627|2166396|2170272|2172827|2178496|2178683|2178710|2179512|2179566|	1|1|1|1|1|1|1|1|1|1|1|1|	0|0|0|0|0|0|0|0|0|0|0|0|	1025	16	2.07744e-284	1.06349e-283
PN023266	9	chr13:2189780|2189934|2190008|2190015|2190196|2190413|2190588|2193739|2196335|	1|1|1|1|1|1|1|1|1|	0|0|0|0|0|0|0|0|0|	1857	30	0	0
PN023270	10	chr13:2229480|2229515|2229572|2229575|2229586|2230523|2230541|2231051|2231135|2231192|	1|1|1|1|1|1|1|1|1|1|	0|0|0|0|0|0|0|0|0|0|	1444	1	0	0
PN023272	7	chr13:2252418|2253044|2253049|2253298|2253299|2254067|2254316|	0|1|0|0|0|0|0|	1|0|1|1|1|1|1|	3115	28	0	0
PN023273	43	chr13:2254825|2254854|2254879|2255174|2256891|2256939|2257196|2258277|2258352|2258445|2258502|2258574|2258604|2258646|2258697|2258832|2259102|2259147|2259360|2259414|2259462|2259534|2259570|2259678|2259717|2259855|2259942|2259963|2260230|2260440|2260521|2260539|2260551|2260587|2260596|2260854|2261082|2261088|2261172|2261221|2261252|2261254|2261278|	0|0|0|0|1|1|1|1|0|1|1|1|1|1|1|1|1|0|0|1|1|1|1|1|1|1|1|1|1|1|1|1|0|1|1|0|1|1|1|1|1|1|1|	1|1|1|1|0|0|0|0|1|0|0|0|0|0|0|0|0|1|1|0|0|0|0|0|0|0|0|0|0|0|0|0|1|0|0|1|0|0|0|0|0|0|0|	1797	15	0	0
PN023277	68	chr13:2269332|2269568|2269671|2269689|2269728|2269748|2269785|2269853|2269940|2269976|2269997|2270138|2270291|2270293|2270317|2270340|2270355|2270461|2271420|2271440|2271493|2271519|2271548|2271561|2271569|2271570|2271622|2271645|2271697|2271714|2271718|2271746|2271751|2271772|2271847|2271860|2271918|2271926|2271928|2271933|2271946|2271997|2272019|2272032|2272233|2272280|2272301|2272325|2272344|2…	1|1|1|1|1|1|0|0|1|1|0|1|1|1|1|1|1|1|1|1|1|0|1|1|0|0|1|1|1|1|0|1|1|1|1|0|1|1|1|1|1|1|1|1|1|1|1|1|1|1|1|0|0|1|1|0|1|1|1|1|1|1|1|1|1|0|0|0|	0|0|0|0|0|0|1|1|0|0|1|0|0|0|0|0|0|0|0|0|0|1|0|0|1|1|0|0|0|0|1|0|0|0|0|1|0|0|0|0|0|0|0|0|0|0|0|0|0|0|0|1|1|0|0|1|0|0|0|0|0|0|0|0|0|1|1|1|	5268	41	0	0
PN023278	8	chr13:2280765|2280777|2280808|2281281|2281293|2284468|2284633|2284693|	1|1|1|0|0|1|1|1|	0|0|0|1|1|0|0|0|	1702	3	0	0
PN023284	9	chr13:2350452|2350470|2350598|2350744|2352813|2353954|2353959|2354982|2360013|	1|1|1|1|1|1|1|0|1|	0|0|0|0|0|0|0|1|0|	1228	54	1.16848e-306	6.28037e-306
PN023309	19	chr13:2479823|2479850|2480274|2501917|2501968|2502594|2503167|2503263|2503374|2503659|2503682|2503728|2504210|2506413|2506743|2507044|2507088|2507400|2507488|	0|0|0|0|0|0|0|0|0|0|0|0|0|0|0|0|0|0|0|	1|1|1|1|1|1|1|1|1|1|1|1|1|1|1|1|1|1|1|	2344	4	0	0
PN023311	6	chr13:2515105|2515173|2516237|2516507|2516748|2516792|	0|0|0|0|1|0|	1|1|1|1|0|1|	7167	7	0	0
PN023321	4	chr13:2588172|2588187|2588730|2588743|	0|0|0|0|	1|1|1|1|	1491	1	0	0
PN023324	12	chr13:2611132|2611579|2612649|2613113|2616576|2616889|2617350|2617965|2618127|2618369|2618622|2618770|	0|0|0|0|0|0|0|0|0|0|0|0|	1|1|1|1|1|1|1|1|1|1|1|1|	3599	14	0	0
PN023351	12	chr13:2846542|2846625|2846946|2846978|2848410|2848515|2850272|2854515|2854614|2857996|2858167|2858168|	1|1|0|1|1|1|1|1|1|1|1|1|	0|0|1|0|0|0|0|0|0|0|0|0|	5684	29	0	0
PN023352	8	chr13:2859504|2859534|2859547|2859559|2860284|2860476|2861273|2862328|	0|0|0|0|0|1|0|1|	1|1|1|1|1|0|1|0|	1361	2	0	0
PN023354	9	chr13:2885766|2885927|2885978|2886032|2887655|2888307|2888557|2888649|2888753|	0|0|0|0|0|0|0|0|0|	1|1|1|1|1|1|1|1|1|	11273	377	0	0
PN023358	18	chr13:2948702|2948737|2948909|2949537|2949538|2951298|2951299|2951345|2951392|2951422|2951532|2951537|2951580|2951587|2951902|2951963|2952017|2952221|	0|0|0|0|0|0|0|0|0|0|0|0|0|0|0|0|0|0|	1|1|1|1|1|1|1|1|1|1|1|1|1|1|1|1|1|1|	7770	246	0	0
PN023362	8	chr13:2981019|2981256|2982253|2982375|2982535|2982688|2982771|2984504|	1|1|1|1|1|1|1|1|	0|0|0|0|0|0|0|0|	1643	62	0	0
PN023367	24	chr13:3064050|3064061|3064071|3064126|3064159|3064397|3064398|3064422|3064461|3064464|3064466|3064489|3064499|3064514|3064528|3064529|3064533|3064534|3064551|3064637|3064688|3064908|3064919|3064937|	0|1|1|1|1|1|1|1|1|1|1|1|1|1|1|1|1|1|1|1|1|1|1|1|	1|0|0|0|0|0|0|0|0|0|0|0|0|0|0|0|0|0|0|0|0|0|0|0|	5998	65	0	0
PN023375	6	chr13:3133758|3135856|3136407|3136503|3136515|3136551|	0|0|0|0|0|0|	1|1|1|1|1|1|	1557	147	0	0
PN023388	14	chr13:3270283|3270413|3270537|3270644|3270678|3270686|3271287|3271677|3271872|3272034|3272196|3272582|3272583|3272594|	0|0|0|0|0|0|0|0|0|0|0|0|0|0|	1|1|1|1|1|1|1|1|1|1|1|1|1|1|	2245	1	0	0
PN023401	9	chr13:3380540|3380623|3380740|3380906|3380932|3380963|3381221|3381236|3381329|	0|0|0|0|0|0|0|0|0|	1|1|1|1|1|1|1|1|1|	16656	31	0	0
PN023407	17	chr13:3428518|3428630|3429086|3429227|3429439|3429529|3429532|3429577|3429763|3429998|3430184|3430219|3430282|3430301|3430500|3430523|3430611|	0|0|0|0|0|0|0|0|0|0|0|0|0|0|0|0|0|	1|1|1|1|1|1|1|1|1|1|1|1|1|1|1|1|1|	1964	4	0	0
PN023609	9	chr13:5481152|5481170|5481199|5481214|5481227|5483810|5486120|5486150|5486191|	0|0|0|0|0|0|0|0|0|	1|1|1|1|1|1|1|1|1|	821	9	5.24736e-233	2.35963e-232
PN023615	20	chr13:5563462|5569756|5572694|5572879|5572899|5573132|5573392|5573539|5573557|5574667|5574960|5576784|5576800|5580177|5580247|5581908|5581970|5582001|5582028|5582203|	0|0|0|0|0|0|0|0|0|0|0|0|0|0|0|0|0|0|0|0|	1|1|1|1|1|1|1|1|1|1|1|1|1|1|1|1|1|1|1|1|	1059	34	4.4009e-274	2.20144e-273
PN023617	7	chr13:5603001|5603055|5605614|5607826|5607847|5607875|5608368|	0|0|0|0|0|0|0|	1|1|1|1|1|1|1|	2838	2	0	0
PN023618	14	chr13:5618579|5618744|5618762|5618863|5618965|5619090|5619265|5621247|5621321|5622651|5622817|5622892|5622955|5623495|	0|0|0|0|0|0|0|0|0|0|0|0|0|0|	1|1|1|1|1|1|1|1|1|1|1|1|1|1|	4829	60	0	0
PN023620	8	chr13:5634765|5634794|5634855|5635036|5635075|5635093|5635904|5635969|	0|0|0|0|0|0|0|0|	1|1|1|1|1|1|1|1|	4131	25	0	0
PN023623	13	chr13:5682364|5682504|5682560|5682600|5682681|5682689|5683006|5683021|5683953|5685173|5685214|5685241|5685285|	0|0|0|0|0|0|0|1|0|0|0|0|0|	1|1|1|1|1|1|1|0|1|1|1|1|1|	23136	34	0	0
PN023624	9	chr13:5693988|5694044|5694075|5694107|5694375|5694379|5694439|5694472|5694508|	0|0|0|0|0|0|0|0|0|	1|1|1|1|1|1|1|1|1|	1912	0	0	0
PN023627	7	chr13:5735970|5743008|5743014|5743208|5743282|5743330|5743346|	1|1|1|1|1|1|1|	0|0|0|0|0|0|0|	1372	4	0	0
PN023631	6	chr13:5799790|5803841|5804009|5805258|5807679|5816911|	1|1|1|1|1|1|	0|0|0|0|0|0|	1262	4	0	0
PN023634	7	chr13:5840605|5841133|5841170|5841557|5841608|5841656|5841659|	0|0|0|0|0|0|0|	1|1|1|1|1|1|1|	8245	14	0	0
PN023639	4	chr13:5885733|5886003|5887251|5891005|	0|0|1|0|	1|1|0|1|	2670	3	0	0
PN023641	12	chr13:5900568|5900571|5900592|5900640|5900645|5900964|5901000|5903950|5903951|5903987|5904120|5904131|	1|1|1|1|1|0|1|0|1|1|1|1|	0|0|0|0|0|1|0|1|0|0|0|0|	896	2	9.55572e-255	4.55637e-254
PN023642	23	chr13:5909757|5909758|5909883|5910216|5910239|5910241|5910283|5910348|5910498|5910502|5910579|5910700|5910865|5910887|5910936|5910937|5910952|5914021|5914063|5914328|5914377|5914385|5914426|	1|1|0|1|0|1|1|1|1|0|1|1|0|1|0|0|0|1|0|0|1|0|0|	0|0|1|0|1|0|0|0|0|1|0|0|1|0|1|1|1|0|1|1|0|1|1|	1069	52	1.08862e-278	5.51164e-278
PN023643	18	chr13:5928223|5928259|5928334|5928374|5928406|5928469|5929007|5929663|5929675|5929776|5929791|5930951|5931236|5931270|5931285|5931307|5931444|5931535|	1|1|1|1|1|1|1|1|1|1|1|1|1|1|1|1|1|1|	0|0|0|0|0|0|0|0|0|0|0|0|0|0|0|0|0|0|	1838	282	0	0
PN023646	14	chr13:5974334|5974859|5975326|5976034|5976192|5976195|5976197|5976204|5976268|5976318|5976333|5976354|5976381|6002762|	0|0|1|1|1|0|0|0|0|0|1|0|1|0|	1|1|0|0|0|1|1|1|1|1|0|1|0|1|	23808	1354	0	0
PN023647	26	chr13:5976034|5976192|5976195|5976197|5976204|5976268|5976318|5976333|5976354|5976381|6002762|6007395|6007431|6007941|6007951|6010270|6010318|6010427|6010458|6010476|6010508|6010518|6010567|6010589|6010590|6010617|	1|1|0|0|0|0|0|1|0|1|0|1|0|1|1|0|0|0|0|0|0|0|0|0|0|1|	0|0|1|1|1|1|1|0|1|0|1|0|1|0|0|1|1|1|1|1|1|1|1|1|1|0|	26496	1743	0	0
PN023649	17	chr13:6016086|6017086|6017125|6017305|6017430|6017488|6017500|6017514|6017557|6017696|6017738|6017742|6017849|6017865|6018002|6018125|6018275|	0|1|0|0|0|0|0|0|0|1|0|0|0|0|0|0|0|	1|0|1|1|1|1|1|1|1|0|1|1|1|1|1|1|1|	996	25	7.07169e-271	3.50982e-270
PN023651	10	chr13:6050113|6050172|6050206|6050233|6050366|6050509|6050512|6050557|6050567|6050647|	0|0|0|0|0|0|0|0|0|0|	1|1|1|1|1|1|1|1|1|1|	4046	98	0	0
PN023652	14	chr13:6067316|6067383|6067386|6067477|6067483|6067571|6067607|6068264|6068443|6068504|6068633|6068706|6068712|6068744|	1|0|0|0|0|0|0|1|1|0|0|1|0|0|	0|1|1|1|1|1|1|0|0|1|1|0|1|1|	2046	8	0	0
PN023657	9	chr13:6130485|6130548|6130584|6131369|6131551|6136466|6136490|6136516|6136690|	1|1|1|1|1|1|1|1|1|	0|0|0|0|0|0|0|0|0|	957	1	1.60173e-278	8.10028e-278
PN023671	19	chr13:6382777|6384655|6384664|6384673|6384940|6384982|6386163|6386181|6386191|6386253|6386300|6386301|6386351|6386395|6386396|6386498|6386583|6386600|6386619|	1|1|1|1|1|1|1|1|1|1|1|1|1|1|1|1|1|1|1|	0|0|0|0|0|0|0|0|0|0|0|0|0|0|0|0|0|0|0|	8430	650	0	0
PN023673	19	chr13:6440928|6440948|6440972|6440995|6441011|6441105|6443568|6445293|6445311|6445353|6446834|6446867|6447567|6447580|6447588|6447825|6447985|6448022|6448038|	0|0|0|0|0|0|1|0|0|0|0|0|0|0|0|0|0|0|0|	1|1|1|1|1|1|0|1|1|1|1|1|1|1|1|1|1|1|1|	1281	14	0	0
PN023674	17	chr13:6453522|6453531|6454334|6460919|6460966|6460969|6460992|6461049|6461070|6461105|6461111|6461112|6461152|6461175|6461176|6461276|6461304|	0|0|0|0|0|0|0|0|0|0|0|0|0|0|0|0|0|	1|1|1|1|1|1|1|1|1|1|1|1|1|1|1|1|1|	2070	170	0	0
PN023677	13	chr13:6495026|6495147|6495164|6495198|6495213|6495229|6495274|6495570|6495703|6524482|6526868|6563460|6568404|	0|0|0|0|0|0|0|0|0|0|0|0|0|	1|1|1|1|1|1|1|1|1|1|1|1|1|	1195	113	2.36622e-271	1.17528e-270
PN023689	4	chr13:6642227|6642329|6642527|6642614|	0|0|0|0|	1|1|1|1|	1972	14	0	0
PN023693	12	chr13:6692395|6692396|6692485|6692509|6692660|6703750|6704110|6704281|6704967|6704995|6705085|6705159|	1|1|0|1|0|1|0|1|1|1|0|0|	0|0|1|0|1|0|1|0|0|0|1|1|	1523	34	0	0
PN023706	25	chr13:6869819|6869825|6869861|6870230|6870325|6898184|6898266|6898367|6898370|6898544|6898609|6898612|6898634|6898660|6898697|6898709|6898763|6898870|6898872|6898897|6898955|6899170|6899195|6899196|6899334|	1|1|1|0|0|1|1|1|1|1|1|1|0|1|1|1|1|1|1|1|1|1|1|1|1|	0|0|0|1|1|0|0|0|0|0|0|0|1|0|0|0|0|0|0|0|0|0|0|0|0|	1958	2	0	0
PN023710	15	chr13:6921234|6921306|6921551|6921958|6922984|6923065|6923506|6923536|6923551|6923572|6923628|6923753|6923886|6923887|6923929|	0|0|0|0|0|0|0|0|0|0|0|0|0|0|0|	1|1|1|1|1|1|1|1|1|1|1|1|1|1|1|	1549	15	0	0
PN023712	10	chr13:6947003|6947024|6947064|6947079|6947560|6947665|6947680|6947690|6950520|6951669|	0|0|0|0|0|1|1|1|0|0|	1|1|1|1|1|0|0|0|1|1|	919	31	5.77301e-231	2.58036e-230
PN023717	16	chr13:7005814|7005820|7005824|7005829|7005869|7005871|7005884|7005919|7005944|7005983|7005985|7006119|7007811|7008671|7008679|7008781|	1|1|1|1|1|1|1|1|1|1|1|1|1|1|1|1|	0|0|0|0|0|0|0|0|0|0|0|0|0|0|0|0|	888	6	6.24651e-244	2.89373e-243
PN023725	24	chr13:7123398|7123431|7123566|7123574|7123636|7123656|7123767|7124057|7124091|7127444|7127525|7127539|7127700|7127869|7127880|7127926|7128102|7128162|7128201|7128296|7128385|7128387|7128423|7128556|	0|0|0|0|0|0|0|0|0|0|0|0|0|0|0|0|0|0|0|0|0|0|0|0|	1|1|1|1|1|1|1|1|1|1|1|1|1|1|1|1|1|1|1|1|1|1|1|1|	1099	48	1.65928e-277	8.37227e-277
PN023726	22	chr13:7131909|7132040|7132678|7133574|7133606|7134417|7134455|7134489|7134566|7134592|7134626|7134746|7134790|7141300|7141652|7141793|7141865|7142561|7142562|7142563|7142873|7142961|	0|0|1|0|0|0|0|0|0|0|0|0|1|1|0|0|0|0|0|0|0|1|	1|1|0|1|1|1|1|1|1|1|1|1|0|0|1|1|1|1|1|1|1|0|	7896	18	0	0
PN023727	15	chr13:7144132|7144142|7144186|7146353|7147023|7147024|7147064|7147578|7147596|7148401|7149370|7149391|7150320|7151627|7151760|	0|1|0|1|1|1|1|1|1|1|1|1|1|1|1|	1|0|1|0|0|0|0|0|0|0|0|0|0|0|0|	5458	52	0	0
PN023731	18	chr13:7191756|7191992|7192125|7192784|7192832|7195425|7195468|7199146|7199276|7199534|7199911|7200360|7200382|7200421|7200468|7202268|7202291|7202308|	1|1|1|1|0|1|0|1|0|0|0|1|0|1|1|0|0|0|	0|0|0|0|1|0|1|0|1|1|1|0|1|0|0|1|1|1|	1010	7	3.16119e-279	1.60232e-278
PN023738	6	chr13:7306146|7306205|7306209|7306601|7315935|7326223|	0|0|0|0|0|1|	1|1|1|1|1|0|	3808	19	0	0
PN023739	4	chr13:7339535|7339643|7339838|7339925|	0|1|0|0|	1|0|1|1|	1094	8	3.34662e-311	1.81407e-310
PN023744	16	chr13:7371120|7372064|7372127|7372184|7372406|7372456|7372820|7372859|7372871|7372964|7374999|7380688|7380772|7380783|7381408|7381535|	0|0|1|0|0|0|0|0|0|0|0|1|0|1|0|1|	1|1|0|1|1|1|1|1|1|1|1|0|1|0|1|0|	1670	22	0	0
PN023757	20	chr13:7547572|7547585|7547654|7547694|7547709|7547745|7547792|7547831|7547975|7547976|7547995|7548117|7557454|7557517|7558132|7558141|7558145|7558340|7558497|7559049|	1|1|1|0|1|0|1|1|1|1|1|1|0|1|1|1|1|1|1|1|	0|0|0|1|0|1|0|0|0|0|0|0|1|0|0|0|0|0|0|0|	1461	3	0	0
PN023760	9	chr13:7597267|7597292|7600352|7606485|7606500|7606757|7608060|7608600|7608712|	1|1|1|1|0|1|1|0|1|	0|0|0|0|1|0|0|1|0|	1053	1	2.33315e-306	1.25251e-305
PN023774	17	chr13:7731453|7735139|7735166|7738585|7738795|7738842|7738851|7739490|7739505|7739580|7740019|7740079|7740238|7740240|7740343|7740376|7740562|	1|1|1|1|1|0|1|1|1|1|1|1|1|1|1|1|1|	0|0|0|0|0|1|0|0|0|0|0|0|0|0|0|0|0|	2819	7	0	0
PN023775	18	chr13:7741993|7742070|7742111|7742124|7742532|7742566|7742586|7742837|7743309|7743354|7743923|7743984|7744026|7744130|7744161|7744187|7744230|7744250|	1|0|0|0|1|1|1|1|1|1|1|1|1|1|1|1|1|1|	0|1|1|1|0|0|0|0|0|0|0|0|0|0|0|0|0|0|	24606	986	0	0
PN023779	10	chr13:7761761|7771859|7771865|7771874|7774029|7774071|7774135|7774312|7776701|7778786|	1|0|0|0|0|0|0|0|0|0|	0|1|1|1|1|1|1|1|1|1|	1296	0	0	0
PN023817	23	chr13:8545725|8549007|8549095|8550801|8551618|8552556|8553006|8553314|8553544|8553927|8554408|8554636|8554675|8555355|8555569|8555582|8555624|8555857|8555919|8556185|8556186|8556287|8557297|	0|0|0|1|0|0|1|1|1|1|1|0|1|1|0|0|0|0|1|0|0|0|0|	1|1|1|0|1|1|0|0|0|0|0|1|0|0|1|1|1|1|0|1|1|1|1|	3318	1	0	0
PN023840	9	chr13:8875716|8876959|8876975|8877228|8878342|8878343|8878487|8878941|8879046|	1|0|1|0|1|0|0|0|0|	0|1|0|1|0|1|1|1|1|	3810	3	0	0
PN023863	7	chr13:9322557|9322586|9323847|9325052|9336129|9336761|9336768|	1|1|1|1|1|1|0|	0|0|0|0|0|0|1|	1271	0	0	0
PN023867	6	chr13:9399529|9400522|9400566|9406306|9406383|9406407|	1|0|0|0|0|1|	0|1|1|1|1|0|	1093	71	1.71756e-272	8.55641e-272
PN023869	3	chr13:9450541|9450558|9450697|	0|0|0|	1|1|1|	23555	37	0	0
PN023938	45	chr13:10583457|10583668|10583673|10583704|10583739|10583826|10583850|10583869|10589155|10589193|10589207|10589210|10589250|10589270|10589277|10589282|10589301|10589343|10589344|10589399|10589404|10589471|10589491|10589502|10589565|10589659|10589705|10589706|10589920|10589979|10590121|10590213|10590223|10590252|10591913|10591934|10591945|10591967|10592001|10592007|10592008|10592022|10592052|105920…	0|0|1|1|0|0|0|1|0|0|0|0|0|1|1|1|0|1|1|0|0|0|1|0|0|0|0|0|0|0|0|0|0|0|0|0|1|0|0|0|0|0|0|1|0|	1|1|0|0|1|1|1|0|1|1|1|1|1|0|0|0|1|0|0|1|1|1|0|1|1|1|1|1|1|1|1|1|1|1|1|1|0|1|1|1|1|1|1|0|1|	2703	6	0	0
PN023941	7	chr13:10632265|10632290|10632453|10644327|10644377|10645400|10645427|	0|0|1|0|1|1|1|	1|1|0|1|0|0|0|	1086	1	1.48415e-318	8.19813e-318
PN023942	16	chr13:10695651|10701487|10701836|10701853|10701922|10701981|10704185|10704463|10705100|10705253|10705801|10705887|10705890|10705924|10706121|10706220|	1|1|1|0|1|1|1|0|1|1|1|1|1|1|1|1|	0|0|0|1|0|0|0|1|0|0|0|0|0|0|0|0|	3503	27	0	0
PN023956	18	chr13:10859680|10859699|10859801|10859831|10859832|10859850|10860082|10860163|10860185|10860196|10860232|10860317|10860649|10860843|10860906|10860962|10860978|10861015|	0|0|0|0|0|1|0|1|1|0|0|1|0|0|1|0|1|0|	1|1|1|1|1|0|1|0|0|1|1|0|1|1|0|1|0|1|	1510	74	0	0
PN023961	9	chr13:10968489|10968545|10968592|10968680|10968743|10969123|10973661|10973703|10976793|	1|1|1|1|0|0|1|1|1|	0|0|0|0|1|1|0|0|0|	903	23	2.9275e-241	1.34637e-240
PN023973	7	chr13:11139675|11139677|11139697|11139819|11139865|11140083|11140119|	0|1|1|1|0|0|1|	1|0|0|0|1|1|0|	3772	153	0	0
PN024036	7	chr13:12548874|12548943|12548989|12550252|12550308|12550309|12550312|	0|1|1|1|1|1|1|	1|0|0|0|0|0|0|	1047	119	1.15058e-255	5.50194e-255
PN024095	18	chr13:13667020|13667090|13667156|13667202|13667239|13667261|13667270|13667308|13667353|13667542|13667573|13667587|13667602|13667644|13669693|13669820|13677928|13677974|	1|1|1|1|1|1|1|1|1|1|1|1|1|1|1|1|1|1|	0|0|0|0|0|0|0|0|0|0|0|0|0|0|0|0|0|0|	1827	59	0	0
PN024120	16	chr13:14520116|14520122|14520161|14520192|14520208|14520224|14520338|14520592|14520622|14521073|14538582|14553767|14553814|14553851|14553901|14553903|	1|0|1|1|0|1|1|0|0|0|1|1|1|0|1|0|	0|1|0|0|1|0|0|1|1|1|0|0|0|1|0|1|	2341	13	0	0
PN024170	5	chr13:15576824|15576838|15576845|15616942|15621551|	0|0|1|0|0|	1|1|0|1|1|	1342	96	0	0
PN024187	3	chr13:15954333|15954788|15956811|	1|0|0|	0|1|1|	1641	53	0	0
PN024198	24	chr13:16127268|16127505|16127532|16127580|16127585|16127662|16127695|16127806|16127958|16128008|16128163|16128280|16128420|16128495|16128712|16128765|16128814|16128986|16130119|16130256|16130259|16130396|16130556|16130718|	1|1|1|1|1|1|1|1|1|1|1|1|1|1|1|1|1|1|1|1|1|1|1|1|	0|0|0|0|0|0|0|0|0|0|0|0|0|0|0|0|0|0|0|0|0|0|0|0|	1281	2	0	0
PN024216	7	chr13:16414687|16414702|16415094|16415124|16415570|16415722|16415795|	1|1|1|1|1|1|1|	0|0|0|0|0|0|0|	1233	118	0	0
PN024228	10	chr13:16582365|16587900|16588327|16596663|16604060|16604076|16604150|16604162|16604185|16604202|	0|1|1|1|1|1|1|1|1|1|	1|0|0|0|0|0|0|0|0|0|	2716	4	0	0
PN024239	11	chr13:16953160|16954209|16954359|16954384|16955185|16956042|16956233|16956247|16956249|16956303|16956562|	1|1|1|1|1|1|1|1|1|1|0|	0|0|0|0|0|0|0|0|0|0|1|	12379	860	0	0
PN024241	22	chr13:16994450|16994462|16994514|16994563|16994648|16994727|17009793|17009950|17010121|17010301|17010348|17010566|17010673|17010691|17010783|17010848|17010979|17011064|17011132|17011306|17011507|17011651|	1|1|1|1|1|1|1|1|1|1|1|1|1|1|1|1|1|1|1|1|1|1|	0|0|0|0|0|0|0|0|0|0|0|0|0|0|0|0|0|0|0|0|0|0|	994	2	4.38591e-274	2.19476e-273
PN024276	21	chr13:17620887|17620921|17620982|17621011|17621013|17621016|17621053|17621062|17621077|17621091|17621101|17621200|17621242|17621565|17621568|17621713|17621770|17621868|17621895|17622155|17623216|	0|1|1|0|0|0|1|0|0|1|1|1|0|0|1|1|1|1|1|1|1|	1|0|0|1|1|1|0|1|1|0|0|0|1|1|0|0|0|0|0|0|0|	1843	5	0	0
PN024358	39	chr13:18905852|18905907|18905995|18906001|18906231|18906401|18909232|18909267|18909287|18911021|18911041|18912372|18912444|18916384|18918139|18918406|18918457|18931822|18933964|18959095|19004084|19004768|19004809|19005790|19006165|19006166|19006206|19006237|19006274|19006278|19006280|19006297|19006324|19006348|19006355|19006379|19006382|19006405|19006436|	0|1|1|0|0|0|1|1|1|0|1|1|1|1|1|1|1|1|1|1|1|1|1|1|1|1|1|1|1|1|1|1|0|1|1|1|1|1|1|	1|0|0|1|1|1|0|0|0|1|0|0|0|0|0|0|0|0|0|0|0|0|0|0|0|0|0|0|0|0|0|0|1|0|0|0|0|0|0|	2360	263	0	0
PN024367	14	chr13:19060371|19060795|19065452|19065530|19065693|19065736|19065739|19065880|19065959|19065985|19066022|19066032|19066062|19066069|	1|1|1|1|1|0|0|1|0|0|0|0|0|0|	0|0|0|0|0|1|1|0|1|1|1|1|1|1|	2795	231	0	0
PN024374	3	chr13:19208354|19208731|19210778|	0|1|1|	1|0|0|	1491	3	0	0
PN024378	21	chr13:19279187|19279389|19280261|19280323|19280364|19280382|19280571|19280827|19280857|19281292|19281725|19283004|19288044|19288080|19288114|19288165|19288228|19288470|19288515|19288539|19288610|	1|1|1|1|1|1|1|1|1|1|1|1|1|1|1|1|1|1|1|1|1|	0|0|0|0|0|0|0|0|0|0|0|0|0|0|0|0|0|0|0|0|0|	3325	117	0	0
PN024387	31	chr13:19398759|19398766|19398868|19398943|19398965|19398982|19399023|19399032|19406538|19409582|19409673|19409765|19410001|19410107|19410116|19410119|19410122|19410125|19410140|19410239|19410775|19410778|19410861|19410916|19411361|19411363|19415726|19415762|19420112|19420557|19436299|	1|1|1|1|1|0|0|1|1|1|1|1|1|1|1|1|1|1|1|1|1|1|1|1|1|1|1|1|1|1|1|	0|0|0|0|0|1|1|0|0|0|0|0|0|0|0|0|0|0|0|0|0|0|0|0|0|0|0|0|0|0|0|	5958	582	0	0
PN024455	4	chr13:20574539|20574551|20574581|20574723|	1|1|0|1|	0|0|1|0|	1901	2	0	0
PN024543	8	chr13:21500266|21500272|21500369|21500563|21500654|21500880|21500898|21500939|	1|1|1|1|1|1|1|1|	0|0|0|0|0|0|0|0|	3492	272	0	0
PN024562	5	chr13:21808679|21808721|21811960|21813573|21814165|	1|1|0|1|1|	0|0|1|0|0|	1781	0	0	0
PN024596	12	chr13:22281561|22281620|22281668|22281804|22281812|22281986|22281996|22281999|22282018|22282248|22282626|22282660|	0|0|0|1|0|1|1|1|1|0|1|0|	1|1|1|0|1|0|0|0|0|1|0|1|	2389	66	0	0
PN024601	4	chr13:22381042|22381185|22385749|22385795|	0|1|1|1|	1|0|0|0|	2198	357	0	0
PN024611	10	chr13:22503772|22504036|22504997|22505042|22513102|22520904|22520960|22521146|22523049|22527524|	1|1|1|1|1|1|1|1|1|1|	0|0|0|0|0|0|0|0|0|0|	1577	4	0	0
PN024612	4	chr13:22554882|22554969|22555174|22555200|	0|1|0|1|	1|0|1|0|	3319	5	0	0
PN024628	5	chr13:22761307|22761440|22761473|22761662|22762061|	1|1|1|1|1|	0|0|0|0|0|	908	0	5.50211e-270	2.72574e-269
PN024715	4	chr13:23817291|23817423|23817834|23817994|	1|1|1|1|	0|0|0|0|	1758	129	0	0
PN024770	13	chr13:24352241|24352477|24352577|24370333|24370767|24371070|24371139|24372801|24373198|24408428|24408467|24408513|24408595|	0|0|0|0|0|0|0|0|0|1|0|0|1|	1|1|1|1|1|1|1|1|1|0|1|1|0|	1697	3	0	0
PN024898	3	chr13:26156577|26156743|26156919|	0|0|0|	1|1|1|	2524	7	0	0
PN024901	8	chr13:26185086|26185226|26188638|26188902|26191060|26191986|26192565|26193019|	0|0|1|1|1|0|0|0|	1|1|0|0|0|1|1|1|	1380	2	0	0
PN024921	31	chr13:26405989|26406165|26406432|26406480|26406736|26406858|26406864|26406976|26407106|26407166|26407317|26407441|26407573|26407605|26407681|26407744|26407797|26407899|26407967|26407981|26407982|26408021|26408038|26408106|26408122|26408174|26408175|26408239|26408259|26408505|26408538|	1|1|1|1|1|1|1|1|1|1|1|1|1|1|1|1|1|1|1|1|1|1|1|1|1|1|1|1|1|1|1|	0|0|0|0|0|0|0|0|0|0|0|0|0|0|0|0|0|0|0|0|0|0|0|0|0|0|0|0|0|0|0|	2069	66	0	0
PN024953	13	chr13:26676833|26676868|26677515|26677601|26677699|26677765|26677962|26679422|26679434|26681695|26681737|26681843|26681892|	1|1|0|0|1|0|1|0|1|1|1|0|0|	0|0|1|1|0|1|0|1|0|0|0|1|1|	6148	622	0	0
PN024958	7	chr13:26702567|26706526|26706642|26706672|26706855|26716227|26716389|	1|0|0|0|0|1|1|	0|1|1|1|1|0|0|	1079	26	2.68098e-303	1.42946e-302
PN024998	10	chr13:27054653|27054699|27054700|27054790|27054806|27054826|27054847|27054867|27057834|27059808|	0|0|0|0|0|0|0|0|0|0|	1|1|1|1|1|1|1|1|1|1|	904	9	3.72899e-257	1.79085e-256
PN024999	10	chr13:27064600|27064617|27064642|27066012|27068973|27069178|27069320|27069346|27069358|27069375|	0|0|0|0|0|0|0|0|0|0|	1|1|1|1|1|1|1|1|1|1|	2046	96	0	0
PN025011	11	chr13:27237812|27237997|27238147|27238272|27238405|27238693|27239370|27239500|27239961|27240137|27240228|	0|0|1|0|1|0|0|0|0|0|0|	1|1|0|1|0|1|1|1|1|1|1|	25492	531	0	0
PN025039	8	chr13:27503121|27503615|27503882|27504119|27504120|27504932|27507491|27507510|	1|1|1|1|1|1|1|1|	0|0|0|0|0|0|0|0|	1003	32	3.73788e-270	1.85312e-269
PN025081	14	chr13:28023771|28025288|28027386|28027705|28028045|28028364|28029614|28029638|28031425|28031466|28032088|28032435|28032457|28032460|	0|0|1|1|1|1|1|0|0|0|0|0|1|0|	1|1|0|0|0|0|0|1|1|1|1|1|0|1|	3775	5	0	0
PN025084	128	chr13:28062377|28062380|28062560|28062656|28062848|28062992|28063007|28063067|28063070|28063115|28063208|28063212|28063269|28063321|28063331|28063831|28063837|28063840|28063877|28063883|28063902|28063903|28063905|28063906|28063907|28063911|28063943|28063976|28063994|28064090|28064262|28064266|28064319|28064349|28064358|28064413|28064419|28064421|28064429|28064505|28064506|28064587|28064592|280646…	0|0|0|0|0|0|0|0|0|0|0|0|0|0|0|0|0|0|0|0|0|0|0|0|0|0|0|0|0|0|0|0|0|0|0|0|0|0|0|0|0|0|0|0|0|0|0|0|0|1|0|0|0|1|1|1|1|0|1|0|1|1|0|0|0|0|0|0|0|0|0|0|1|0|0|0|0|0|0|0|0|0|0|0|0|0|1|0|0|0|0|1|0|0|1|0|1|1|0|0|0|0|1|1|0|0|0|0|0|0|0|0|0|0|1|0|0|0|0|0|1|0|0|1|0|0|0|0|	1|1|1|1|1|1|1|1|1|1|1|1|1|1|1|1|1|1|1|1|1|1|1|1|1|1|1|1|1|1|1|1|1|1|1|1|1|1|1|1|1|1|1|1|1|1|1|1|1|0|1|1|1|0|0|0|0|1|0|1|0|0|1|1|1|1|1|1|1|1|1|1|0|1|1|1|1|1|1|1|1|1|1|1|1|1|0|1|1|1|1|0|1|1|0|1|0|0|1|1|1|1|0|0|1|1|1|1|1|1|1|1|1|1|0|1|1|1|1|1|0|1|1|0|1|1|1|1|	4409	773	0	0
PN025086	46	chr13:28094645|28097348|28097726|28100360|28100617|28100768|28100798|28100821|28100833|28101036|28101099|28101287|28101341|28102595|28103142|28103144|28103178|28103332|28103528|28103542|28105185|28105252|28105296|28105317|28105480|28105867|28105964|28106040|28106281|28106439|28106537|28106618|28106733|28106873|28106959|28107116|28107127|28107373|28107384|28107776|28108189|28108203|28108325|281084…	1|0|0|0|0|0|0|0|0|0|0|0|0|1|0|0|0|0|0|0|1|1|0|0|0|0|1|1|0|0|0|0|0|0|1|1|1|1|0|0|0|1|0|0|1|0|	0|1|1|1|1|1|1|1|1|1|1|1|1|0|1|1|1|1|1|1|0|0|1|1|1|1|0|0|1|1|1|1|1|1|0|0|0|0|1|1|1|0|1|1|0|1|	3444	165	0	0
PN025087	11	chr13:28110591|28110812|28110839|28110877|28114771|28115309|28119107|28119131|28119146|28119147|28119422|	0|1|0|0|1|0|0|0|0|0|0|	1|0|1|1|0|1|1|1|1|1|1|	7307	599	0	0
PN025089	8	chr13:28131839|28131860|28131905|28132092|28134243|28134255|28134435|28134440|	1|1|1|0|1|0|1|0|	0|0|0|1|0|1|0|1|	5168	679	0	0
PN025092	3	chr13:28165060|28165617|28165716|	0|0|0|	1|1|1|	5229	804	0	0
PN025101	10	chr13:28270739|28270798|28270832|28270836|28270864|28273615|28280156|28280179|28280250|28280326|	0|0|0|1|0|0|1|0|0|1|	1|1|1|0|1|1|0|1|1|0|	2975	6	0	0
PN025106	4	chr13:28337527|28338425|28348233|28349540|	1|1|1|1|	0|0|0|0|	6618	5	0	0
PN025110	6	chr13:28395705|28397649|28398263|28398461|28401014|28401818|	1|1|1|1|1|1|	0|0|0|0|0|0|	1217	3	0	0
PN025119	22	chr13:28502357|28502810|28502859|28502954|28502987|28503013|28504459|28505334|28505509|28505698|28505983|28506234|28513745|28513752|28513832|28513842|28513994|28514208|28516768|28516804|28516848|28516938|	0|0|0|0|0|0|0|0|0|0|0|0|0|1|0|0|0|0|0|0|1|1|	1|1|1|1|1|1|1|1|1|1|1|1|1|0|1|1|1|1|1|1|0|0|	1855	6	0	0
PN025121	9	chr13:28520227|28524644|28524739|28524786|28526118|28526140|28526269|28526276|28526471|	1|1|1|1|1|1|1|1|1|	0|0|0|0|0|0|0|0|0|	8079	18	0	0
PN025124	3	chr13:28545061|28545103|28545245|	1|1|1|	0|0|0|	3943	4	0	0
PN025138	23	chr13:28646155|28646469|28646490|28646562|28647765|28647811|28647866|28648561|28650208|28651524|28653488|28653990|28666634|28666876|28666892|28667028|28667032|28667075|28667110|28667169|28667224|28667335|28667433|	0|0|0|0|0|0|0|0|0|0|0|0|0|0|1|0|0|0|0|0|0|0|0|	1|1|1|1|1|1|1|1|1|1|1|1|1|1|0|1|1|1|1|1|1|1|1|	2578	105	0	0
PN025140	10	chr13:28669722|28669805|28669818|28673164|28675626|28675635|28675829|28677004|28677028|28681912|	0|0|0|0|0|0|0|0|0|1|	1|1|1|1|1|1|1|1|1|0|	1821	141	0	0
PN025149	23	chr13:28781387|28781422|28781498|28781716|28781751|28781756|28781811|28781813|28781951|28782093|28782122|28784719|28784953|28784971|28784980|28785234|28785280|28785287|28785341|28785368|28785439|28785441|28785493|	0|0|0|1|0|1|0|0|0|0|0|0|0|0|0|0|1|1|0|0|0|0|0|	1|1|1|0|1|0|1|1|1|1|1|1|1|1|1|1|0|0|1|1|1|1|1|	1877	696	1.75787e-275	8.82304e-275
PN025154	8	chr13:28821632|28821641|28821733|28822136|28822627|28823045|28825226|28825427|	0|0|0|0|0|0|0|0|	1|1|1|1|1|1|1|1|	1470	2	0	0
PN025206	46	chr13:29397689|29397764|29397767|29397768|29397865|29397883|29397920|29397961|29398210|29398217|29398308|29398380|29398434|29398575|29398701|29399814|29400016|29400515|29400806|29401680|29401826|29401853|29402754|29402850|29402852|29402873|29403020|29403085|29403103|29403154|29403166|29403171|29403172|29403436|29404521|29404745|29404901|29405033|29405210|29405323|29405541|29405647|29405725|294058…	0|1|1|1|0|0|1|0|0|0|0|0|0|1|0|1|1|0|0|0|0|1|1|1|0|1|1|1|1|1|1|1|1|1|1|1|1|1|1|0|1|1|1|1|1|0|	1|0|0|0|1|1|0|1|1|1|1|1|1|0|1|0|0|1|1|1|1|0|0|0|1|0|0|0|0|0|0|0|0|0|0|0|0|0|0|1|0|0|0|0|0|1|	4168	159	0	0
PN025208	9	chr13:29408651|29408717|29408897|29408974|29409427|29409574|29415843|29416076|29416307|	1|1|1|1|1|1|1|1|1|	0|0|0|0|0|0|0|0|0|	865	4	6.95777e-250	3.27666e-249
PN025209	12	chr13:29417330|29417398|29417601|29417611|29417763|29417765|29417813|29417831|29417861|29420667|29420763|29421400|	1|1|1|1|0|1|1|1|1|1|1|1|	0|0|0|0|1|0|0|0|0|0|0|0|	2728	303	0	0
PN025211	11	chr13:29441319|29441698|29441729|29441735|29441746|29442302|29442361|29442437|29442517|29442545|29442785|	0|1|1|1|1|0|0|0|0|0|0|	1|0|0|0|0|1|1|1|1|1|1|	2146	304	0	0
PN025238	14	chr13:29624796|29625011|29625012|29625157|29625158|29625160|29625205|29629799|29630611|29631901|29632206|29632248|29632263|29632833|	1|0|0|1|1|1|1|0|0|0|1|1|0|1|	0|1|1|0|0|0|0|1|1|1|0|0|1|0|	1689	8	0	0
PN025259	13	chr13:29754277|29754414|29754667|29754694|29754763|29754801|29755052|29755117|29755309|29755725|29755738|29755744|29755745|	1|1|0|1|1|1|1|1|1|1|1|1|1|	0|0|1|0|0|0|0|0|0|0|0|0|0|	3718	5	0	0
PN025288	16	chr14:100929|101127|101822|102047|102533|103389|105282|107535|107553|107914|108349|108629|108670|108749|108778|108808|	0|1|0|0|0|0|0|1|0|0|0|0|0|0|0|0|	1|0|1|1|1|1|1|0|1|1|1|1|1|1|1|1|	1595	6	0	0
PN025294	15	chr14:194980|195713|195929|196094|196667|197795|199050|199825|199840|201551|201873|202286|202640|202778|202797|	0|0|0|0|0|0|0|0|0|0|1|1|1|1|1|	1|1|1|1|1|1|1|1|1|1|0|0|0|0|0|	2777	25	0	0
PN025325	16	chr14:473010|473424|473467|474128|475885|476082|476313|477431|477463|477478|477491|477492|477494|477614|477623|477781|	1|1|1|1|1|1|1|1|1|1|1|1|1|1|1|1|	0|0|0|0|0|0|0|0|0|0|0|0|0|0|0|0|	4300	283	0	0
PN025330	6	chr14:515912|516002|516020|517309|517310|517327|	1|0|1|0|0|1|	0|1|0|1|1|0|	14012	12	0	0
PN025335	3	chr14:543454|546134|548141|	1|1|1|	0|0|0|	2324	0	0	0
PN025337	10	chr14:571580|571947|572204|572524|573389|573765|574496|576248|576249|576332|	0|1|1|1|1|0|1|1|1|1|	1|0|0|0|0|1|0|0|0|0|	895	6	3.36531e-252	1.59327e-251
PN025344	6	chr14:632811|632838|633164|633213|633269|633281|	0|0|0|0|1|1|	1|1|1|1|0|0|	1273	1	0	0
PN025359	5	chr14:688299|688594|689378|689486|691249|	1|1|0|1|0|	0|0|1|0|1|	4061	12	0	0
PN025361	43	chr14:709024|709026|709184|709253|709299|709335|709605|710750|710801|710843|712339|712363|719482|719517|719552|719645|719670|719827|719833|719856|719885|719894|719910|719948|720020|720101|720138|720190|720196|720253|720279|720393|720454|720602|720791|720828|720858|720904|720958|721035|721055|721157|721226|	1|1|1|0|1|1|1|1|1|1|1|0|1|1|1|1|1|1|1|1|1|0|1|0|0|1|1|0|0|0|0|0|0|1|0|1|1|1|1|0|1|0|1|	0|0|0|1|0|0|0|0|0|0|0|1|0|0|0|0|0|0|0|0|0|1|0|1|1|0|0|1|1|1|1|1|1|0|1|0|0|0|0|1|0|1|0|	12556	262	0	0
PN025363	46	chr14:710750|710801|710843|712339|712363|719482|719517|719552|719645|719670|719827|719833|719856|719885|719894|719910|719948|720020|720101|720138|720190|720196|720253|720279|720393|720454|720602|720791|720828|720858|720904|720958|721035|721055|721157|721226|721470|722393|722402|722574|722610|722634|722733|722745|722784|722799|	1|1|1|1|0|1|1|1|1|1|1|1|1|1|0|1|0|0|1|1|0|0|0|0|0|0|1|0|1|1|1|1|0|1|0|1|1|1|1|0|1|1|1|1|1|1|	0|0|0|0|1|0|0|0|0|0|0|0|0|0|1|0|1|1|0|0|1|1|1|1|1|1|0|1|0|0|0|0|1|0|1|0|0|0|0|1|0|0|0|0|0|0|	34021	1651	0	0
PN025367	12	chr14:730399|732467|732620|733392|734211|734219|734236|734265|734272|734294|734305|734306|	0|0|0|0|0|0|0|0|0|0|0|0|	1|1|1|1|1|1|1|1|1|1|1|1|	1375	121	0	0
PN025384	3	chr14:827276|827348|827751|	0|1|1|	1|0|0|	1098	5	1.67963e-319	9.30869e-319
PN025385	24	chr14:833769|833770|833829|833830|833832|833843|834008|837994|838990|839090|839336|840164|840193|842562|842673|845101|845113|845140|845670|846300|847746|848968|849571|850452|	1|1|0|0|0|0|0|1|1|0|1|1|1|1|1|0|1|1|1|1|1|1|1|1|	0|0|1|1|1|1|1|0|0|1|0|0|0|0|0|1|0|0|0|0|0|0|0|0|	1893	11	0	0
PN025390	4	chr14:905930|906001|906016|906118|	0|0|0|0|	1|1|1|1|	1953	16	0	0
PN025402	3	chr14:978330|998604|998647|	0|0|0|	1|1|1|	3950	5	0	0
PN025405	17	chr14:1022650|1022713|1022878|1022881|1022932|1023001|1023011|1023240|1023414|1023435|1023621|1023685|1023728|1023777|1023810|1023820|1024223|	0|0|0|0|0|0|0|0|0|0|0|0|0|0|0|0|0|	1|1|1|1|1|1|1|1|1|1|1|1|1|1|1|1|1|	7470	11	0	0
PN025413	21	chr14:1081151|1081169|1081250|1081303|1081318|1081361|1081382|1081403|1081424|1081448|1081463|1081467|1081540|1081565|1081577|1081700|1081724|1081732|1081748|1081778|1081854|	0|0|0|0|1|0|0|0|0|0|0|0|0|0|0|0|1|0|1|1|1|	1|1|1|1|0|1|1|1|1|1|1|1|1|1|1|1|0|1|0|0|0|	1098	90	1.21377e-238	5.55158e-238
PN025414	16	chr14:1086034|1086057|1086086|1086116|1086151|1086241|1088522|1088573|1089605|1089940|1090005|1090080|1090095|1090549|1091389|1091558|	0|0|0|0|0|1|1|0|0|1|1|1|0|1|1|0|	1|1|1|1|1|0|0|1|1|0|0|0|1|0|0|1|	4225	106	0	0
PN025424	4	chr14:1156963|1157175|1164631|1164851|	1|1|1|1|	0|0|0|0|	7965	5	0	0
PN025432	24	chr14:1215783|1215806|1215997|1216134|1216546|1216605|1216617|1217630|1217640|1217651|1217668|1217750|1217868|1217876|1217989|1218011|1218015|1218026|1218044|1218047|1218076|1218478|1218716|1218827|	0|0|0|0|0|0|0|0|0|0|0|0|0|0|0|0|0|0|0|0|0|0|0|1|	1|1|1|1|1|1|1|1|1|1|1|1|1|1|1|1|1|1|1|1|1|1|1|0|	2916	64	0	0
PN025434	9	chr14:1238169|1238614|1238894|1238912|1238921|1239040|1239088|1239109|1239118|	0|0|0|0|1|1|1|1|1|	1|1|1|1|0|0|0|0|0|	12221	76	0	0
PN025440	9	chr14:1283182|1283605|1283608|1285496|1289707|1289810|1289917|1289935|1290069|	1|1|1|1|1|1|1|1|1|	0|0|0|0|0|0|0|0|0|	1520	3	0	0
PN025442	6	chr14:1314824|1316932|1318031|1318234|1318298|1319534|	1|1|1|1|1|1|	0|0|0|0|0|0|	2519	2	0	0
PN025449	11	chr14:1379584|1379798|1379943|1379989|1382345|1383806|1385927|1385951|1387021|1387066|1387072|	1|0|0|1|1|0|0|1|0|1|0|	0|1|1|0|0|1|1|0|1|0|1|	2954	6	0	0
PN025451	8	chr14:1432440|1432494|1432529|1432690|1433057|1435189|1436659|1436759|	0|0|0|0|1|1|1|1|	1|1|1|1|0|0|0|0|	912	2	3.13872e-264	1.5305e-263
PN025457	9	chr14:1500432|1500470|1501621|1501629|1504126|1504213|1504240|1504255|1504346|	1|0|0|0|0|0|0|0|0|	0|1|1|1|1|1|1|1|1|	1453	6	0	0
PN025475	14	chr14:1615709|1615727|1616778|1616826|1616832|1616862|1617927|1617945|1617999|1618042|1618078|1618079|1618087|1618121|	1|0|0|1|0|0|0|0|0|1|0|0|0|0|	0|1|1|0|1|1|1|1|1|0|1|1|1|1|	9468	45	0	0
PN025683	10	chr14:3547344|3547553|3547563|3550177|3550255|3550310|3550388|3550550|3550603|3550633|	0|0|0|0|1|0|0|0|0|0|	1|1|1|1|0|1|1|1|1|1|	2284	0	0	0
PN025794	6	chr14:4986976|4987081|4988999|4989012|4989014|4989201|	0|1|1|0|1|1|	1|0|0|1|0|0|	2941	83	0	0
PN025842	7	chr14:5794758|5794845|5794929|5794943|5795036|5796664|5800457|	1|1|0|1|1|0|0|	0|0|1|0|0|1|1|	1980	3	0	0
PN025851	23	chr14:5926699|5926741|5926743|5926757|5926829|5926832|5926833|5926873|5927370|5928100|5931666|5931711|5931865|5932861|5934350|5948914|5949334|5949902|5950360|5951696|5953900|5953949|5953980|	1|1|0|0|0|0|0|0|1|0|0|0|0|1|0|0|0|0|1|0|0|1|1|	0|0|1|1|1|1|1|1|0|1|1|1|1|0|1|1|1|1|0|1|1|0|0|	1386	50	0	0
PN025866	6	chr14:6031398|6031620|6031652|6047816|6051403|6051466|	0|1|0|0|1|1|	1|0|1|1|0|0|	1026	8	5.68343e-288	2.92745e-287
PN025892	8	chr14:6264776|6264794|6264901|6264964|6265668|6269224|6269910|6270876|	0|0|1|0|0|0|1|0|	1|1|0|1|1|1|0|1|	6756	1356	0	0
PN025900	3	chr14:6376238|6377224|6377282|	0|1|1|	1|0|0|	1366	1	0	0
PN025901	4	chr14:6390878|6395660|6395737|6396361|	0|0|1|0|	1|1|0|1|	3431	186	0	0
PN025902	4	chr14:6406939|6406973|6407208|6409763|	1|0|1|1|	0|1|0|0|	3282	242	0	0
PN025906	15	chr14:6463325|6463361|6463973|6464168|6464328|6464882|6465009|6465054|6465118|6465160|6465275|6465870|6466844|6466920|6467065|	0|0|0|0|1|0|1|0|0|0|0|0|0|1|1|	1|1|1|1|0|1|0|1|1|1|1|1|1|0|0|	939	1	2.29393e-266	1.12349e-265
PN025907	7	chr14:6495081|6495407|6495860|6495971|6496454|6496475|6496489|	0|0|0|0|0|0|0|	1|1|1|1|1|1|1|	1524	81	0	0
PN025913	14	chr14:6595388|6595506|6595612|6595657|6595823|6595870|6595903|6596007|6596122|6596140|6596827|6596986|6596989|6596992|	1|0|0|1|0|1|0|0|1|1|0|1|0|1|	0|1|1|0|1|0|1|1|0|0|1|0|1|0|	1572	22	0	0
PN025934	12	chr14:6802469|6802482|6802483|6802491|6802492|6802493|6802496|6802799|6811678|6811709|6811774|6811915|	0|0|0|0|0|0|0|1|0|1|0|1|	1|1|1|1|1|1|1|0|1|0|1|0|	1151	33	7.43722e-292	3.8666e-291
PN025935	20	chr14:6812547|6812568|6812583|6812587|6812633|6812644|6812759|6813067|6813083|6813274|6813279|6816804|6821602|6821626|6822249|6822447|6822472|6822705|6829485|6829522|	0|0|0|0|0|1|0|0|0|1|0|1|0|0|0|1|0|1|1|0|	1|1|1|1|1|0|1|1|1|0|1|0|1|1|1|0|1|0|0|1|	1575	20	0	0
PN025949	23	chr14:6983813|6983856|6983939|6984020|6984098|6984101|6984112|6984133|6984137|6984189|6984190|6984199|6984205|6984220|6984257|6984285|6984300|6984327|6985026|6985037|6985047|6985467|6985548|	1|1|1|1|1|1|1|0|1|1|1|1|1|1|1|1|1|1|1|1|1|1|1|	0|0|0|0|0|0|0|1|0|0|0|0|0|0|0|0|0|0|0|0|0|0|0|	1310	22	0	0
PN025971	3	chr14:7297546|7297584|7303852|	0|1|1|	1|0|0|	2234	402	0	0
PN025972	14	chr14:7310009|7310170|7310342|7310808|7311322|7311385|7311662|7311665|7311692|7312124|7312241|7312467|7312469|7313544|	0|0|0|0|0|0|0|0|0|0|0|0|0|0|	1|1|1|1|1|1|1|1|1|1|1|1|1|1|	6720	12	0	0
PN025997	8	chr14:7560572|7560587|7560616|7560754|7560820|7560875|7561623|7562467|	0|1|0|0|0|0|0|0|	1|0|1|1|1|1|1|1|	3500	3	0	0
PN026001	6	chr14:7610009|7610262|7610411|7610563|7610723|7610826|	0|1|1|1|1|1|	1|0|0|0|0|0|	861	0	1.16213e-254	5.53538e-254
PN026034	26	chr14:8019983|8020004|8020093|8020123|8020171|8020216|8020218|8020227|8020260|8020265|8020284|8020341|8020352|8020356|8024448|8024543|8025052|8025488|8025681|8025806|8025930|8026376|8026836|8027200|8027480|8028773|	0|0|0|1|1|1|1|1|1|1|1|1|1|1|0|0|0|0|1|1|0|0|1|0|1|0|	1|1|1|0|0|0|0|0|0|0|0|0|0|0|1|1|1|1|0|0|1|1|0|1|0|1|	1514	181	7.31217e-322	4.0711e-321
PN026059	3	chr14:8296687|8296732|8299546|	1|0|1|	0|1|0|	989	0	5.65089e-297	2.97496e-296
PN026070	3	chr14:8490219|8490273|8492915|	1|0|0|	0|1|1|	943	0	3.88302e-283	1.98174e-282
PN026090	11	chr14:9016009|9016033|9016104|9017209|9017489|9026952|9027021|9027087|9027361|9027535|9027637|	1|1|1|1|1|0|1|1|0|1|1|	0|0|0|0|0|1|0|0|1|0|0|	1017	4	1.20027e-289	6.20393e-289
PN026093	5	chr14:9051466|9053679|9053811|9053973|9053985|	0|0|1|0|1|	1|1|0|1|0|	996	3	1.89758e-289	9.7968e-289
PN026159	11	chr14:10035734|10036408|10036502|10036513|10036558|10036585|10036620|10036703|10036744|10036771|10036984|	0|0|0|1|0|0|0|0|0|0|1|	1|1|1|0|1|1|1|1|1|1|0|	6504	151	0	0
PN026177	24	chr14:10266943|10266946|10266948|10266949|10267011|10267034|10267046|10267340|10273384|10273651|10273759|10274113|10274527|10274554|10274662|10288977|10289130|10290266|10290581|10290739|10290758|10291371|10291470|10291717|	0|0|0|0|1|1|0|1|0|1|1|1|1|1|1|0|0|1|0|0|1|0|1|1|	1|1|1|1|0|0|1|0|1|0|0|0|0|0|0|1|1|0|1|1|0|1|0|0|	988	37	3.11052e-245	1.44648e-244
PN026179	13	chr14:10293619|10295159|10295168|10297145|10297146|10300153|10300983|10301136|10301137|10301142|10301152|10301240|10301250|	1|0|0|0|0|1|1|1|1|0|1|0|1|	0|1|1|1|1|0|0|0|0|1|0|1|0|	10373	5	0	0
PN026185	19	chr14:10520622|10521062|10525637|10525670|10525749|10525775|10525924|10526012|10526028|10526291|10526369|10526537|10527564|10529768|10531674|10531803|10532507|10532735|10533983|	1|0|1|1|1|1|0|1|1|1|1|1|1|0|1|0|1|1|1|	0|1|0|0|0|0|1|0|0|0|0|0|0|1|0|1|0|0|0|	1465	1	0	0
PN026223	28	chr14:11292032|11293142|11294217|11294247|11294467|11294489|11294532|11294573|11295560|11295584|11295597|11295693|11296398|11296675|11296714|11297199|11297447|11297571|11297574|11297703|11297724|11297974|11298071|11298911|11299356|11299903|11300240|11300607|	0|1|0|1|1|0|0|1|0|1|1|1|1|0|1|1|1|0|1|0|1|0|1|1|1|1|0|1|	1|0|1|0|0|1|1|0|1|0|0|0|0|1|0|0|0|1|0|1|0|1|0|0|0|0|1|0|	9278	19	0	0
PN026233	21	chr14:11446635|11446731|11446760|11446795|11446835|11446885|11446920|11446939|11447204|11447665|11448077|11448093|11448147|11448158|11448261|11448691|11448719|11483912|11484908|11484934|11485018|	1|1|1|1|1|1|1|1|1|1|1|1|1|1|1|1|1|1|1|0|1|	0|0|0|0|0|0|0|0|0|0|0|0|0|0|0|0|0|0|0|1|0|	39779	38	0	0
PN026289	15	chr14:12656414|12656522|12656783|12656915|12656942|12656976|12656993|12657140|12657191|12657705|12657746|12657950|12658002|12658315|12658366|	0|0|0|0|0|1|0|0|0|1|1|0|0|1|1|	1|1|1|1|1|0|1|1|1|0|0|1|1|0|0|	2088	5	0	0
PN026290	33	chr14:12688396|12688423|12688431|12688550|12688590|12688782|12688788|12696802|12696803|12721966|12724288|12724782|12748645|12761164|12762048|12762112|12762196|12764267|12764314|12764318|12764396|12764633|12764655|12777887|12778801|12778925|12778981|12779077|12792769|12793040|12793058|12793086|12808070|	0|0|1|0|1|1|1|0|0|0|1|0|1|1|1|0|0|1|1|0|1|1|0|1|1|1|1|0|1|0|1|1|1|	1|1|0|1|0|0|0|1|1|1|0|1|0|0|0|1|1|0|0|1|0|0|1|0|0|0|0|1|0|1|0|0|0|	1526	18	0	0
PN026305	14	chr14:12831455|12833127|12833132|12841517|12841530|12841531|12841673|12841890|12841891|12853492|12853844|12854603|12854794|12859466|	1|0|0|1|0|1|1|1|1|1|1|1|1|0|	0|1|1|0|1|0|0|0|0|0|0|0|0|1|	1290	7	0	0
PN026337	16	chr14:13323310|13323377|13323439|13323441|13323481|13323523|13323671|13324120|13324141|13324261|13324315|13324533|13324646|13324702|13324709|13324740|	0|0|0|0|0|0|0|0|1|0|0|1|0|0|0|0|	1|1|1|1|1|1|1|1|0|1|1|0|1|1|1|1|	4130	313	0	0
PN026355	14	chr14:13685802|13686480|13686506|13686670|13687022|13687242|13687260|13687389|13687439|13687443|13687527|13687563|13687657|13687721|	0|0|0|0|1|0|0|0|0|0|0|0|0|0|	1|1|1|1|0|1|1|1|1|1|1|1|1|1|	22599	3001	0	0
PN026361	11	chr14:13828355|13828411|13839999|13871430|13872869|13873166|13873277|13876402|13876494|13876544|13876680|	0|0|0|0|0|0|0|0|0|0|0|	1|1|1|1|1|1|1|1|1|1|1|	1277	17	0	0
PN026387	12	chr14:14160886|14160907|14160923|14161022|14161043|14161079|14161196|14161249|14161426|14162226|14162636|14162707|	1|1|1|1|1|1|0|1|1|1|1|1|	0|0|0|0|0|0|1|0|0|0|0|0|	1329	47	0	0
PN026406	15	chr14:14645311|14645366|14645367|14645420|14645421|14645448|14645450|14645495|14645501|14645561|14645647|14645701|14645776|14678001|14698237|	0|0|0|1|0|1|0|0|0|0|0|0|1|0|0|	1|1|1|0|1|0|1|1|1|1|1|1|0|1|1|	1287	13	0	0
PN026464	3	chr14:16024723|16026836|16037911|	0|0|0|	1|1|1|	1050	0	2.52502e-315	1.38332e-314
PN026518	8	chr14:17252932|17254584|17262876|17263038|17271599|17271667|17271778|17271806|	1|1|0|1|1|1|1|1|	0|0|1|0|0|0|0|0|	947	1	9.36484e-276	4.70568e-275
PN026536	8	chr14:17588805|17588807|17592481|17592587|17592818|17593074|17593309|17593523|	1|1|1|1|1|1|0|1|	0|0|0|0|0|0|1|0|	1207	0	0	0
PN026539	10	chr14:17744831|17772120|17774676|17775058|17776430|17778103|17778924|17778961|17779086|17779122|	0|1|1|0|0|1|1|0|1|0|	1|0|0|1|1|0|0|1|0|1|	1478	6	0	0
PN026544	11	chr14:17846101|17846164|17846361|17846570|17846573|17846608|17846609|17846615|17846629|17846691|17846700|	1|1|1|0|0|1|1|0|0|0|0|	0|0|0|1|1|0|0|1|1|1|1|	1182	55	6.65007e-304	3.55567e-303
PN026548	9	chr14:17967099|17982944|17982959|17984641|18008425|18008440|18027602|18027715|18027729|	1|1|1|1|1|1|1|0|1|	0|0|0|0|0|0|0|1|0|	1421	1	0	0
PN026574	14	chr14:18410641|18410682|18410768|18410770|18410870|18410972|18410992|18416955|18427393|18427646|18427721|18427739|18427766|18427827|	0|1|0|0|1|0|1|1|1|1|1|1|1|0|	1|0|1|1|0|1|0|0|0|0|0|0|0|1|	3984	28	0	0
PN026596	14	chr14:18798139|18798183|18798411|18798554|18798576|18798696|18798801|18799304|18799314|18799533|18799740|18799748|18800036|18802207|	1|1|0|1|1|0|1|0|1|0|1|0|1|1|	0|0|1|0|0|1|0|1|0|1|0|1|0|0|	8424	176	0	0
PN026598	4	chr14:18827155|18827214|18829460|18829465|	0|0|0|0|	1|1|1|1|	3192	1	0	0
PN026599	14	chr14:18832535|18832941|18833181|18833182|18833208|18833352|18837848|18844653|18844818|18844860|18844868|18844883|18844887|18844953|	1|0|1|1|1|0|0|1|1|1|1|1|0|0|	0|1|0|0|0|1|1|0|0|0|0|0|1|1|	3349	277	0	0
PN026607	12	chr14:18925045|18925188|18925217|18925266|18928524|18939386|18940294|18943111|18943129|18943207|18943210|18943308|	0|1|1|0|1|1|1|1|1|1|1|0|	1|0|0|1|0|0|0|0|0|0|0|1|	1751	2	0	0
PN026610	3	chr14:18975289|18975409|18975659|	1|1|0|	0|0|1|	2394	1	0	0
PN026615	20	chr14:19187605|19187686|19187831|19187969|19187972|19187983|19188134|19188152|19188497|19188506|19188594|19188617|19188853|19188957|19189001|19189022|19189057|19189124|19189181|19189221|	1|0|1|0|0|0|1|1|0|1|1|1|0|1|1|0|1|1|0|0|	0|1|0|1|1|1|0|0|1|0|0|0|1|0|0|1|0|0|1|1|	15004	29	0	0
PN026633	9	chr14:19532472|19532657|19532669|19532719|19532734|19532749|19532757|19532771|19532798|	1|1|1|0|0|1|1|1|1|	0|0|0|1|1|0|0|0|0|	5354	45	0	0
PN026643	3	chr14:19648679|19648694|19648723|	0|0|0|	1|1|1|	4273	3	0	0
PN026655	10	chr14:20004988|20005053|20005177|20005187|20005188|20005276|20005279|20005387|20005414|20005675|	0|0|0|0|0|0|0|0|0|0|	1|1|1|1|1|1|1|1|1|1|	5400	34	0	0
PN026660	30	chr14:20098050|20098115|20098256|20098330|20098494|20098621|20098652|20098662|20098767|20098781|20098868|20098869|20098974|20099027|20099046|20099098|20099100|20099355|20099496|20099557|20099609|20099641|20099680|20099693|20099739|20099750|20099759|20099827|20099845|20100035|	1|1|1|1|1|1|1|1|1|1|1|1|1|1|1|1|1|1|1|1|1|1|1|1|1|1|1|1|1|1|	0|0|0|0|0|0|0|0|0|0|0|0|0|0|0|0|0|0|0|0|0|0|0|0|0|0|0|0|0|0|	2430	32	0	0
PN026661	22	chr14:20120593|20121283|20125532|20132852|20132861|20133183|20133197|20133241|20133302|20133451|20133578|20133726|20133911|20134113|20134265|20134281|20134719|20135302|20135818|20135895|20136237|20142795|	1|1|1|1|1|1|1|1|1|1|1|1|1|1|1|1|1|1|1|1|1|0|	0|0|0|0|0|0|0|0|0|0|0|0|0|0|0|0|0|0|0|0|0|1|	2131	21	0	0
PN026676	15	chr14:20387811|20387858|20387863|20387893|20388004|20388532|20388610|20388629|20388633|20388955|20389127|20389134|20389155|20389172|20389409|	1|1|1|1|0|1|1|1|1|1|1|0|1|1|1|	0|0|0|0|1|0|0|0|0|0|0|1|0|0|0|	8653	18	0	0
PN026699	15	chr14:20713129|20713206|20719141|20719167|20719320|20719734|20720192|20720306|20720426|20720477|20720578|20721529|20721756|20721891|20722037|	1|0|0|1|0|0|0|0|0|0|0|0|1|1|0|	0|1|1|0|1|1|1|1|1|1|1|1|0|0|1|	1002	25	6.16456e-265	3.01035e-264
PN026712	13	chr14:20922654|20922800|20922968|20923847|20926147|20926171|20926248|20926906|20926909|20926988|20927040|20927378|20927382|	1|1|1|1|0|0|1|0|0|1|1|1|1|	0|0|0|0|1|1|0|1|1|0|0|0|0|	1701	165	0	0
PN026735	3	chr14:21365699|21368289|21368479|	0|1|1|	1|0|0|	1082	0	0	0
PN026737	7	chr14:21399939|21400006|21400189|21400828|21400845|21400871|21400874|	0|0|0|0|1|1|0|	1|1|1|1|0|0|1|	1066	33	2.18842e-276	1.10131e-275
PN026750	6	chr14:21696968|21698953|21699016|21699405|21703112|21703445|	1|0|1|1|1|1|	0|1|0|0|0|0|	921	0	1.15312e-272	5.74666e-272
PN026753	12	chr14:21743795|21743809|21745692|21745707|21745734|21745860|21745938|21748205|21748355|21748358|21748364|21748485|	0|1|1|1|1|1|1|1|1|0|1|1|	1|0|0|0|0|0|0|0|0|1|0|0|	18713	16	0	0
PN026754	17	chr14:21750409|21750443|21751744|21751819|21754124|21754432|21755246|21758020|21758031|21758036|21759015|21759018|21759821|21759824|21759906|21760239|21760315|	0|1|1|1|1|1|1|1|1|1|1|1|1|1|1|1|1|	1|0|0|0|0|0|0|0|0|0|0|0|0|0|0|0|0|	1751	3	0	0
PN026755	16	chr14:21760760|21760784|21760811|21760860|21760957|21760969|21761249|21761652|21762813|21762821|21763174|21764550|21765532|21765585|21766150|21766518|	1|1|1|1|0|1|1|1|1|1|0|1|0|1|1|0|	0|0|0|0|1|0|0|0|0|0|1|0|1|0|0|1|	1274	2	0	0
PN026758	27	chr14:21809693|21809894|21810166|21811351|21811404|21811417|21811448|21811498|21812479|21812487|21812556|21812752|21812932|21812946|21813044|21813152|21813367|21813497|21813546|21813777|21813845|21814682|21821767|21825285|21825320|21825581|21825659|	1|0|1|1|1|1|1|0|0|0|0|0|1|1|0|1|1|0|1|0|1|0|1|0|1|1|0|	0|1|0|0|0|0|0|1|1|1|1|1|0|0|1|0|0|1|0|1|0|1|0|1|0|0|1|	2545	47	0	0
PN026790	14	chr14:22263411|22263419|22263427|22263437|22263461|22263519|22263585|22263606|22263616|22263761|22263952|22266607|22266665|22266666|	1|1|1|1|1|1|1|1|1|1|1|1|1|1|	0|0|0|0|0|0|0|0|0|0|0|0|0|0|	2124	123	0	0
PN026793	17	chr14:22313891|22313913|22313937|22313964|22313991|22314012|22314132|22314587|22314945|22315038|22315173|22315405|22315406|22315502|22315503|22315517|22315982|	0|0|0|0|0|0|0|0|0|0|0|0|0|0|0|0|1|	1|1|1|1|1|1|1|1|1|1|1|1|1|1|1|1|0|	2538	130	0	0
PN026811	10	chr14:22469849|22470043|22470055|22470232|22470555|22470600|22470614|22470816|22471437|22471442|	1|0|0|0|0|1|1|0|0|0|	0|1|1|1|1|0|0|1|1|1|	3260	4	0	0
PN026815	4	chr14:22492620|22492753|22493016|22493276|	0|0|0|0|	1|1|1|1|	2607	4	0	0
PN026816	10	chr14:22504191|22504994|22506900|22506977|22507193|22507241|22507310|22507370|22507402|22507771|	0|1|0|1|1|1|0|1|1|0|	1|0|1|0|0|0|1|0|0|1|	1084	2	1.08452e-312	5.90995e-312
PN026820	6	chr14:22544764|22545130|22545464|22545512|22545784|22545817|	1|0|0|0|0|0|	0|1|1|1|1|1|	11589	32	0	0
PN026833	12	chr14:22720066|22722595|22723165|22723330|22723753|22723771|22723918|22724322|22724331|22724406|22724427|22724477|	0|1|1|1|1|1|1|0|0|0|0|0|	1|0|0|0|0|0|0|1|1|1|1|1|	1553	50	0	0
PN026835	12	chr14:22771990|22772008|22772315|22772510|22772524|22772605|22772701|22772921|22773051|22773123|22773171|22773181|	0|0|0|0|0|0|0|0|0|0|0|0|	1|1|1|1|1|1|1|1|1|1|1|1|	1451	3	0	0
PN026840	11	chr14:22803506|22803569|22803579|22804536|22806968|22809145|22809199|22809200|22809243|22809306|22809349|	0|0|1|1|0|1|0|0|1|0|0|	1|1|0|0|1|0|1|1|0|1|1|	1415	21	0	0
PN026860	5	chr14:23042774|23049725|23052636|23052765|23052843|	0|1|0|0|1|	1|0|1|1|0|	826	3	3.49011e-239	1.59851e-238
PN026864	41	chr14:23077887|23077941|23078021|23078046|23078115|23078151|23078240|23079633|23080547|23081816|23082730|23083440|23084095|23085102|23085231|23085828|23086407|23086751|23087011|23088391|23090707|23090824|23092608|23092824|23093178|23093190|23093974|23094609|23094612|23094712|23095138|23095227|23095389|23095717|23095752|23096172|23096741|23096825|23097720|23098452|23110927|	1|0|1|0|1|1|1|1|1|1|1|1|1|0|0|1|0|1|0|1|0|0|0|0|0|0|0|0|0|0|1|0|0|0|0|0|0|0|0|0|1|	0|1|0|1|0|0|0|0|0|0|0|0|0|1|1|0|1|0|1|0|1|1|1|1|1|1|1|1|1|1|0|1|1|1|1|1|1|1|1|1|0|	1697	3	0	0
PN026869	6	chr14:23132554|23132557|23132573|23132604|23132687|23132740|	1|0|0|1|0|1|	0|1|1|0|1|0|	4820	1256	0	0
PN026892	8	chr14:23434580|23434629|23434716|23434985|23435460|23435839|23435903|23436456|	1|1|1|1|1|1|1|1|	0|0|0|0|0|0|0|0|	2551	1	0	0
PN026893	5	chr14:23459293|23459296|23461854|23462684|23473571|	0|0|0|1|1|	1|1|1|0|0|	4782	57	0	0
PN026899	15	chr14:23500792|23500833|23500941|23500971|23501007|23501576|23501809|23501956|23502140|23502360|23502371|23502380|23502399|23502436|23502446|	0|0|0|0|0|0|0|0|0|0|0|0|0|0|0|	1|1|1|1|1|1|1|1|1|1|1|1|1|1|1|	1993	42	0	0
PN026901	10	chr14:23525617|23525703|23525804|23526381|23526535|23526578|23526590|23526640|23526659|23526662|	0|0|0|0|0|1|0|0|0|0|	1|1|1|1|1|0|1|1|1|1|	1204	338	3.44002e-229	1.52787e-228
PN026906	20	chr14:23562453|23562683|23562764|23562937|23562964|23562987|23563066|23563163|23563193|23563243|23563330|23563340|23563618|23563690|23563752|23563765|23563822|23563837|23563855|23563878|	0|1|0|1|1|1|0|1|1|1|0|1|1|1|1|1|1|1|1|1|	1|0|1|0|0|0|1|0|0|0|1|0|0|0|0|0|0|0|0|0|	2499	43	0	0
PN026943	16	chr14:24060282|24060285|24060796|24061068|24061991|24062028|24062048|24062230|24062245|24065965|24065991|24066299|24067013|24067031|24067076|24067169|	1|0|0|0|1|1|1|1|0|1|1|0|0|1|1|1|	0|1|1|1|0|0|0|0|1|0|0|1|1|0|0|0|	1075	56	1.51547e-278	7.66691e-278
PN026948	26	chr14:24117452|24117586|24117793|24118217|24118296|24118483|24118646|24118892|24119601|24119830|24119915|24120001|24120036|24120242|24120700|24120829|24121032|24121422|24121574|24121620|24121935|24122958|24123026|24123040|24123944|24124228|	1|1|1|0|1|1|1|1|1|1|0|1|0|1|1|1|1|0|0|1|0|0|0|0|1|1|	0|0|0|1|0|0|0|0|0|0|1|0|1|0|0|0|0|1|1|0|1|1|1|1|0|0|	894	5	8.7947e-237	4.00198e-236
PN026981	5	chr14:24389621|24389732|24389801|24389908|24389928|	0|0|0|0|0|	1|1|1|1|1|	1978	1	0	0
PN026982	41	chr14:24390409|24390430|24390432|24392154|24394061|24394097|24394103|24395101|24397796|24397937|24397940|24397954|24397969|24397978|24398015|24398085|24398819|24398830|24398914|24398995|24399194|24399207|24399240|24399298|24399608|24400046|24400111|24400131|24400173|24400204|24400559|24400586|24400770|24400808|24402075|24402096|24402139|24402142|24402164|24403061|24403168|	1|0|0|1|0|0|0|0|0|0|0|0|0|0|0|0|0|0|0|0|1|1|1|1|1|1|1|1|1|1|1|0|0|1|0|1|0|1|1|0|1|	0|1|1|0|1|1|1|1|1|1|1|1|1|1|1|1|1|1|1|1|0|0|0|0|0|0|0|0|0|0|0|1|1|0|1|0|1|0|0|1|0|	1196	3	3.18346e-317	1.7534e-316
PN026984	12	chr14:24416341|24424711|24425491|24425767|24427689|24429263|24429462|24430216|24430219|24430329|24430480|24431509|	0|0|0|0|1|0|1|0|0|1|1|0|	1|1|1|1|0|1|0|1|1|0|0|1|	2701	11	0	0
PN026990	22	chr14:24450114|24450250|24450646|24450933|24450985|24451012|24451013|24451014|24451015|24451084|24451124|24451153|24451162|24451308|24451319|24451349|24451750|24451900|24451908|24451941|24452076|24452104|	0|0|0|0|0|0|0|0|0|0|0|0|0|0|0|0|0|0|0|0|0|0|	1|1|1|1|1|1|1|1|1|1|1|1|1|1|1|1|1|1|1|1|1|1|	1048	60	2.16865e-255	1.0348e-254
PN026991	8	chr14:24452672|24453645|24455280|24457855|24460461|24460968|24461627|24462217|	0|0|0|1|0|0|0|0|	1|1|1|0|1|1|1|1|	2297	24	0	0
PN027000	16	chr14:24519923|24519935|24520283|24520477|24520533|24520534|24520634|24520654|24520740|24520962|24520976|24521001|24521030|24521038|24521231|24522410|	1|1|1|0|0|0|0|0|0|0|0|0|0|0|1|1|	0|0|0|1|1|1|1|1|1|1|1|1|1|1|0|0|	1133	61	4.30111e-281	2.18592e-280
PN027001	8	chr14:24524028|24524080|24524306|24524339|24524601|24530740|24530752|24530755|	0|0|0|0|0|0|1|1|	1|1|1|1|1|1|0|0|	2834	26	0	0
PN027003	10	chr14:24538452|24538563|24538589|24538592|24538777|24538787|24538788|24539015|24539082|24542053|	0|0|0|0|1|1|0|0|0|0|	1|1|1|1|0|0|1|1|1|1|	1534	59	0	0
PN027005	11	chr14:24559732|24560299|24560311|24560599|24560671|24560956|24562265|24562588|24562594|24562643|24562765|	1|1|0|0|1|0|0|0|1|0|0|	0|0|1|1|0|1|1|1|0|1|1|	5019	10	0	0
PN027008	8	chr14:24580608|24580650|24580737|24581032|24581299|24581650|24581705|24581731|	0|1|1|1|0|0|1|0|	1|0|0|0|1|1|0|1|	4874	9	0	0
PN027009	25	chr14:24580608|24580650|24580737|24594546|24594578|24594591|24594633|24594648|24594705|24594738|24594744|24594777|24594849|24594975|24595218|24595284|24595322|24595410|24595417|24595493|24595575|24595621|24595656|24595733|24595754|	0|1|1|1|1|1|0|1|0|0|1|0|1|1|0|1|1|1|1|1|1|1|1|0|1|	1|0|0|0|0|0|1|0|1|1|0|1|0|0|1|0|0|0|0|0|0|0|0|1|0|	6437	317	0	0
PN027025	21	chr14:24789714|24789715|24789758|24789848|24789862|24789864|24789927|24790027|24790063|24790113|24790159|24790281|24790282|24790328|24790329|24790330|24790601|24790642|24790648|24792309|24792511|	1|1|1|1|1|1|0|1|1|1|1|1|0|1|1|1|1|0|0|0|0|	0|0|0|0|0|0|1|0|0|0|0|0|1|0|0|0|0|1|1|1|1|	1425	1	0	0
PN027026	26	chr14:24794917|24794921|24794956|24795039|24795054|24795142|24795233|24795274|24795337|24797184|24797278|24798462|24799958|24802205|24805142|24807763|24808596|24808876|24808892|24808894|24808975|24809029|24809030|24809043|24809147|24809156|	1|1|1|0|1|0|0|1|1|1|0|0|1|0|1|0|0|0|1|0|1|0|1|0|1|1|	0|0|0|1|0|1|1|0|0|0|1|1|0|1|0|1|1|1|0|1|0|1|0|1|0|0|	2410	215	0	0
PN027033	3	chr14:24855576|24855871|24855894|	1|0|0|	0|1|1|	1722	2	0	0
PN027034	12	chr14:24859332|24859368|24863498|24864563|24864711|24864781|24865049|24865380|24865501|24865503|24865512|24865538|	0|1|1|1|1|1|0|1|0|1|1|1|	1|0|0|0|0|0|1|0|1|0|0|0|	4355	25	0	0
PN027043	65	chr14:24920123|24920136|24920158|24920163|24920213|24920232|24920239|24920298|24920522|24920688|24920700|24920702|24920711|24920770|24920779|24920787|24920859|24920905|24920932|24920951|24921054|24921064|24921111|24921128|24921437|24921542|24921554|24921586|24921603|24921644|24921668|24921669|24921693|24921711|24921743|24921804|24923763|24923820|24923825|24923922|24923930|24923991|24924042|249240…	1|1|1|1|1|1|1|1|0|1|1|1|1|0|1|1|1|1|1|1|0|1|1|0|1|1|1|1|1|1|0|1|0|1|0|1|1|1|0|0|0|0|0|0|0|0|0|1|1|1|0|0|0|1|1|1|1|0|1|1|1|1|1|1|1|	0|0|0|0|0|0|0|0|1|0|0|0|0|1|0|0|0|0|0|0|1|0|0|1|0|0|0|0|0|0|1|0|1|0|1|0|0|0|1|1|1|1|1|1|1|1|1|0|0|0|1|1|1|0|0|0|0|1|0|0|0|0|0|0|0|	3540	230	0	0
PN027045	11	chr14:24930122|24930136|24930216|24930238|24930264|24930313|24930470|24930524|24930541|24930569|24934465|	1|1|1|1|1|1|1|1|1|1|1|	0|0|0|0|0|0|0|0|0|0|0|	1673	87	0	0
PN027047	4	chr14:24944585|24944611|24945945|24948419|	0|1|1|1|	1|0|0|0|	1025	2	2.71446e-301	1.43927e-300
PN027062	8	chr14:25100408|25100506|25100694|25100763|25102677|25103352|25105769|25107746|	1|0|0|1|1|0|0|0|	0|1|1|0|0|1|1|1|	1902	1	0	0
PN027065	3	chr14:25128571|25129828|25130582|	1|1|0|	0|0|1|	1078	1	6.06713e-321	3.37348e-320
PN027081	12	chr14:25275421|25275475|25275517|25275540|25275594|25275626|25275785|25276419|25276657|25276771|25279022|25279080|	1|1|1|1|0|1|1|1|1|1|0|0|	0|0|0|0|1|0|0|0|0|0|1|1|	1247	5	0	0
PN027090	5	chr14:25365300|25366241|25368382|25368643|25368786|	1|1|1|0|1|	0|0|0|1|0|	4453	7	0	0
PN027096	8	chr14:25475015|25475260|25476972|25477273|25477368|25477435|25477604|25478092|	1|1|0|1|1|0|0|0|	0|0|1|0|0|1|1|1|	852	4	2.82867e-241	1.30181e-240
PN027102	3	chr14:25511857|25511866|25511905|	0|0|1|	1|1|0|	9532	7	0	0
[truncated: 753 more rows]

## Sheet: Table S9
Supplementary Table 9. Rgenes detected on haplotypes
Vd_H1					Vd_H2					MF_H1					MF_H2
[truncated: 481 more rows]

## Sheet: Table S10
Supplementary Table 10. The TE distribution in R genes.
[truncated: 29 more rows]

[truncated: 4 more sheets: Table S11, Table S12, Table S13, Table S14]
